# Supplementary material for: Expression profiling of rainbow trout testis development identifies evolutionary conserved genes involved in spermatogenesis
Source: BMC Genomics. 2009 Nov 20;10:546. doi: 10.1186/1471-2164-10-546 (PMC2786911; doi:10.1186/1471-2164-10-546)
Supplement: Additional file 1 — Differentially-expressed genes during trout spermatogenesis. A searchable excel file containing normalized expression data (Log-2 transformed), annotations, and information about "Expression cluster" (A to I), "Tissue-profiling" ("Testis" and "Gonad") and "Expression conservation" with mouse ("Not detected", "Expressed" or "Correlated") for all differentially-expressed trout clones. Annotation information provided contains the "Clone Name", the annotation status ("None", "Not confident", "Confident"), the "EST Name" retained for annotation, the corresponding "BLAT Score", "Matching type" ("Exonic", "Intronic" or "Intergenic"), the "Overlapping length" (base pairs; if < 0 corresponds to the distance from the closest gene) and the confidence index "n", the "original matched Ensembl gene ID", the corresponding "Gene Symbol" and "Description", the "Fish ortholog Ensembl gene IDs" and "Fish ortholog descriptions", the "Non redundant ID" (Ensembl Gene ID of fish orthologs according to the following species availability: Gasteosteus aculeatus, Danio rerio, Oryzias latipes or Takifugu rubripes), the "Mammalian ortholog Ensembl gene IDs" (for human, mouse and rat), the "Mammalian ortholog gene symbols" and "Mammalian ortholog gene descriptions" and the corresponding mouse "Affymetrix ProbeSets". [file 1471-2164-10-546-S1.XLS]

## Sheet: FIleComplete
Clone Name	Expression cluster	Differential expression	Expression conservation	Tissue-profiling	Annotation status	EST Name	BLAT Score	Confidence Index "n"	Matching type	Overlapping length	Ensembl Gene ID	Gene Symbol	Description	Fish orthologs Ensembl Gene IDs	Fish orthologs Gene Symbols	Fish orthologs Descriptions	Non redundant ID	Mammalian orthologs Ensembl Gene IDs	Mammalian orthologs Ensembl Gene Symbols	Mammalian orthologs Descriptions	Mouse Probeset IDs	biological_process terms	biological_process IDs	molecular_function terms	molecular_function IDs	cellular_component terms	cellular_component IDs	StageI_rep1	StageI_rep2	StageI_rep3	StageI_rep4	StageI_rep5	StageIIa_rep1	StageIIa_rep2	StageIIa_rep3	StageIIa_rep4	StageIIb_rep1	StageIIb_rep2	StageIIb_rep3	StageIIb_rep4	StageIIIb_rep1	StageIIIb_rep2	StageIIIb_rep3	StageV_rep1	StageV_rep2	StageV_rep3	StageV_rep4	StageVIII_rep1	StageVIII_rep2
1RT73G14_C_D07	A-Somatic	-	-	-	Confident	1.50148e+07	305	3	EXONIC	522	ENSGACG00000010278	ESNA1 (1 of 2)	Nuclear receptor coactivator 7 (140 kDa estrogen receptor-associated protein)(Estrogen nuclear receptor coactivator 1) [Source:UniProtKB/Swiss-Prot;Acc:Q8NI08]	ENSGACG00000010278;ENSTRUG00000012001;ENSORLG00000017384;ENSTNIG00000016368	ESNA1 (1 of 2);NCOA7 (1 of 2)	Nuclear receptor coactivator 7 (140 kDa estrogen receptor-associated protein)(Estrogen nuclear receptor coactivator 1) [Source:UniProtKB/Swiss-Prot;Acc:Q8NI08];Nuclear receptor coactivator 7 (140 kDa estrogen receptor-associated protein) (Estrogen nuclear receptor coactivator 1). [Source:Uniprot/SWISSPROT	ENSGACG00000010278	ENSG00000111912;ENSMUSG00000039697;ENSRNOG00000014004	ESNA1;NCOA7;RGD1566426_PREDICTED	Nuclear receptor coactivator 7 (140 kDa estrogen receptor-associated protein)(Estrogen nuclear receptor coactivator 1) [Source:UniProtKB/Swiss-Prot;Acc:Q8NI08];nuclear receptor coactivator 7 Gene [Source:MGI Symbol;Acc:MGI:2444847]	1454809_at	cell wall catabolic process (0016998);proteolysis (0006508);transcription (0006350);regulation of transcription, DNA-dependent (0006355)	0016998;0010382;0007047;0045229;0016043;0009987;0008150;0044237;0008152;0044248;0009056;0006508;0044267;0019538;0043283;0043170;0044238;0034960;0044260;0006350;0006355;0006139;0034961;0034645;0009059;0009058;0044249;0043284;0010467;0045449;0010468;0060255;0019222;0050789;0065007;0010556;0009889;0019219;0031323;0050794;0031326;0051252	serine-type peptidase activity (0008236);receptor activity (0004872);protein binding (0005515)	0008236;0017171;0016787;0003824;0003674;0070011;0008233;0004872;0005515;0004871;0060089;0005488	membrane (0016020);nucleus (0005634)	0016020;0044464;0005575;0005623;0005622;0005634;0043231;0043227;0043226;0043229;0044424	6.99	6.93	6.88	6.76	6.85	6.85	7.25	7.02	6.88	6.55	6.78	6.82	7.16	6.89	6.82	6.89	6.83	6.78	6.89	6.8	7.48	7.33
1RT73E12_C_C06	A-Somatic	-	-	-	Confident	1.50148e+07	387	3	EXONIC	569	ENSGACG00000006758	ARHGEF10	Rho guanine nucleotide exchange factor 10 [Source:UniProtKB/Swiss-Prot;Acc:O15013]	ENSGACG00000006758;ENSTRUG00000011029;ENSORLG00000017258;ENSTNIG00000017483	ARHGEF10	Rho guanine nucleotide exchange factor 10 [Source:UniProtKB/Swiss-Prot;Acc:O15013];Rho guanine nucleotide exchange factor 10. [Source:Uniprot/SWISSPROT	ENSGACG00000006758	ENSG00000104728;ENSMUSG00000071176;ENSRNOG00000012561	ARHGEF10;RGD1565043_PREDICTED	Rho guanine nucleotide exchange factor 10 [Source:UniProtKB/Swiss-Prot;Acc:O15013];Rho guanine nucleotide exchange factor (GEF) 10 Gene [Source:MGI Symbol;Acc:MGI:2444453]	1452302_at;1452303_at	regulation of Rho protein signal transduction (0035023);proteolysis (0006508);intracellular signaling cascade (0007242)	0035023;0046578;0051056;0009966;0010646;0050794;0050789;0065007;0008150;0006508;0044267;0019538;0043283;0043170;0008152;0044238;0034960;0044260;0044237;0009987;0007242;0007165;0007154	Rho guanyl-nucleotide exchange factor activity (0005089);cysteine-type endopeptidase activity (0004197)	0005089;0005088;0005083;0030695;0030234;0003674;0005085;0004197;0004175;0070011;0008233;0016787;0003824;0008234	intracellular (0005622)	0005622;0044464;0005575;0005623	7.15	6.99	6.93	6.93	6.95	6.92	7.09	7.13	7.01	6.61	6.92	6.91	7.29	6.92	6.88	6.95	6.76	6.76	6.96	6.7	7.2	7.47
tcan0001.a.14	A-Somatic	-	-	-	Confident	TCCE0014C.I.18_3.1	179	9	EXONIC	206	ENSDARG00000057911	zgc:86709	hypothetical protein LOC415156 [Source:RefSeq_peptide;Acc:NP_001002066]	ENSDARG00000057911;ENSTRUG00000014318;ENSTNIG00000006299	zgc:86709;ACTSB_FUGRU	hypothetical protein LOC415156 [Source:RefSeq_peptide;Acc:NP_001002066];Actin, alpha skeletal muscle B (Alpha-actin-1 B). [Source:Uniprot/SWISSPROT;Acc:P53482]	ENSDARG00000057911	-	-	-	-	-	-	ATP binding (0005524);protein binding (0005515);structural molecule activity (0005198)	0005524;0005515;0000166;0005488;0003674;0032559;0030554;0017076;0032555;0032553;0005198	cytoskeleton (0005856);cytoplasm (0005737)	0005856;0043232;0043228;0043226;0005575;0043229;0044424;0044464;0005623;0005622;0005737	7.53	7.05	7	7.17	7.47	6.61	7.01	6.99	7.21	7.65	7.14	6.85	7.23	6.84	6.81	6.72	7.93	7.26	6.86	7.42	7.45	7.93
tcbk0010.h.15	A-Somatic	-	-	-	Confident	TCCE0021D.J.08_3.1	516	4	EXONIC	832	ENSGACG00000010571	-	-	ENSGACG00000010571;ENSTRUG00000000956;ENSORLG00000010518;ENSTNIG00000009894;ENSDARG00000059689	LOC563823	similar to metallo-beta-lactamase superfamily protein [Source:RefSeq_peptide;Acc:NP_981951];Beta-lactamase-like protein FLJ75971 (EC 3.-.-.-). [Source:Uniprot/SWISSPROT;Acc:Q68D91]	ENSGACG00000010571	ENSG00000176055;ENSMUSG00000051098;ENSRNOG00000016252	AC093510.2;2900024O10RIK;NP_001102404.1	Beta-lactamase-like protein FLJ75971 (EC 3.-.-.-) [Source:UniProtKB/Swiss-Prot;Acc:Q68D91];RIKEN cDNA 2900024O10 gene Gene [Source:MGI Symbol;Acc:MGI:1920102];similar to metallo-beta-lactamase superfamily protein like (XL884) (predicted) (RGD1306703_predicted), mRNA [Source:RefSeq_dna;Acc:NM_001108934]	1437704_at;1437261_at	-	-	hydrolase activity (0016787);zinc ion binding (0008270)	0016787;0003824;0003674;0008270;0046872;0046914;0043169;0043167;0005488	-	-	6.71	6.97	6.91	6.85	6.98	6.87	7.22	7.13	7.57	7.18	7.05	7.23	6.97	6.78	6.91	7.07	6.64	6.84	6.71	6.82	8.27	7.83
tcbk0061.a.18	A-Somatic	-	-	-	Confident	TCBK0061C.A.18_5.1	410	4	EXONIC	711	ENSDARG00000070348	hoxc9a	Homeobox protein Hox-C9a (Hox-C9). [Source:UniProtKB/Swiss-Prot;Acc:Q9YGS6]	ENSDARG00000070348;ENSTRUG00000003727;ENSORLG00000007935;ENSGACG00000009396;ENSTNIG00000001763	hoxc9a;HOXC9;HXC9_ORYLA;HXC9A_FUGRU	Homeobox protein Hox-C9a (Hox-C9). [Source:UniProtKB/Swiss-Prot;Acc:Q9YGS6];Homeobox protein Hox-C9a (Hox-C9). [Source:Uniprot/SWISSPROT;Homeobox protein Hox-C9 (Hox-3B). [Source:Uniprot/SWISSPROT;Acc:P31274];Homeobox protein Hox-C9. [Source:Uniprot/SWISSPROT;Acc:Q9PVQ9];Homeobox protein Hox-C9a (FrHOXC-9). [Source:Uniprot/SWISSPROT;Acc:O42502];Homeobox protein Hox-C9 (Hox-3B) [Source:UniProtKB/S…	ENSGACG00000009396	ENSMUSG00000036139;ENSRNOG00000016199;ENSG00000180806	HOXC9	homeo box C9 Gene [Source:MGI Symbol;Acc:MGI:96199];Homeobox protein Hox-C9 (Hox-3B) [Source:UniProtKB/Swiss-Prot;Acc:P31274]	1449867_at	transcription termination (0006353);transcription antitermination (0031564);anterior/posterior pattern formation (0009952);embryonic skeletal system morphogenesis (0048704)	0045449;0006350;0006355;0006353;0031564;0006139;0044237;0008152;0008150;0009987;0044238;0034961;0034645;0009059;0009058;0043170;0044249;0044260;0034960;0043283;0043284;0010467;0043624;0034623;0032984;0022411;0016043;0043933;0034621;0043241;0006351;0032774;0016070;0010468;0060255;0019222;0050789;0065007;0010556;0009889;0019219;0031323;0050794;0031326;0051252;0031555;0031554;0032268;0051246;0043244…	transcription activator activity (0016563);transcription factor activity (0003700);sequence-specific DNA binding (0043565);protein binding (0005515)	0003677;0016563;0003700;0043565;0003676;0005488;0003674;0030528;0005515	nucleus (0005634)	0005634;0043231;0043227;0043226;0005575;0043229;0044424;0044464;0005623;0005622	7.38	6.93	7.15	7.15	7.34	6.97	6.98	7.06	7.17	7.37	7.07	7.32	6.9	6.57	6.59	6.65	6.78	6.63	6.58	6.53	7.36	7.51
tcbk0010.d.11	A-Somatic	-	-	-	Confident	TCCE0021D.H.08_3.1	371	4	EXONIC	617	ENSGACG00000005717	PUM1	Pumilio homolog 1 (Pumilio-1)(HsPUM) [Source:UniProtKB/Swiss-Prot;Acc:Q14671]	ENSGACG00000005717;ENSTRUG00000013121;ENSORLG00000011482;ENSTNIG00000016983;ENSDARG00000023145	PUM1;zgc:63671	Pumilio homolog 1 (Pumilio-1)(HsPUM) [Source:UniProtKB/Swiss-Prot;Acc:Q14671];Pumilio homolog 1 (Pumilio-1) (HsPUM). [Source:Uniprot/SWISSPROT;Zgc:63671 protein. [Source:Uniprot/SPTREMBL;Acc:Q7SXY5]	ENSGACG00000005717	ENSG00000134644;ENSMUSG00000028580;ENSRNOG00000011709	PUM1;NP_001102154.1	Pumilio homolog 1 (Pumilio-1)(HsPUM) [Source:UniProtKB/Swiss-Prot;Acc:Q14671];pumilio 1 (Drosophila) Gene [Source:MGI (curated);Acc:Pum1-001];pumilio 1 [Source:RefSeq_peptide;Acc:NP_001102154]	1460325_at;1456054_a_at;1423117_at	homoiothermy (0042309);response to freezing (0050826);regulation of translation (0006417)	0042309;0050826;0006417;0010556;0009889;0019222;0050789;0065007;0008150;0060255;0010608;0010468;0031326;0031323;0050794;0032268;0051246;0001659;0032501;0042592;0065008;0009409;0006950;0050896;0009266;0009628	RNA binding (0003723);ice binding (0050825)	0003723;0003676;0005488;0003674;0050825;0050824	cytoplasm (0005737)	0005737;0044424;0044464;0005575;0005623;0005622	7.25	6.99	7.49	7.1	7.51	7.15	7.29	6.98	7.15	7.11	7.01	6.96	7.4	7.07	6.76	6.75	6.94	6.64	6.76	6.7	7.66	7.61
tcba0014.a.23	A-Somatic	-	-	-	Confident	TCCE0019D.D.09_3.1	65	1	INTERGENIC	-480	ENSDARG00000040344	h1m	linker histone H1M [Source:RefSeq_peptide;Acc:NP_898894]	ENSDARG00000040344;ENSTRUG00000012532;ENSORLG00000002694;ENSGACG00000001643;ENSTNIG00000001365;ENSTRUG00000002714	h1m;H1FOO;H1FOO (1 of 2);H1FOO (2 of 2)	linker histone H1M [Source:RefSeq_peptide;Acc:NP_898894];H1 histone family, member O, oocyte-specific [Source:RefSeq_peptide;Acc:NP_722575]	ENSGACG00000001643	-	-	-	-	nucleosome assembly (0006334);homoiothermy (0042309);response to freezing (0050826)	0006334;0034728;0006325;0051276;0006996;0016043;0009987;0008150;0065004;0034622;0034621;0043933;0065003;0022607;0031497;0006333;0006323;0042309;0050826;0001659;0032501;0042592;0065008;0065007;0009409;0006950;0050896;0009266;0009628	DNA binding (0003677);ice binding (0050825)	0003677;0003676;0005488;0003674;0050825;0050824	nucleus (0005634);nucleosome (0000786)	0005634;0000786;0032993;0032991;0005575;0044427;0044446;0044422;0043226;0044424;0044464;0005623;0005622;0043229;0005694;0043232;0043228;0000785;0043231;0043227	7.83	7.09	7.35	7.31	7.79	6.89	6.83	7.33	7.05	7.12	7	6.88	7.49	6.84	6.85	6.76	6.92	6.62	6.72	7.06	7.23	7.75
tcba0014.n.11	A-Somatic	-	-	-	Confident	TCBA0014C.N.11_5.1	261	5	EXONIC	513	ENSGACG00000008499	-	-	ENSGACG00000008499;ENSTRUG00000012437;ENSORLG00000006553;ENSTNIG00000015847;ENSDARG00000014309	spaw	southpaw [Source:RefSeq_peptide;Acc:NP_851298]	ENSGACG00000008499	-	-	-	-	growth (0040007);G-protein coupled receptor protein signaling pathway (0007186);determination of left/right symmetry (0007368)	0040007;0007186;0007166;0007165;0007154;0009987;0008150;0050794;0050789;0065007;0007368;0009855;0009799;0007389;0032502;0007275;0032501	growth factor activity (0008083);lysosphingolipid and lysophosphatidic acid receptor activity (0001619)	0008083;0001619;0045125;0004930;0004888;0004872;0004871;0060089;0003674;0005102;0005515;0005488	extracellular region (0005576);integral to membrane (0016021)	0005576;0016021;0005575;0031224;0044425;0044464;0005623;0016020	7.84	7.64	7.52	7.67	7.65	7.31	7.18	7.28	7.26	7.83	7.23	7.21	7.55	7.1	6.99	7.01	7.33	7.41	7.08	7.2	7.31	7.42
tcbk0023.c.21	A-Somatic	-	-	-	Confident	TCBK0023C.C.21_5.1	175	4	EXONIC	274	ENSGACG00000013794	MLYCD	Malonyl-CoA decarboxylase, mitochondrial Precursor (MCD)(EC 4.1.1.9) [Source:UniProtKB/Swiss-Prot;Acc:O95822]	ENSGACG00000013794;ENSTRUG00000001188;ENSORLG00000015765;ENSTNIG00000008807;ENSDARG00000068779;ENSDARG00000068778	MLYCD;MLYCD (1 of 2);zgc:162977	Malonyl-CoA decarboxylase, mitochondrial Precursor (MCD)(EC 4.1.1.9) [Source:UniProtKB/Swiss-Prot;Acc:O95822];Malonyl-CoA decarboxylase, mitochondrial precursor (EC 4.1.1.9) (MCD). [Source:Uniprot/SWISSPROT;hypothetical protein LOC100037349 [Source:RefSeq_peptide;Acc:NP_001082972]	ENSGACG00000013794	ENSG00000103150;ENSMUSG00000074064;ENSRNOG00000014522	MLYCD	Malonyl-CoA decarboxylase, mitochondrial Precursor (MCD)(EC 4.1.1.9) [Source:UniProtKB/Swiss-Prot;Acc:O95822];malonyl-CoA decarboxylase Gene [Source:MGI (curated);Acc:Mlycd-001];Malonyl-CoA decarboxylase, mitochondrial precursor (EC 4.1.1.9) (MCD). [Source:UniProtKB/Swiss-Prot;Acc:Q920F5]	1449964_a_at	fatty acid biosynthetic process (0006633);acyl-CoA metabolic process (0006637);acetyl-CoA biosynthetic process (0006085);regulation of fatty acid beta-oxidation (0031998)	0006633;0006631;0032787;0019752;0006082;0044237;0008152;0008150;0009987;0044255;0006629;0044238;0008610;0009058;0046394;0016053;0044249;0006084;0006637;0006085;0031998;0006732;0051186;0009108;0051188;0031329;0009894;0019222;0050789;0065007;0031323;0050794;0046320;0019217;0019216;0060255;0050994	malonyl-CoA decarboxylase activity (0050080);growth factor activity (0008083);methylmalonyl-CoA decarboxylase activity (0004492)	0050080;0016831;0016830;0016829;0003824;0003674;0008083;0005102;0005515;0005488;0004492	mitochondrion (0005739);cytosol (0005829);peroxisome (0005777)	0005739;0005829;0005777;0005737;0044424;0044464;0005575;0005623;0005622;0043231;0043227;0043226;0043229;0044444;0042579	7.46	7.24	7.17	7.42	7.5	7.11	7.61	7.36	7.27	7.32	7.27	7.23	7.24	7.24	7.21	7.32	7.23	7.27	7.26	7.15	7.47	7.59
tcbk0019.e.24	A-Somatic	-	-	-	Confident	TCBK0019C.E.24_5.1	171	4	EXONIC	345	ENSGACG00000008041	HOMER3 (2 of 2)	Homer protein homolog 3 (Homer-3) [Source:UniProtKB/Swiss-Prot;Acc:Q9NSC5]	ENSGACG00000008041;ENSTRUG00000004206;ENSORLG00000008531;ENSTNIG00000010187;ENSDARG00000010789	HOMER3 (2 of 2);HOMER3 (1 of 2);Q98TR5_FUGRU;zgc:55557	Homer protein homolog 3 (Homer-3) [Source:UniProtKB/Swiss-Prot;Acc:Q9NSC5];Homer protein homolog 3 (Homer-3). [Source:Uniprot/SWISSPROT;Putative uncharacterized protein (Fragment). [Source:Uniprot/SPTREMBL;Acc:Q98TR5];hypothetical protein LOC394088 [Source:RefSeq_peptide;Acc:NP_957407]	ENSGACG00000008041	ENSG00000051128;ENSMUSG00000003573;ENSRNOG00000020229	HOMER3	Homer protein homolog 3 (Homer-3) [Source:UniProtKB/Swiss-Prot;Acc:Q9NSC5];homer homolog 3 (Drosophila) Gene [Source:MGI Symbol;Acc:MGI:1347359];Homer protein homolog 3 (Homer-3) (VASP/Ena-related gene up-regulated during seizure and LTP 3) (Vesl-3). [Source:UniProtKB/Swiss-Prot;Acc:Q9Z2X5]	1424859_at	regulation of transcription, DNA-dependent (0006355);protein targeting (0006605);metabotropic glutamate receptor signaling pathway (0007216)	0006355;0045449;0010468;0060255;0019222;0050789;0065007;0008150;0010556;0009889;0019219;0031323;0050794;0031326;0051252;0006605;0007216;0006886;0015031;0006810;0051234;0051179;0045184;0008104;0033036;0046907;0051649;0051641;0009987;0007186;0007166;0007165;0007154;0007215;0034613	DNA binding (0003677);ligand-dependent nuclear receptor activity (0004879);steroid binding (0005496);protein C-terminus binding (0008022);protein domain specific binding (0019904)	0003677;0004879;0005496;0003676;0005488;0003674;0004872;0004871;0060089;0008289;0005515;0008022;0019904	nucleus (0005634);cytoplasm (0005737);cell junction (0030054);postsynaptic membrane (0045211)	0005634;0043231;0043227;0043226;0005575;0043229;0044424;0044464;0005623;0005622;0005886;0005737;0030054;0045202;0045211;0016020;0044459;0044425;0044456	7.55	7.54	7.2	7.43	7.18	7.25	7.57	7.29	7.17	7.39	7.5	7.69	7.37	7.16	7.35	7.07	7.34	7.14	7.33	7.09	8.2	7.76
1RT92K20_C_F10	A-Somatic	-	-	-	Confident	1.50184e+07	458	4	EXONIC	675	ENSTRUG00000007528	PGFRB_FUGRU	Beta-type platelet-derived growth factor receptor precursor (EC 2.7.10.1) (PDGF-R-beta). [Source:UniProtKB/Swiss-Prot;Acc:P79749]	ENSTRUG00000007528;ENSORLG00000004786;ENSGACG00000018005;ENSTNIG00000014225;ENSDARG00000057345	PGFRB_FUGRU;Q8JHY8_ORYLA;pdgfrb2	Beta-type platelet-derived growth factor receptor precursor (EC 2.7.10.1) (PDGF-R-beta). [Source:UniProtKB/Swiss-Prot;Acc:P79749];Beta-type platelet-derived growth factor receptor precursor (EC 2.7.10.1) (PDGF-R-beta). [Source:Uniprot/SWISSPROT;Platelet-derived growth factor receptor beta (Fragment). [Source:Uniprot/SPTREMBL;Acc:Q8JHY8];Platelet-derived growth factor receptor beta 1.2 (Fragment).…	ENSGACG00000018005	-	-	-	-	protein amino acid phosphorylation (0006468)	0006468;0016310;0006796;0006793;0044237;0008152;0008150;0009987;0043687;0006464;0043412;0043283;0043170;0044267;0019538;0044238;0034960;0044260	ATP binding (0005524);protein serine/threonine kinase activity (0004674);vascular endothelial growth factor receptor activity (0005021)	0004672;0005524;0004713;0004674;0005021;0000166;0004714;0004872;0016301;0016740;0005488;0003674;0016772;0003824;0016773;0019199;0004888;0004871;0060089;0032559;0030554;0017076;0032555;0032553	integral to membrane (0016021)	0016020;0016021;0044464;0005575;0005623;0031224;0044425	7.33	7.56	7.31	7.43	7.02	7.83	7.51	7.34	7.26	7.37	7.26	7.42	7.23	6.98	7.18	7.37	7.2	6.93	7.53	7.35	7.75	7.63
1RT98N14_D_G07	A-Somatic	-	-	-	Confident	1.50281e+07	82	4	EXONIC	195	ENSDARG00000016527	XR_029523.1	hypothetical LOC562461 (LOC562461), mRNA [Source:RefSeq_dna;Acc:XR_029523]	ENSDARG00000016527	XR_029523.1	hypothetical LOC562461 (LOC562461), mRNA [Source:RefSeq_dna;Acc:XR_029523]	ENSDARG00000016527	-	-	-	-	-	-	-	-	-	-	7.51	7.31	7.08	7.4	7.3	7.09	7.31	7.23	7.26	7.5	7.24	7.51	6.94	7.11	7.07	7.4	6.85	7.1	6.99	7.16	7.86	7.81
tcav0003.l.12	A-Somatic	-	-	-	Confident	TCAV0003C.L.12_5.1	234	4	EXONIC	440	ENSGACG00000009716	HMX3 (1 of 2)	Homeobox protein HMX3 (Homeobox protein H6 family member 3)(Homeobox protein Nkx-5.1) [Source:UniProtKB/Swiss-Prot;Acc:A6NHT5]	ENSGACG00000009716;ENSTRUG00000001117;ENSORLG00000005578;ENSTNIG00000013351;ENSDARG00000070955	HMX3 (1 of 2);Q90XP0_ORYLA;hmx3	Homeobox protein HMX3 (Homeobox protein H6 family member 3)(Homeobox protein Nkx-5.1) [Source:UniProtKB/Swiss-Prot;Acc:A6NHT5];H6 family homeobox 3 [Source:RefSeq_peptide;Acc:NP_001099044];Transcription factor Nkx5-1.1. [Source:Uniprot/SPTREMBL;Acc:Q90XP0];homeo box (H6 family) 3 [Source:RefSeq_peptide;Acc:NP_571709]	ENSGACG00000009716	ENSG00000188620;ENSMUSG00000040148;ENSRNOG00000020637	HMX3;NP_001099772.1	Homeobox protein HMX3 (Homeobox protein H6 family member 3)(Homeobox protein Nkx-5.1) [Source:UniProtKB/Swiss-Prot;Acc:A6NHT5];H6 homeo box 3 Gene [Source:MGI Symbol;Acc:MGI:107160];similar to homeodomain protein (predicted) (RGD1559927_predicted), mRNA [Source:RefSeq_dna;Acc:NM_001106302]	1422150_at	regulation of transcription, DNA-dependent (0006355);transcription (0006350);brain development (0007420);cell differentiation (0030154);inner ear morphogenesis (0042472);homoiothermy (0042309);response to freezing (0050826);translation (0006412);neuromuscular process controlling balance (0050885);embryo implantation (0007566);maternal process involved in pregnancy (0060135);potassium ion transpor…	0006355;0045449;0010468;0060255;0019222;0050789;0065007;0008150;0010556;0009889;0019219;0031323;0050794;0031326;0051252;0007275;0032501;0032502;0006350;0007399;0007420;0030154;0042472;0042309;0050826;0006412;0050885;0007566;0060135;0006139;0044237;0008152;0009987;0044238;0034961;0034645;0009059;0009058;0043170;0044249;0044260;0034960;0043283;0043284;0010467;0044267;0019538;0048731;0048856;0048513…	transcription factor activity (0003700);sequence-specific DNA binding (0043565);ice binding (0050825);structural constituent of ribosome (0003735);ligand-dependent nuclear receptor activity (0004879);voltage-gated potassium channel activity (0005249)	0003700;0043565;0003677;0003676;0005488;0003674;0030528;0050825;0003735;0004879;0005198;0004872;0004871;0060089;0050824;0005249;0005267;0005261;0005216;0015075;0022891;0022857;0005215;0022892;0022838;0015267;0022803;0008324;0046873;0022843;0005244;0022832;0022836	nucleus (0005634);ribosome (0005840);voltage-gated potassium channel complex (0008076)	0005634;0043231;0043227;0043226;0005575;0043229;0044424;0044464;0005623;0005622;0005840;0030529;0032991;0043232;0043228;0044444;0005737;0008076;0034705;0034703;0034702;0043234;0044425;0016020;0016021;0031224;0044459;0005886;0005887;0031226	7.64	7.63	7.36	7.21	7.5	7.42	7.16	7.42	7.34	7.26	7.25	7.38	7.01	6.9	6.76	6.87	7.06	6.8	6.89	7.11	7.8	7.68
tcay0038.m.03	A-Somatic	High	-	-	None	-	-	-	-	-	-	-	-	-	-	-	-	-	-	-	-	-	-	-	-	-	-	7.63	7.47	7.27	7.34	7.49	6.83	6.91	7.27	7.42	8.82	7.41	7.52	7.98	6.98	6.96	7.26	7.33	7.29	7.04	7.08	8.39	7.67
tcad0008.p.16	A-Somatic	-	-	-	Confident	TCAD0008A.P.16_5.1	385	4	EXONIC	641	ENSGACG00000002945	-	-	ENSGACG00000002945;ENSTRUG00000014061;ENSORLG00000012328;ENSTNIG00000001156;ENSDARG00000042124	Q6PH72_DANRE	LOC402865 protein (Fragment). [Source:Uniprot/SPTREMBL;Acc:Q6PH72]	ENSGACG00000002945	-	-	-	-	-	-	-	-	-	-	7.78	7.65	7.68	7.77	7.66	7.53	7.47	7.68	7.69	6.9	7.65	7.47	7.62	6.97	7.47	7.06	7.54	7.29	7.32	7.15	7.77	7.79
tcay0001.j.05	A-Somatic	High	Not detected	-	Confident	TCAY0001B.J.05_5.1	350	6	EXONIC	700	ENSORLG00000009433	RGR (2 of 2)	RPE-retinal G protein-coupled receptor [Source:UniProtKB/Swiss-Prot;Acc:P47804]	ENSORLG00000009433;ENSTRUG00000011877;ENSGACG00000002465;ENSTNIG00000019401;ENSDARG00000044445	RGR (2 of 2)	RPE-retinal G protein-coupled receptor [Source:UniProtKB/Swiss-Prot;Acc:P47804];RPE-retinal G protein-coupled receptor. [Source:Uniprot/SWISSPROT	ENSGACG00000002465	ENSG00000148604;ENSMUSG00000021804;ENSRNOG00000012396	RGR;NP_001100769.1	RPE-retinal G protein-coupled receptor [Source:UniProtKB/Swiss-Prot;Acc:P47804];retinal G protein coupled receptor Gene [Source:MGI Symbol;Acc:MGI:1929473];retinal G protein coupled receptor [Source:RefSeq_peptide;Acc:NP_001100769]	1422832_at	G-protein coupled receptor protein signaling pathway (0007186);phototransduction (0007602);proteolysis (0006508);protein-chromophore linkage (0018298)	0007186;0007601;0007602;0006508;0044267;0019538;0043283;0043170;0008152;0008150;0044238;0034960;0044260;0044237;0009987;0007166;0007165;0007154;0050794;0050789;0065007;0050953;0007600;0050890;0050877;0003008;0032501;0050908;0009584;0009583;0009416;0009314;0009628;0050896;0009581;0009605;0051606;0009582;0050962;0050906;0018298;0043687;0006464;0043412	rhodopsin-like receptor activity (0001584);aspartic-type endopeptidase activity (0004190);neuropeptide Y receptor activity (0004983);protein binding (0005515);photoreceptor activity (0009881);thyrotropin-releasing hormone receptor activity (0004997)	0001584;0004930;0004190;0004983;0004175;0070011;0008233;0016787;0003824;0003674;0070001;0004888;0004872;0004871;0060089;0008188;0008528;0001653;0042277;0005488;0030594;0042165;0042923;0005515;0009881;0004997	integral to plasma membrane (0005887)	0016021;0016020;0044464;0005575;0005623;0031224;0044425;0005887;0031226;0044459;0005886	7.64	7.37	7.46	7.5	7.37	7.21	7.43	6.99	7.51	7.58	7.53	7.29	7.25	7.21	7.24	6.96	7.41	6.88	7	7.14	8.42	8.13
tcba0015.a.07	A-Somatic	-	-	-	Confident	TCBA0015C.A.07_5.1	131	4	EXONIC	205	ENSDARG00000062359	scn3b	hypothetical protein LOC563935 [Source:RefSeq_peptide;Acc:NP_001074271]	ENSDARG00000062359;ENSTRUG00000014777;ENSORLG00000007529;ENSGACG00000009125;ENSTNIG00000007780	scn3b;NP_001074271.1;SCN3B	hypothetical protein LOC563935 [Source:RefSeq_peptide;Acc:NP_001074271];Sodium channel subunit beta-3 precursor. [Source:Uniprot/SWISSPROT;Acc:Q9NY72];Sodium channel subunit beta-3 Precursor [Source:UniProtKB/Swiss-Prot	ENSGACG00000009125	ENSMUSG00000049281;ENSRNOG00000006937;ENSG00000166257	SCN3B	sodium channel, voltage-gated, type III, beta Gene [Source:MGI (curated);Acc:Scn3b-001];Sodium channel subunit beta-3 precursor. [Source:UniProtKB/Swiss-Prot;Acc:Q9JK00];Sodium channel subunit beta-3 Precursor [Source:UniProtKB/Swiss-Prot;Acc:Q9NY72]	1435767_at;1426328_a_at	signal transduction (0007165);sodium ion transport (0006814)	0007165;0007154;0009987;0008150;0050794;0050789;0065007;0006811;0006814;0006810;0051234;0051179;0015672;0006812;0030001	3',5'-cyclic-nucleotide phosphodiesterase activity (0004114);sodium ion binding (0031402);voltage-gated sodium channel activity (0005248)	0003824;0004114;0003674;0004112;0008081;0042578;0016788;0016787;0005244;0005272;0031402;0005216;0015075;0022891;0022857;0005215;0022892;0022838;0015267;0022803;0022832;0022836;0005261;0008324;0046873;0031420;0043169;0043167;0005488;0046872;0005248;0022843	plasma membrane (0005886);integral to membrane (0016021)	0016020;0044464;0005575;0005623;0005886;0016021;0031224;0044425	8	7.65	7.51	7.44	7.24	7.15	7.43	7.41	7.46	7.55	7.47	7.45	7.28	6.93	7.08	7.1	6.97	6.84	7.01	6.99	7.91	8.37
tcbr0001.b.08	A-Somatic	High	-	-	None	-	-	-	-	-	-	-	-	-	-	-	-	-	-	-	-	-	-	-	-	-	-	7.52	7.91	7.87	7.51	6.84	8	8.34	6.97	7.44	7.85	7.84	7.75	6.77	6.76	6.99	6.72	6.72	6.75	6.84	7	8.54	7.64
tcay0039.l.05	A-Somatic	High	Expressed	-	Confident	TCAY0039B.L.05_5.1	140	2	EXONIC	237	ENSGACG00000007601	PTPRB	Receptor-type tyrosine-protein phosphatase beta Precursor (Protein-tyrosine phosphatase beta)(R-PTP-beta)(EC 3.1.3.48) [Source:UniProtKB/Swiss-Prot;Acc:P23467]	ENSGACG00000007601;ENSTRUG00000004937;ENSORLG00000018939;ENSTNIG00000002498	PTPRB;PTPRB (1 of 2)	Receptor-type tyrosine-protein phosphatase beta Precursor (Protein-tyrosine phosphatase beta)(R-PTP-beta)(EC 3.1.3.48) [Source:UniProtKB/Swiss-Prot;Acc:P23467];Receptor-type tyrosine-protein phosphatase beta precursor (EC 3.1.3.48) (Protein-tyrosine phosphatase beta) (R-PTP-beta). [Source:Uniprot/SWISSPROT	ENSGACG00000007601	ENSG00000127329;ENSMUSG00000020154;ENSRNOG00000004840	PTPRB;NP_001101565.1	Receptor-type tyrosine-protein phosphatase beta Precursor (Protein-tyrosine phosphatase beta)(R-PTP-beta)(EC 3.1.3.48) [Source:UniProtKB/Swiss-Prot;Acc:P23467];protein tyrosine phosphatase, receptor type, B Gene [Source:MGI Symbol;Acc:MGI:97809];protein tyrosine phosphatase, receptor type, B [Source:RefSeq_peptide;Acc:NP_001101565]	1427486_at;1453908_at	protein amino acid dephosphorylation (0006470)	0006470;0016311;0006796;0006793;0044237;0008152;0008150;0009987;0043687;0006464;0043412;0043283;0043170;0044267;0019538;0044238;0034960;0044260	transmembrane receptor protein tyrosine phosphatase activity (0005001);protein binding (0005515)	0004725;0016791;0004721;0042578;0016788;0016787;0003824;0003674;0005001;0005515;0004872;0004871;0060089;0019198;0004888;0005488	integral to plasma membrane (0005887)	0016020;0005887;0016021;0031224;0044425;0044464;0005575;0005623;0031226;0044459;0005886	8.52	7.82	7.63	7.66	7.93	7.05	7.06	7.68	7.31	8.36	7.32	7.26	7.31	7.01	7.14	7.2	7.03	6.99	7.07	6.88	8.01	8.17
tcbk0054.a.24	A-Somatic	High	Expressed	-	Confident	TCBK0054C.A.24_5.1	199	4	EXONIC	345	ENSGACG00000010741	DIXDC1	Dixin (DIX domain-containing protein 1)(Coiled-coil protein DIX1)(Coiled-coil-DIX1) [Source:UniProtKB/Swiss-Prot;Acc:Q155Q3]	ENSGACG00000010741;ENSTRUG00000006613;ENSORLG00000005091;ENSTNIG00000016191;ENSDARG00000025302	DIXDC1;DIXDC1 (2 of 2);dixdc1;DIXDC1 (1 of 2)	Dixin (DIX domain-containing protein 1)(Coiled-coil protein DIX1)(Coiled-coil-DIX1) [Source:UniProtKB/Swiss-Prot;Acc:Q155Q3];Dixin (DIX domain-containing protein 1) (Coiled-coil protein DIX1) (Coiled-coil-DIX1). [Source:Uniprot/SWISSPROT;Acc:Q804T6]	ENSGACG00000010741	ENSG00000150764;ENSMUSG00000032064;ENSRNOG00000010260	DIXDC1	Dixin (DIX domain-containing protein 1)(Coiled-coil protein DIX1)(Coiled-coil-DIX1) [Source:UniProtKB/Swiss-Prot;Acc:Q155Q3];DIX domain containing 1 Gene [Source:MGI (curated);Acc:Dixdc1-005];Dixin (DIX domain-containing protein 1) (Coiled-coil protein DIX1) (Coiled-coil-DIX1). [Source:UniProtKB/Swiss-Prot;Acc:Q2VUH7]	1425256_a_at;1443957_at;1435207_at;1444395_at	multicellular organismal development (0007275);regulation of transcription, DNA-dependent (0006355);positive regulation of Wnt receptor signaling pathway (0030177);Wnt receptor signaling pathway (0016055)	0007275;0006355;0030177;0045449;0010468;0060255;0019222;0050789;0065007;0008150;0010556;0009889;0019219;0031323;0050794;0031326;0051252;0032501;0032502;0009967;0009966;0010646;0010647;0048522;0048518;0030111;0016055;0007166;0007165;0007154;0009987	DNA binding (0003677);glucocorticoid receptor activity (0004883);steroid binding (0005496);actin binding (0003779)	0004871;0003677;0004883;0005496;0003676;0005488;0003674;0060089;0003707;0004879;0004872;0008289;0003779;0008092;0005515	nucleus (0005634);cytoplasm (0005737);cell junction (0030054)	0005622;0005634;0044464;0005575;0005623;0043231;0043227;0043226;0043229;0044424;0005737;0030054;0044459;0044425;0016020;0005886	7.59	7.91	7.15	7.49	7.61	7.25	7.59	7.18	7.39	8.09	7.75	6.98	7.41	7.06	7.25	7.4	7.36	6.93	7.35	7.28	7.7	8.1
tcay0024.d.21	A-Somatic	High	Expressed	-	Confident	TCAY0024B.D.21_3.1	309	5	EXONIC	402	ENSGACG00000008374	MAT2A (1 of 2)	S-adenosylmethionine synthetase isoform type-2 (AdoMet synthetase 2)(EC 2.5.1.6)(Methionine adenosyltransferase 2)(Methionine adenosyltransferase II)(MAT-II) [Source:UniProtKB/Swiss-Prot;Acc:P31153]	ENSGACG00000008374;ENSTRUG00000011059;ENSORLG00000006298;ENSTNIG00000015840;ENSDARG00000040334	MAT2A (1 of 2);mat2a	S-adenosylmethionine synthetase isoform type-2 (AdoMet synthetase 2)(EC 2.5.1.6)(Methionine adenosyltransferase 2)(Methionine adenosyltransferase II)(MAT-II) [Source:UniProtKB/Swiss-Prot;Acc:P31153];S-adenosylmethionine synthetase isoform type-2 (EC 2.5.1.6) (Methionine adenosyltransferase 2) (AdoMet synthetase 2) (Methionine adenosyltransferase II) (MAT-II). [Source:Uniprot/SWISSPROT;methionine …	ENSGACG00000008374	ENSG00000168906;ENSMUSG00000053907;ENSRNOG00000013520	MAT2A;RGD1560523_PREDICTED	S-adenosylmethionine synthetase isoform type-2 (AdoMet synthetase 2)(EC 2.5.1.6)(Methionine adenosyltransferase 2)(Methionine adenosyltransferase II)(MAT-II) [Source:UniProtKB/Swiss-Prot;Acc:P31153];methionine adenosyltransferase II, alpha Gene [Source:MGI Symbol;Acc:MGI:2443731];S-adenosylmethionine synthetase isoform type-2 (EC 2.5.1.6) (Methionine adenosyltransferase 2) (AdoMet synthetase 2) (…	1456702_x_at;1438386_x_at;1439386_x_at;1423667_at;1438630_x_at;1438976_x_at;1433576_at	one-carbon compound metabolic process (0006730);potassium ion transport (0006813);S-adenosylmethionine biosynthetic process (0006556);response to drug (0042493);response to cAMP (0051591);response to hormone stimulus (0009725);circadian rhythm (0007623);response to light stimulus (0009416)	0006730;0044237;0008152;0008150;0009987;0006813;0015672;0006812;0006811;0006810;0051234;0051179;0030001;0006556;0042493;0051591;0009725;0007623;0009416;0044272;0006790;0044249;0009058;0046500;0006575;0006519;0044238;0006725;0046483;0000097;0000096;0006520;0009308;0034641;0006807;0019752;0006082;0008652;0009309;0044271;0048511;0009314;0009628;0050896;0009719;0042221;0010033	inositol or phosphatidylinositol phosphatase activity (0004437);methionine adenosyltransferase activity (0004478);ATP binding (0005524);potassium channel activity (0005267);potassium channel inhibitor activity (0019870);potassium ion binding (0030955);magnesium ion binding (0000287);cobalt ion binding (0050897);protein binding (0005515)	0004437;0004478;0005524;0016791;0042578;0016788;0016787;0003824;0003674;0016765;0016740;0032559;0030554;0017076;0000166;0005488;0032555;0032553;0005267;0046872;0019870;0030955;0000287;0043167;0005261;0005216;0015075;0022891;0022857;0005215;0022892;0022838;0015267;0022803;0008324;0046873;0008200;0016248;0016247;0015457;0015459;0031420;0043169;0050897;0005515;0046914	-	-	6.8	7.84	7.85	7.91	7.79	7.77	8.32	8.17	8.41	8.73	7.81	8.45	7.9	8.29	8.43	8.4	7.95	8.2	8.26	8.18	8.05	8.87
tcay0009.k.23	A-Somatic	-	-	-	Confident	TCAY0009B.K.23_5.1	304	4	EXONIC	423	ENSGACG00000011009	MED22	Mediator of RNA polymerase II transcription subunit 22 (Mediator complex subunit 22)(Surfeit locus protein 5)(Surf-5) [Source:UniProtKB/Swiss-Prot;Acc:Q15528]	ENSGACG00000011009;ENSTRUG00000003093;ENSORLG00000011344;ENSTNIG00000003000;ENSDARG00000014148	MED22;MED22_FUGRU;surf5	Mediator of RNA polymerase II transcription subunit 22 (Mediator complex subunit 22)(Surfeit locus protein 5)(Surf-5) [Source:UniProtKB/Swiss-Prot;Acc:Q15528];Mediator of RNA polymerase II transcription subunit 22 (Mediator complex subunit 22) (Surfeit locus protein 5) (Surf-5). [Source:Uniprot/SWISSPROT;Mediator of RNA polymerase II transcription subunit 22 (Mediator complex subunit 22) (Surfeit…	ENSGACG00000011009	ENSG00000148297;ENSMUSG00000015776;ENSRNOG00000005059	MED22;RGD1564893_PREDICTED	Mediator of RNA polymerase II transcription subunit 22 (Mediator complex subunit 22)(Surfeit locus protein 5)(Surf-5) [Source:UniProtKB/Swiss-Prot;Acc:Q15528];mediator complex subunit 22 Gene [Source:MGI (curated);Acc:Med22-002];Mediator of RNA polymerase II transcription subunit 22 (Mediator complex subunit 22) (Surfeit locus protein 5). [Source:UniProtKB/Swiss-Prot;Acc:A0JPN6]	1421528_a_at	transcription (0006350);regulation of transcription, DNA-dependent (0006355)	0006350;0006355;0006139;0044237;0008152;0008150;0009987;0044238;0034961;0034645;0009059;0009058;0043170;0044249;0044260;0034960;0043283;0043284;0010467;0045449;0010468;0060255;0019222;0050789;0065007;0010556;0009889;0019219;0031323;0050794;0031326;0051252	protein binding (0005515)	0005515;0005488;0003674	mediator complex (0000119);soluble fraction (0005625);cytoplasm (0005737)	0005634;0043231;0043227;0043226;0005575;0043229;0044424;0044464;0005623;0005622;0000119;0005625;0005737;0043234;0032991;0044451;0044428;0044446;0044422;0005654;0031981;0070013;0043233;0031974;0016591;0000267	8.13	8.14	7.92	8.36	8.14	7.42	8.09	8.32	8.15	8.44	8.23	8.05	8.2	8.18	8.41	8.2	8.15	7.97	7.98	7.96	8.33	8.58
tcac0003.h.03	A-Somatic	-	-	-	Confident	TCAC0003C.H.03_5.1	268	3	EXONIC	421	ENSDARG00000009336	zgc:73179	hypothetical protein LOC321033 [Source:RefSeq_peptide;Acc:NP_942571]	ENSDARG00000009336;ENSTRUG00000016138;ENSORLG00000003752;ENSGACG00000015924;ENSTNIG00000007490	zgc:73179;C9orf58;Q7SZF9_FUGRU	hypothetical protein LOC321033 [Source:RefSeq_peptide;Acc:NP_942571];Ionized calcium-binding adapter molecule 2. [Source:Uniprot/SWISSPROT;Acc:Q9BQI0];Allograft inflammatory factor 1. [Source:Uniprot/SPTREMBL;Acc:Q7SZF9];Ionized calcium-binding adapter molecule 2 [Source:UniProtKB/Swiss-Prot	ENSGACG00000015924	ENSMUSG00000001864;ENSRNOG00000009951;ENSG00000126878	2810003C17RIK;NP_001102048.1;C9ORF58	RIKEN cDNA 2810003C17 gene Gene [Source:MGI Symbol;Acc:MGI:1919598];Ionized calcium-binding adapter molecule 2 [Source:UniProtKB/Swiss-Prot;Acc:Q9BQI0]	1451287_s_at;1424262_at;1424263_at	calcium ion transport (0006816);iron ion transport (0006826)	0006816;0015674;0006812;0006811;0006810;0051234;0008150;0051179;0030001;0006826;0000041	calcium ion binding (0005509);calcium channel inhibitor activity (0019855);calcium channel activity (0005262);iron ion transmembrane transporter activity (0005381)	0005509;0019855;0005262;0005261;0005216;0015075;0022891;0022857;0005215;0003674;0022892;0022838;0015267;0022803;0008324;0046873;0043169;0043167;0005488;0046872;0005246;0016247;0015457;0008200;0016248;0005381;0015082;0022890;0046915	outer membrane-bounded periplasmic space (0030288);focal adhesion (0005925);actin cytoskeleton (0015629)	0030288;0005925;0015629;0005924;0005912;0070161;0030054;0044459;0044425;0044464;0005575;0005623;0016020;0005886;0030055;0016323;0005856;0043232;0043228;0043226;0043229;0044424;0005622;0042597;0044462;0030312;0030313;0031975	7.57	8.06	8.24	8.3	7.89	7.75	8.04	8.05	8.05	8.15	8.34	8.08	8.28	8.12	8.48	8.46	8.09	8.28	8.32	8.05	8.26	8.26
1RT66P09_B_H05	A-Somatic	High	-	-	Confident	1.50292e+07	166	3	EXONIC	405	ENSGACG00000020306	-	-	ENSGACG00000020306;ENSTRUG00000010496;ENSORLG00000009861;ENSTNIG00000010762	SEZ6;SEZ6 (1 of 2)	seizure related 6 homolog isoform 1 [Source:RefSeq_peptide;Acc:NP_849191]	ENSGACG00000020306	-	-	-	-	-	-	-	-	-	-	8.79	8.79	8.88	9.01	8.52	8.28	8.7	8.67	8.09	7.83	8.28	8.57	8.21	7.53	7.63	7.71	7.53	7.25	7.8	7.55	8.62	8.53
tcbk0039.e.03	A-Somatic	High	Not detected	-	Confident	TCCE0024D.A.14_3.1	225	2	EXONIC	182	ENSDARG00000022251	LOC565481	Novel zinc finger protein (Fragment). [Source:UniProtKB/TrEMBL;Acc:Q7ZZ45]	ENSDARG00000022251;ENSTRUG00000005430;ENSORLG00000015493;ENSGACG00000014234;ENSTNIG00000002948	LOC565481;znf536;ZNF536	Novel zinc finger protein (Fragment). [Source:UniProtKB/TrEMBL;Acc:Q7ZZ45];Novel zinc finger protein (Fragment). [Source:Uniprot/SPTREMBL;Zinc finger protein 536. [Source:Uniprot/SWISSPROT;Acc:O15090];Zinc finger protein 536 [Source:UniProtKB/Swiss-Prot	ENSGACG00000014234	ENSMUSG00000043456;ENSRNOG00000014163;ENSG00000198597	ZFP536;RGD1563363_PREDICTED;ZNF536	zinc finger protein 536 Gene [Source:MGI Symbol;Acc:MGI:1926102];Zinc finger protein 536 [Source:UniProtKB/Swiss-Prot;Acc:O15090]	1456093_at	transcription (0006350);regulation of transcription, DNA-dependent (0006355)	0006350;0006355;0006139;0044237;0008152;0008150;0009987;0044238;0034961;0034645;0009059;0009058;0043170;0044249;0044260;0034960;0043283;0043284;0010467;0045449;0010468;0060255;0019222;0050789;0065007;0010556;0009889;0019219;0031323;0050794;0031326;0051252	zinc ion binding (0008270);DNA binding (0003677)	0003676;0008270;0005488;0003674;0046914;0043169;0043167;0046872;0003677	nucleus (0005634)	0005622;0044464;0005575;0005623;0005634;0043231;0043227;0043226;0043229;0044424	7.93	8.48	8.71	8.67	8.81	7.93	8.18	8.36	8.61	8.15	8.75	7.92	8.26	7.58	7.55	7.31	7.54	7.53	7.49	7.62	8.24	8.69
tcba0026.p.02	A-Somatic	High	-	-	Confident	TCBA0026C.P.02_5.1	85	1	EXONIC	164	ENSDARG00000068858	LOC796604	-	ENSDARG00000068858	LOC796604	-	ENSDARG00000068858	-	-	-	-	-	-	-	-	-	-	8.54	8.2	8.15	8.15	8.08	8.5	8.28	8.11	8.25	8.53	8.03	8.03	7.89	7.84	7.84	7.98	7.59	7.64	7.64	7.61	8.79	8.41
tcay0035.j.11	A-Somatic	-	-	-	Confident	TCAY0035B.J.11_5.1	208	3	EXONIC	259	ENSTRUG00000015438	ANKRD44	Ankyrin repeat domain-containing protein 44 [Source:UniProtKB/Swiss-Prot;Acc:Q8N8A2]	ENSTRUG00000015438;ENSGACG00000008817;ENSTNIG00000001878;ENSDARG00000026028	ANKRD44;LOC561373	Ankyrin repeat domain-containing protein 44 [Source:UniProtKB/Swiss-Prot;Acc:Q8N8A2];Ankyrin repeat domain-containing protein 44. [Source:Uniprot/SWISSPROT	ENSGACG00000008817	ENSG00000065413;ENSMUSG00000052331;ENSRNOG00000021384	ANKRD44;RGD1561893_PREDICTED	Ankyrin repeat domain-containing protein 44 [Source:UniProtKB/Swiss-Prot;Acc:Q8N8A2];ankyrin repeat domain 44 Gene [Source:MGI Symbol;Acc:MGI:3045243]	1434856_at	-	-	acid phosphatase activity (0003993);protein binding (0005515);DNA binding (0003677)	0003993;0016791;0042578;0016788;0016787;0003824;0003674;0005515;0005488;0003677;0003676	-	-	8	8.04	8.15	8.08	8.17	8.29	8.27	8.05	8.42	8.97	7.9	8.18	7.91	7.37	7.65	7.92	7.84	7.71	7.71	7.64	8.43	8.51
tcad0007.c.15	A-Somatic	High	-	-	Confident	TCAD0007A.C.15_5.1	90	3	EXONIC	201	ENSTRUG00000013287	-	-	ENSTRUG00000013287;ENSORLG00000013501;ENSGACG00000008798;ENSTNIG00000014023	-	-	ENSGACG00000008798	-	-	-	-	-	-	nucleic acid binding (0003676);NAD+ ADP-ribosyltransferase activity (0003950)	0003676;0003950;0005488;0003674;0016763;0016757;0016740;0003824	nucleus (0005634)	0005634;0043231;0043227;0043226;0005575;0043229;0044424;0044464;0005623;0005622	8.62	8.17	7.98	8.19	8.19	8.26	7.97	8.14	7.94	8.61	7.88	7.9	8.12	7.67	7.6	7.6	7.71	7.56	7.55	7.61	8.42	8.52
1RT91I23_A_E12	A-Somatic	High	-	-	Cofident	tcce0007c.i.04_3.1	75	2	EXONIC	151	ENSGACG00000017924	GHR (2 of 2)	Growth hormone receptor Precursor (GH receptor)(Somatotropin receptor) [Contains Growth hormone-binding protein(GH-binding protein)(GHBP)(Serum-binding protein)] Source: UniProtKB/Swiss-Prot P10912	ENSDARG00000007671;ENSORLG00000014800;ENSTRUG00000013005;ENSTNIG00000001787	GHR (2 of 2)	-	-	ENSMUSG00000055737;ENSRNOG00000015654;ENSG00000112964	GHR;Ghr	Growth hormone receptor Precursor (GH receptor)(Somatotropin receptor) [Contains Growth hormone-binding protein(GH-binding protein)(GHBP)(Serum-binding protein)] [Source: UniProtKB/Swiss-Prot; acc: P10912];Growth hormone receptor precursor (GH receptor) (Somatotropin receptor) [Contains: Growth hormone-binding protein (GH-binding protein) (GHBP) (Serum-binding protein)]. [Source: UniProtKB/Swiss-…	1417962_s_at;1451501_a_at;1451871_a_at	activation of MAPK activity (0000187);allantoin metabolic process (0000255);endocytosis (0006897);JAK-STAT cascade (0007259)	0000187;0000255;0006897;0007259	receptor activity (0004872);growth hormone receptor activity (0004903);hematopoietin/interferon-class (D200-domain) cytokine receptor activity (0004896)	0004872;0004903;0004896	cell surface (0009986);membrane (0016020);integral to membrane (0016021);extracellular region (0005576);extracellular space (0005615)	0009986;0016020;0016021;0005576;0005615	8.32	8.49	8.39	8.32	8.38	8.48	8.35	8.55	8.2	7.62	8.16	8.17	8.14	7.71	7.93	7.73	7.57	7.53	7.65	7.6	8.4	8.67
tcba0012.m.14	A-Somatic	High	Correlated	-	Confident	TCBA0012C.M.14_5.1	325	4	EXONIC	493	ENSGACG00000019869	CHPT1	Cholinephosphotransferase 1 (EC 2.7.8.2)(Diacylglycerol cholinephosphotransferase 1)(hCPT1)(AAPT1-like protein) [Source:UniProtKB/Swiss-Prot;Acc:Q8WUD6]	ENSGACG00000019869;ENSTRUG00000011969;ENSORLG00000015697;ENSTNIG00000011415;ENSDARG00000014572	CHPT1;sycp3	Cholinephosphotransferase 1 (EC 2.7.8.2)(Diacylglycerol cholinephosphotransferase 1)(hCPT1)(AAPT1-like protein) [Source:UniProtKB/Swiss-Prot;Acc:Q8WUD6];Cholinephosphotransferase 1 (EC 2.7.8.2) (Diacylglycerol cholinephosphotransferase 1) (hCPT1) (AAPT1-like protein). [Source:Uniprot/SWISSPROT;Cholinephosphotransferase 1 (EC 2.7.8.2) (Diacylglycerol cholinephosphotransferase 1). [Source:Uniprot/S…	ENSGACG00000019869	ENSG00000111666;ENSMUSG00000060002;ENSRNOG00000005487	CHPT1	Cholinephosphotransferase 1 (EC 2.7.8.2)(Diacylglycerol cholinephosphotransferase 1)(hCPT1)(AAPT1-like protein) [Source:UniProtKB/Swiss-Prot;Acc:Q8WUD6];choline phosphotransferase 1 Gene [Source:MGI (curated);Acc:Chpt1-004];Cholinephosphotransferase 1 (EC 2.7.8.2) (Diacylglycerol cholinephosphotransferase 1). [Source:UniProtKB/Swiss-Prot;Acc:Q66H21]	1426146_a_at;1455901_at;1435446_a_at;1435870_at	G-protein coupled receptor protein signaling pathway (0007186);regulation of cell growth (0001558);CDP-choline pathway (0006657);platelet activating factor biosynthetic process (0006663);negative regulation of apoptosis (0043066);negative regulation of caspase activity (0043154)	0008654;0007186;0007166;0007165;0007154;0009987;0008150;0050794;0050789;0065007;0006644;0006643;0044255;0006629;0044238;0008152;0044237;0046467;0008610;0009058;0044249;0001558;0006657;0006663;0043066;0043154;0040008;0006656;0046470;0006650;0046474;0046469;0042981;0043067;0050793;0043069;0048523;0048519;0051093;0010466;0051346;0043086;0050790;0065009;0051336;0052547;0043281;0052548	growth hormone-releasing hormone receptor activity (0016520);magnesium ion binding (0000287);diacylglycerol cholinephosphotransferase activity (0004142);diacylglycerol binding (0019992);manganese ion binding (0030145)	0016780;0016520;0004930;0004888;0004872;0004871;0060089;0003674;0016772;0016740;0003824;0000287;0004142;0019992;0030145;0046872;0043167;0005488;0017169;0008289;0046914;0043169	integral to membrane (0016021);Golgi membrane (0000139);microsome (0005792)	0016020;0016021;0044464;0005575;0005623;0031224;0044425;0000139;0005737;0005792;0005794;0031090;0044422;0043226;0043227;0044431;0044444;0044424;0005622;0044446;0043229;0043231;0012505;0042598;0005624;0005626;0000267	8.27	8.32	8.17	8.36	8.59	7.93	7.98	8.7	8.8	8.12	7.98	7.74	8.53	7.7	7.7	8.07	7.69	7.64	7.78	7.9	8.47	8.77
tcac0004.e.16	A-Somatic	-	-	-	Confident	TCAC0004C.E.16_5.1	161	4	EXONIC	287	ENSORLG00000010690	-	-	ENSORLG00000010690;ENSTRUG00000000453	-	-	ENSORLG00000010690	-	-	-	-	-	-	nucleic acid binding (0003676);zinc ion binding (0008270)	0003676;0008270;0005488;0003674;0046914;0043169;0043167;0046872	nucleus (0005634)	0005634;0005622;0044464;0005575;0005623;0043231;0043227;0043226;0043229;0044424	8.5	8.29	8.07	8.3	8.01	8.46	8.3	9.2	7.75	7.81	7.57	7.57	7.32	7.47	7.52	7.77	7.8	7.66	7.8	7.76	8	8.49
tcbk0007.j.24	A-Somatic	-	-	-	Confident	TCBK0007C.J.24_5.1	359	4	EXONIC	590	ENSGACG00000009263	FMNL3	Formin-like protein 3 (Formin homology 2 domain-containing protein 3)(WW domain-binding protein 3)(WBP-3) [Source:UniProtKB/Swiss-Prot;Acc:Q8IVF7]	ENSGACG00000009263;ENSTRUG00000009020;ENSORLG00000007725;ENSTNIG00000015059;ENSDARG00000004372	FMNL3;O73808_FUGRU;Q6NXC0_DANRE	Formin-like protein 3 (Formin homology 2 domain-containing protein 3)(WW domain-binding protein 3)(WBP-3) [Source:UniProtKB/Swiss-Prot;Acc:Q8IVF7];Formin-like protein 3 (Formin homology 2 domain-containing protein 3). [Source:Uniprot/SWISSPROT;Formin-like protein 3 (Formin homology 2 domain-containing protein 3) (WW domain-binding protein 3) (WBP-3). [Source:Uniprot/SWISSPROT;Putative uncharacter…	ENSGACG00000009263	ENSG00000161791;ENSMUSG00000023008;ENSRNOG00000021503	FMNL3	Formin-like protein 3 (Formin homology 2 domain-containing protein 3)(WW domain-binding protein 3)(WBP-3) [Source:UniProtKB/Swiss-Prot;Acc:Q8IVF7];formin-like 3 Gene [Source:MGI (curated);Acc:Fmnl3-003]	1426825_at	actin cytoskeleton organization (0030036);G-protein coupled receptor protein signaling pathway (0007186);regulation of transcription, DNA-dependent (0006355);cell adhesion (0007155);translational initiation (0006413)	0016043;0030036;0007186;0007166;0007165;0007154;0009987;0008150;0050794;0050789;0065007;0030029;0006355;0045449;0010468;0060255;0019222;0010556;0009889;0019219;0031323;0031326;0051252;0007155;0022610;0006413;0022618;0034622;0034621;0043933;0065003;0022607;0022613;0006412;0034961;0034645;0009059;0009058;0008152;0043170;0044249;0044237;0044260;0034960;0043283;0043284;0044267;0019538;0044238;0010467…	actin binding (0003779);Rho GTPase binding (0017048);histamine receptor activity (0004969);nutrient reservoir activity (0045735);transcription factor activity (0003700);structural molecule activity (0005198);translation initiation factor activity (0003743)	0003779;0017048;0004969;0008092;0005515;0005488;0003674;0008227;0004930;0004888;0004872;0004871;0060089;0017016;0031267;0051020;0019899;0045735;0003700;0003677;0003676;0030528;0005198;0003743;0008135;0045182	integral to membrane (0016021);actin cytoskeleton (0015629);nucleus (0005634);plasma membrane (0005886);Golgi apparatus (0005794)	0016021;0031224;0044425;0044464;0005575;0005623;0016020;0015629;0005634;0043231;0043227;0043226;0043229;0044424;0005622;0005856;0043232;0043228;0005886;0005737;0005794;0044444	7.59	8.32	8.16	8.08	7.75	8.06	8.58	8.19	8.12	8.24	8.07	8.3	8.04	7.79	7.66	7.73	7.16	7.25	7.94	7.45	8.08	8.44
1RT25L16_D_F08	A-Somatic	-	-	-	None	-	-	-	-	-	-	-	-	-	-	-	-	-	-	-	-	-	-	-	-	-	-	8.48	8.06	8.48	8.44	8.25	8.15	8.27	8.06	8.12	7.54	8.3	7.85	8.32	7.58	7.45	7.67	7.71	7.52	7.43	7.86	8.72	8.27
1RT84J23_B_E12	A-Somatic	-	-	-	Confident	1.50155e+07	186	3	EXONIC	427	ENSTRUG00000016824	MALT1 (1 of 2)	Mucosa-associated lymphoid tissue lymphoma translocation protein 1 (EC 3.4.22.-)(MALT lymphoma-associated translocation)(Paracaspase) [Source:UniProtKB/Swiss-Prot;Acc:Q9UDY8]	ENSTRUG00000016824;ENSORLG00000000330;ENSGACG00000013767;ENSTNIG00000015577	MALT1 (1 of 2);MALT1	Mucosa-associated lymphoid tissue lymphoma translocation protein 1 (EC 3.4.22.-)(MALT lymphoma-associated translocation)(Paracaspase) [Source:UniProtKB/Swiss-Prot;Acc:Q9UDY8];Mucosa-associated lymphoid tissue lymphoma translocation protein 1 (EC 3.4.22.-) (MALT lymphoma-associated translocation) (Paracaspase). [Source:Uniprot/SWISSPROT	ENSGACG00000013767	ENSG00000172175;ENSMUSG00000032688;ENSRNOG00000017181	MALT1;MALT1_PREDICTED	Mucosa-associated lymphoid tissue lymphoma translocation protein 1 (EC 3.4.22.-)(MALT lymphoma-associated translocation)(Paracaspase) [Source:UniProtKB/Swiss-Prot;Acc:Q9UDY8];mucosa associated lymphoid tissue lymphoma translocation gene 1 Gene [Source:MGI (curated);Acc:Malt1-001]	1456126_at	apoptosis (0006915);innate immune response (0045087);positive regulation of NF-kappaB transcription factor activity (0051092);positive regulation of T cell activation (0050870);response to molecule of bacterial origin (0002237);T cell proliferation (0042098);regulation of T cell receptor signaling pathway (0050856);response to fungus (0009620);B-1 B cell differentiation (0001923);positive regulat…	0007165;0006508;0044267;0019538;0043283;0043170;0008152;0008150;0044238;0034960;0044260;0044237;0009987;0007154;0050794;0050789;0065007;0006915;0045087;0051092;0050870;0002237;0042098;0042113;0050856;0009620;0001923;0002726;0006511;0006916;0006952;0007250;0032743;0042981;0043123;0050852;0051168;0051259;0002335;0030183;0030098;0002521;0030154;0048869;0032502;0030097;0048534;0048513;0048856;0048731…	caspase activity (0030693);cysteine-type endopeptidase activity (0004197);ubiquitin-protein ligase activity (0004842);signal transducer activity (0004871);kinase activator activity (0019209);protein self-association (0043621)	0005515;0030693;0005488;0003674;0004197;0008234;0004842;0004871;0008233;0019209;0043621;0004175;0070011;0016787;0003824;0019787;0016881;0016879;0016874;0060089;0008047;0030234;0019207	cytosol (0005829);nucleus (0005634);CBM complex (0032449)	0005829;0005634;0005737;0032449;0043231;0043227;0043226;0005575;0043229;0044424;0044464;0005623;0005622;0044444;0043234;0032991	8.52	8.2	8.13	8.29	8.39	8.29	7.91	8.18	8.04	7.7	7.94	8.22	8.49	7.51	7.51	7.57	7.52	7.51	7.68	7.75	8.29	8.52
1RT117D11_B_B06	A-Somatic	-	-	-	Confident	1.50672e+07	73	3	EXONIC	219	ENSTRUG00000012528	RBL2	Retinoblastoma-like protein 2 (RBR-2)(PRB2)(130 kDa retinoblastoma-associated protein)(p130) [Source:UniProtKB/Swiss-Prot;Acc:Q08999]	ENSTRUG00000012528;ENSGACG00000007787;ENSDARG00000045636	RBL2	Retinoblastoma-like protein 2 (RBR-2)(PRB2)(130 kDa retinoblastoma-associated protein)(p130) [Source:UniProtKB/Swiss-Prot;Acc:Q08999];Retinoblastoma-like protein 2 (130 kDa retinoblastoma-associated protein) (p130) (PRB2) (RBR-2). [Source:Uniprot/SWISSPROT	ENSGACG00000007787	ENSG00000103479;ENSMUSG00000031666;ENSRNOG00000012153	RBL2	Retinoblastoma-like protein 2 (RBR-2)(PRB2)(130 kDa retinoblastoma-associated protein)(p130) [Source:UniProtKB/Swiss-Prot;Acc:Q08999];retinoblastoma-like 2 Gene [Source:MGI (curated);Acc:Rbl2-001];Retinoblastoma-like protein 2 (130 kDa retinoblastoma-associated protein) (PRB2) (P130) (RBR-2) (PPAR-alpha-interacting complex protein 128) (PRIC128). [Source:UniProtKB/Swiss-Prot;Acc:O55081]	1425981_a_at;1418146_a_at	transcription (0006350);regulation of transcription, DNA-dependent (0006355);chromatin modification (0016568);regulation of lipid kinase activity (0043550);negative regulation of cell cycle (0045786);cell cycle (0007049)	0006350;0006355;0016568;0043550;0045786;0006139;0044237;0008152;0008150;0009987;0044238;0034961;0034645;0009059;0009058;0043170;0044249;0044260;0034960;0043283;0043284;0010467;0045449;0010468;0060255;0019222;0050789;0065007;0010556;0009889;0019219;0031323;0050794;0031326;0051252;0006325;0051276;0006996;0016043;0043549;0051338;0050790;0065009;0048523;0048519;0051726;0007049	DNA binding (0003677);protein binding (0005515)	0003677;0005515;0003676;0005488;0003674	transcription factor complex (0005667)	0005634;0005667;0043231;0043227;0043226;0005575;0043229;0044424;0044464;0005623;0005622;0043234;0032991;0044451;0044428;0044446;0044422;0005654;0031981;0070013;0043233;0031974	8.07	8.2	8.14	8.08	7.89	7.93	8.12	8.12	7.88	7.74	7.87	8.11	8.12	7.96	8.11	8.05	7.95	8	7.98	8.02	8.53	8.29
tcbk0037.f.02	A-Somatic	-	-	-	Confident	TCBK0037C.F.02_5.1	525	3	EXONIC	718	ENSDARG00000054028	ATP11B	Probable phospholipid-transporting ATPase IF (EC 3.6.3.1)(ATPase class I type 11B)(ATPase IR) [Source:UniProtKB/Swiss-Prot;Acc:Q9Y2G3]	ENSDARG00000054028;ENSTRUG00000002878;ENSGACG00000006104;ENSTNIG00000006777	ATP11B	Probable phospholipid-transporting ATPase IF (EC 3.6.3.1)(ATPase class I type 11B)(ATPase IR) [Source:UniProtKB/Swiss-Prot;Acc:Q9Y2G3];Probable phospholipid-transporting ATPase IF (EC 3.6.3.1) (ATPase class I type 11B) (ATPase IR). [Source:Uniprot/SWISSPROT	ENSGACG00000006104	ENSMUSG00000037400;ENSRNOG00000012421;ENSG00000058063	ATP11B;LOC361929	ATPase, class VI, type 11B Gene [Source:MGI (curated);Acc:Atp11b-001];LOC361929 protein (Fragment). [Source:UniProtKB/TrEMBL;Acc:Q5RJS7];Probable phospholipid-transporting ATPase IF (EC 3.6.3.1)(ATPase class I type 11B)(ATPase IR) [Source:UniProtKB/Swiss-Prot;Acc:Q9Y2G3]	1451388_a_at	metabolic process (0008152);phospholipid transport (0015914);phosphoenolpyruvate-dependent sugar phosphotransferase system (0009401);ion transport (0006811);aminophospholipid transport (0015917)	0006810;0008152;0015914;0051234;0008150;0051179;0006869;0009401;0007165;0007154;0009987;0050794;0050789;0065007;0008643;0006811;0015917	ATP binding (0005524);ATPase activity, coupled to transmembrane movement of ions, phosphorylative mechanism (0015662);magnesium ion binding (0000287);phospholipid-translocating ATPase activity (0004012);sugar:hydrogen symporter activity (0005351)	0005524;0015662;0003824;0000287;0004012;0046872;0043167;0005488;0003674;0015247;0005548;0005319;0022892;0005215;0043492;0042623;0016887;0017111;0016462;0016818;0016817;0016787;0032559;0030554;0017076;0000166;0032555;0032553;0042625;0015075;0022891;0022857;0042626;0015405;0015399;0022804;0016820;0005351;0005402;0015294;0008324;0015293;0015291;0015295;0051119;0015144	integral to membrane (0016021);nuclear inner membrane (0005637)	0016020;0016021;0044464;0005575;0005623;0031224;0044425;0005637;0019866;0031090;0044422;0043226;0043227;0044424;0005622;0031967;0031975;0044446;0043229;0031965;0044428;0005634;0043231;0005635;0012505	7.95	8.24	8.06	8.23	8.06	7.76	8.2	8.14	8.09	8.09	8.01	8.05	8.05	7.9	7.93	8	7.85	8.12	8.02	8.15	8.37	8.31
tcbi0009.d.11	A-Somatic	-	-	-	Confident	TCBI0009D.D.11_5.1	315	3	EXONIC	538	ENSGACG00000008638	AASS	Alpha-aminoadipic semialdehyde synthase, mitochondrial Precursor (LKR/SDH) [Includes Lysine ketoglutarate reductase(LKR)(LOR)(EC 1.5.1.8);Saccharopine dehydrogenase(SDH)(EC 1.5.1.9)] [Source:UniProtKB/Swiss-Prot;Acc:Q9UDR5]	ENSGACG00000008638;ENSTRUG00000016419;ENSORLG00000018264;ENSTNIG00000010415;ENSDARG00000051816	AASS;LOC556229	Alpha-aminoadipic semialdehyde synthase, mitochondrial Precursor (LKR/SDH) [Includes Lysine ketoglutarate reductase(LKR)(LOR)(EC 1.5.1.8);Saccharopine dehydrogenase(SDH)(EC 1.5.1.9)] [Source:UniProtKB/Swiss-Prot;Acc:Q9UDR5];Alpha-aminoadipic semialdehyde synthase, mitochondrial precursor (LKR/SDH) [Includes: Lysine ketoglutarate reductase (EC 1.5.1.8) (LOR) (LKR); Saccharopine dehydrogenase (EC 1…	ENSGACG00000008638	ENSG00000008311;ENSMUSG00000029695;ENSRNOG00000039494	AASS	Alpha-aminoadipic semialdehyde synthase, mitochondrial Precursor (LKR/SDH) [Includes Lysine ketoglutarate reductase(LKR)(LOR)(EC 1.5.1.8);Saccharopine dehydrogenase(SDH)(EC 1.5.1.9)] [Source:UniProtKB/Swiss-Prot;Acc:Q9UDR5];aminoadipate-semialdehyde synthase Gene [Source:MGI (curated);Acc:Aass-001]	1423523_at	electron transport (0006118);protein amino acid phosphorylation (0006468);lysine catabolic process (0006554);protein tetramerization (0051262);oxidation reduction (0055114);generation of precursor metabolites and energy (0006091);response to oxidative stress (0006979)	0006118;0006468;0008152;0016310;0006796;0006793;0044237;0008150;0009987;0043687;0006464;0043412;0043283;0043170;0044267;0019538;0044238;0034960;0044260;0006554;0051262;0055114;0006553;0009066;0006520;0006519;0009308;0034641;0006807;0019752;0006082;0009068;0009063;0009310;0044270;0044248;0009056;0051259;0006461;0065003;0022607;0016043;0043933;0006091;0006979;0006950;0050896;0042221	protein tyrosine kinase activity (0004713);ATP binding (0005524);electron carrier activity (0009055);saccharopine dehydrogenase (NADP+, L-lysine-forming) activity (0047130);saccharopine dehydrogenase (NAD+, L-glutamate-forming) activity (0047131);peroxidase activity (0004601);heme binding (0020037)	0016491;0003824;0003674;0004672;0004713;0005524;0009055;0005488;0016301;0016772;0016740;0016773;0032559;0030554;0017076;0000166;0032555;0032553;0047130;0047131;0004753;0016646;0016645;0004601;0020037;0016209;0016684;0046906;0005506;0046914;0043169;0043167;0046872	mitochondrion (0005739)	0005739;0043231;0043227;0043226;0005575;0043229;0044424;0044464;0005623;0005622;0044444;0005737	7.88	8.02	8.07	8.4	8.16	7.96	8.07	8.15	8.4	7.93	8.33	8.14	8.34	7.95	7.94	7.82	7.8	7.87	7.7	7.86	8.17	8.83
1RT151F24_D_C12	A-Somatic	-	-	-	Confident	1.5084e+07	264	4	EXONIC	526	ENSGACG00000014205	-	-	ENSGACG00000014205;ENSTRUG00000016311;ENSORLG00000001084;ENSTNIG00000015614	-	WD repeat and SOCS box-containing protein 2 (WSB-2) (CS box-containing WD protein). [Source:Uniprot/SWISSPROT;Acc:Q9NYS7]	ENSGACG00000014205	-	-	-	-	intracellular signaling cascade (0007242)	0007242;0007165;0007154;0009987;0008150;0050794;0050789;0065007	-	-	-	-	7.74	7.99	8.16	8.1	8.08	8.31	8.06	8.22	8.03	8.15	7.95	8.06	8.22	7.66	7.7	8.06	7.64	7.54	7.65	7.63	8.67	8.37
tcay0003.m.11	A-Somatic	-	-	-	Confident	TCAY0003B.M.11_5.1	203	4	EXONIC	202	ENSTRUG00000000033	SERHL2	Serine hydrolase-like protein 2 (EC 3.1.-.-) [Source:UniProtKB/Swiss-Prot;Acc:Q9H4I8]	ENSTRUG00000000033;ENSORLG00000004149;ENSGACG00000015996;ENSTNIG00000005517;ENSDARG00000032340	SERHL2;serhl	Serine hydrolase-like protein 2 (EC 3.1.-.-) [Source:UniProtKB/Swiss-Prot;Acc:Q9H4I8];Serine hydrolase-like protein 2 (EC 3.1.-.-). [Source:Uniprot/SWISSPROT;serine hydrolase-like [Source:RefSeq_peptide;Acc:NP_955909]	ENSGACG00000015996	ENSG00000183569;ENSMUSG00000058586;ENSRNOG00000022932;ENSG00000172250	SERHL2;SERHL;RGD1563386_PREDICTED	Serine hydrolase-like protein 2 (EC 3.1.-.-) [Source:UniProtKB/Swiss-Prot;Acc:Q9H4I8];serine hydrolase-like Gene [Source:MGI Symbol;Acc:MGI:1890404];Serine hydrolase-like protein (EC 3.1.-.-) [Source:UniProtKB/Swiss-Prot;Acc:Q9NQF3]	1434145_s_at;1421938_at	proteolysis (0006508);cellular aromatic compound metabolic process (0006725);GPI anchor metabolic process (0006505);intracellular protein transport (0006886)	0006508;0044267;0019538;0043283;0043170;0008152;0008150;0044238;0034960;0044260;0044237;0009987;0006725;0006505;0006886;0030384;0006650;0006644;0006643;0044255;0006629;0015031;0006810;0051234;0051179;0045184;0008104;0033036;0046907;0051649;0051641;0034613	aminopeptidase activity (0004177);hydrolase activity, acting on ester bonds (0016788)	0003824;0004177;0016787;0003674;0008238;0070011;0008233;0016788	peroxisome (0005777);cytoplasmic membrane-bounded vesicle (0016023);intrinsic to endoplasmic reticulum membrane (0031227)	0005777;0005737;0044424;0044464;0005575;0005623;0005622;0042579;0043231;0043227;0043226;0043229;0044444;0016023;0031410;0031982;0031988;0031227;0031300;0031224;0044425;0016020;0044446;0044422;0031090;0044432;0005783;0005789;0042175;0012505	8.07	7.97	8.11	8.27	8.38	7.95	7.98	8.27	8.15	9.05	7.91	8.11	7.96	7.76	7.85	7.76	7.94	7.77	7.78	7.8	8.56	8.8
1RT36J07_B_E04	A-Somatic	-	-	-	Confident	1.50773e+07	189	4	EXONIC	359	ENSGACG00000009424	GPR132	Probable G-protein coupled receptor 132 (G2 accumulation protein) [Source:UniProtKB/Swiss-Prot;Acc:Q9UNW8]	ENSGACG00000009424;ENSTRUG00000013068;ENSORLG00000007136;ENSTNIG00000007764;ENSDARG00000062432	GPR132;GPR132 (2 of 2);zgc:152692	Probable G-protein coupled receptor 132 (G2 accumulation protein) [Source:UniProtKB/Swiss-Prot;Acc:Q9UNW8];Probable G-protein coupled receptor 132 (G2 accumulation protein). [Source:Uniprot/SWISSPROT;hypothetical protein LOC767740 [Source:RefSeq_peptide;Acc:NP_001070177]	ENSGACG00000009424	ENSG00000183484;ENSMUSG00000021298;ENSRNOG00000013914	GPR132;GPR132_PREDICTED	Probable G-protein coupled receptor 132 (G2 accumulation protein) [Source:UniProtKB/Swiss-Prot;Acc:Q9UNW8];G protein-coupled receptor 132 Gene [Source:MGI Symbol;Acc:MGI:1890220]	1421755_at;1444233_at	G-protein coupled receptor protein signaling pathway (0007186);G1/S transition of mitotic cell cycle (0000082);blood coagulation (0007596)	0007186;0007166;0007165;0007154;0009987;0008150;0050794;0050789;0065007;0000082;0006950;0022402;0007049;0051329;0051325;0022403;0000278;0050896;0007596;0007599;0050878;0032501;0065008;0050817;0042060;0009611;0009605	angiotensin type II receptor activity (0004945);rhodopsin-like receptor activity (0001584);purinergic nucleotide receptor activity, G-protein coupled (0045028);hormone activity (0005179);bradykinin receptor activity (0004947);thrombin receptor activity (0015057)	0004945;0001584;0045028;0001595;0008528;0001653;0004872;0004871;0060089;0003674;0042277;0005488;0004930;0004888;0001608;0001614;0016502;0005179;0004947;0005102;0005515;0015057	extracellular region (0005576);integral to plasma membrane (0005887)	0016021;0031224;0044425;0044464;0005575;0005623;0016020;0005886;0005576;0005887;0031226;0044459	8.34	8.13	8.09	7.89	7.61	8.57	7.97	7.87	8.06	8.19	8.18	8.49	8.17	8.06	7.78	7.76	8.25	7.76	7.98	7.55	8.63	8.4
tcba0015.j.12	A-Somatic	-	-	-	Confident	TCBA0015C.J.12_5.1	39	2	EXONIC	57	ENSTRUG00000004463	NP_001027823.1	alkaline phosphatase [Source:RefSeq_peptide;Acc:NP_001027823]	ENSTRUG00000004463;ENSORLG00000017066;ENSGACG00000004517;ENSTNIG00000012197;ENSDARG00000015546	NP_001027823.1;ALPL;alp;Q8AXP6_TETNG	alkaline phosphatase [Source:RefSeq_peptide;Acc:NP_001027823];Alkaline phosphatase, tissue-nonspecific isozyme precursor (EC 3.1.3.1) (AP-TNAP) (TNSALP) (Alkaline phosphatase liver/bone/kidney isozyme). [Source:Uniprot/SWISSPROT;Acc:P05186];Acc:NP_957301];Cholecystokinin (Chromosome 8 SCAF15119, whole genome shotgun sequence.). [Source:UniProtKB/TrEMBL;Acc:Q8AXP6]	ENSGACG00000004517	ENSG00000162551;ENSMUSG00000028766;ENSRNOG00000013954	ALPL	Alkaline phosphatase, tissue-nonspecific isozyme Precursor (EC 3.1.3.1)(AP-TNAP)(TNSALP)(Alkaline phosphatase liver/bone/kidney isozyme) [Source:UniProtKB/Swiss-Prot;Acc:P05186];alkaline phosphatase, liver/bone/kidney Gene [Source:MGI (curated);Acc:Alpl-001];Alkaline phosphatase, tissue-nonspecific isozyme precursor (EC 3.1.3.1) (AP-TNAP) (TNSALP) (Alkaline phosphatase liver/bone/kidney isozyme).…	1423611_at	metabolic process (0008152);zinc ion transport (0006829);ossification (0001503);response to antibiotic (0046677)	0008152;0008150;0006829;0000041;0030001;0006812;0006811;0006810;0051234;0051179;0001501;0001503;0046677;0048731;0048856;0032502;0007275;0032501;0060348;0042221;0050896	magnesium ion binding (0000287);alkaline phosphatase activity (0004035);zinc ion binding (0008270);hormone activity (0005179);ephrin receptor activity (0005003);ATP binding (0005524);GPI anchor binding (0048503)	0000287;0004035;0008270;0016787;0046872;0043167;0005488;0003674;0016791;0042578;0016788;0003824;0046914;0043169;0005179;0005003;0005524;0004714;0004713;0004672;0016301;0016772;0016740;0016773;0019199;0004888;0004872;0004871;0060089;0005102;0005515;0032559;0030554;0017076;0000166;0032555;0032553;0048503	extracellular region (0005576);plasma membrane (0005886);integral to membrane (0016021);cytoplasm (0005737);anchored to membrane (0031225)	0005576;0016020;0005575;0044464;0005623;0005886;0016021;0005737;0031225;0044424;0005622;0031224;0044425	7.74	8.2	8.21	8.32	7.93	7.98	8.08	8.14	7.85	8.31	8.36	8.12	8.03	7.85	8.26	7.82	7.9	7.65	8.01	7.64	8.61	8.69
tcay0032.d.06	A-Somatic	-	-	-	Confident	TCAY0032B.D.06_5.1	262	3	EXONIC	481	ENSDARG00000005179	c14orf159	LOC560387 protein (Fragment). [Source:UniProtKB/TrEMBL;Acc:Q08C44]	ENSDARG00000005179;ENSTRUG00000003902;ENSGACG00000001939;ENSTNIG00000000889	c14orf159;Q08C44_DANRE;C14orf159	LOC560387 protein (Fragment). [Source:UniProtKB/TrEMBL;Acc:Q08C44];LOC560387 protein (Fragment). [Source:Uniprot/SPTREMBL;UPF0317 protein C14orf159, mitochondrial precursor. [Source:Uniprot/SWISSPROT;Acc:Q7Z3D6];UPF0317 protein C14orf159, mitochondrial Precursor [Source:UniProtKB/Swiss-Prot	ENSGACG00000001939	ENSMUSG00000021185;ENSRNOG00000004442;ENSG00000133943	9030617O03RIK;RGD1311756_PREDICTED;C14ORF159	RIKEN cDNA 9030617O03 gene Gene [Source:MGI Symbol;Acc:MGI:2444813];UPF0317 protein C14orf159, mitochondrial Precursor [Source:UniProtKB/Swiss-Prot;Acc:Q7Z3D6]	1424226_at	metabolic process (0008152);SRP-dependent cotranslational protein targeting to membrane (0006614)	0008152;0008150;0006614;0006613;0006612;0006605;0006886;0015031;0006810;0051234;0051179;0045184;0008104;0033036;0046907;0051649;0051641;0009987;0045047;0034613	catalytic activity (0003824);GTP binding (0005525);7S RNA binding (0008312)	0003824;0003674;0005525;0008312;0032561;0019001;0017076;0000166;0005488;0032555;0032553;0003723;0003676	mitochondrion (0005739);membrane (0016020)	0005739;0043231;0043227;0043226;0005575;0043229;0044424;0044464;0005623;0005622;0044444;0005737;0016020	7.95	8.12	8.18	8.23	8.09	8.02	7.96	8.15	8.1	8.09	8.13	8.02	7.96	7.74	7.88	8.14	7.72	7.48	8.04	7.77	8.47	8.54
tcbk0022.n.22	A-Somatic	-	-	-	Confident	TCBK0022C.N.22_5.1	166	4	EXONIC	221	ENSGACG00000004241	EVI5	Ecotropic viral integration site 5 protein homolog (EVI-5)(Neuroblastoma stage 4S gene protein) [Source:UniProtKB/Swiss-Prot;Acc:O60447]	ENSGACG00000004241;ENSTRUG00000000437;ENSORLG00000013797;ENSTNIG00000013763;ENSDARG00000070838;ENSDARG00000070839	EVI5;evi5;A1L201_DANRE	Ecotropic viral integration site 5 protein homolog (EVI-5)(Neuroblastoma stage 4S gene protein) [Source:UniProtKB/Swiss-Prot;Acc:O60447];Ecotropic viral integration site 5 protein homolog (EVI-5) (Neuroblastoma stage 4S gene protein). [Source:Uniprot/SWISSPROT;LOC553306 protein (Fragment). [Source:Uniprot/SPTREMBL;Acc:Q5CZN8]	ENSGACG00000004241	ENSG00000067208;ENSMUSG00000011831;ENSRNOG00000002039	EVI5	Ecotropic viral integration site 5 protein homolog (EVI-5)(Neuroblastoma stage 4S gene protein) [Source:UniProtKB/Swiss-Prot;Acc:O60447];ecotropic viral integration site 5 Gene [Source:MGI (curated);Acc:Evi5-001]	1417512_at;1417513_at	regulation of Rab GTPase activity (0032313);cell cycle (0007049);multicellular organismal development (0007275);cell proliferation (0008283);cell division (0051301)	0032313;0032318;0043087;0051336;0050790;0065009;0065007;0008150;0046578;0051056;0009966;0010646;0050794;0050789;0032483;0007049;0007275;0008283;0051301;0009987;0032501;0032502	Rab GTPase activator activity (0005097);protein binding (0005515)	0005097;0005099;0005083;0030695;0030234;0003674;0005096;0008047;0005515;0005488	nucleus (0005634);centrosome (0005813)	0005622;0044464;0005575;0005623;0005634;0005813;0043231;0043227;0043226;0043229;0044424;0005815;0044430;0044446;0044422;0005856;0043232;0043228;0044444;0005737;0015630	8.19	8.03	7.94	8.24	8.65	8.21	7.89	8.36	8.03	8.01	7.88	7.68	8.06	7.84	8.04	7.78	7.96	7.8	7.79	7.85	8.69	8.82
1RT96C20_C_B10	A-Somatic	High	Expressed	-	Confident	1.50273e+07	214	5	EXONIC	331	ENSGACG00000003096	GLS2 (2 of 2)	Glutaminase liver isoform, mitochondrial Precursor (GLS)(EC 3.5.1.2)(L-glutamine amidohydrolase)(L-glutaminase) [Source:UniProtKB/Swiss-Prot;Acc:Q9UI32]	ENSGACG00000003096;ENSTRUG00000002880;ENSORLG00000012493;ENSTNIG00000012589;ENSDARG00000069095;ENSDARG00000002917	GLS2 (2 of 2);GLS2;si:dkey-102c8.6;LOC564214	Glutaminase liver isoform, mitochondrial Precursor (GLS)(EC 3.5.1.2)(L-glutamine amidohydrolase)(L-glutaminase) [Source:UniProtKB/Swiss-Prot;Acc:Q9UI32];Glutaminase liver isoform, mitochondrial precursor (EC 3.5.1.2) (GLS) (L-glutamine amidohydrolase) (L-glutaminase). [Source:Uniprot/SWISSPROT;hypothetical protein LOC556445 [Source:RefSeq_peptide;Acc:NP_001077294]	ENSGACG00000003096	ENSG00000135423;ENSMUSG00000044005;ENSRNOG00000031612	GLS2	Glutaminase liver isoform, mitochondrial Precursor (GLS)(EC 3.5.1.2)(L-glutamine amidohydrolase)(L-glutaminase) [Source:UniProtKB/Swiss-Prot;Acc:Q9UI32];glutaminase 2 (liver, mitochondrial) Gene [Source:MGI Symbol;Acc:MGI:2143539];Glutaminase liver isoform, mitochondrial precursor (EC 3.5.1.2) (GLS) (L-glutamine amidohydrolase) (L-glutaminase). [Source:UniProtKB/Swiss-Prot;Acc:P28492]	1435245_at	glutamine metabolic process (0006541)	0006541;0009064;0006520;0006519;0044237;0008152;0008150;0009987;0044238;0009308;0034641;0006807;0019752;0006082	glutaminase activity (0004359);zinc ion binding (0008270);nucleic acid binding (0003676);protein binding (0005515)	0004359;0016811;0016810;0016787;0003824;0003674;0008270;0003676;0005488;0046914;0043169;0043167;0046872;0005515	mitochondrial matrix (0005759)	0005622;0044464;0005575;0005623;0005739;0005759;0043231;0043227;0043226;0043229;0044424;0044444;0005737;0044429;0044446;0044422;0031980;0070013;0043233;0031974	7.69	8.04	8.02	8.23	7.57	7.74	7.79	8.12	8.03	7.85	7.92	8.21	7.72	7.78	7.92	8.11	7.86	7.7	8.02	7.86	9.21	8.63
1RT41C21_A_B11	A-Somatic	High	Not detected	-	Confident	1.50775e+07	408	3	EXONIC	660	ENSGACG00000019609	SLC7A11	Cystine/glutamate transporter (Amino acid transport system xc-)(xCT)(Solute carrier family 7 member 11)(Calcium channel blocker resistance protein CCBR1) [Source:UniProtKB/Swiss-Prot;Acc:Q9UPY5]	ENSGACG00000019609;ENSTRUG00000005035;ENSORLG00000020446;ENSTNIG00000003564;ENSDARG00000069458;ENSDARG00000071384	SLC7A11;SLC7A11 (1 of 2);LOC571524	Cystine/glutamate transporter (Amino acid transport system xc-)(xCT)(Solute carrier family 7 member 11)(Calcium channel blocker resistance protein CCBR1) [Source:UniProtKB/Swiss-Prot;Acc:Q9UPY5];Cystine/glutamate transporter (Amino acid transport system xc-) (xCT) (Solute carrier family 7 member 11) (Calcium channel blocker resistance protein CCBR1). [Source:Uniprot/SWISSPROT	ENSGACG00000019609	ENSG00000151012;ENSMUSG00000027737;ENSRNOG00000010210	SLC7A11;NP_001101143.2	Cystine/glutamate transporter (Amino acid transport system xc-)(xCT)(Solute carrier family 7 member 11)(Calcium channel blocker resistance protein CCBR1) [Source:UniProtKB/Swiss-Prot;Acc:Q9UPY5];solute carrier family 7 (cationic amino acid transporter, y system), member 11 Gene [Source:MGI (curated);Acc:Slc7a11-001];solute carrier family 7 (cationic amino acid transporter, y system), member 11 [S…	1420413_at;1443536_at	amino acid transport (0006865)	0006810;0051234;0008150;0051179;0006865;0015837;0046942;0015849	cystine:glutamate antiporter activity (0015327)	0015171;0015327;0005275;0022804;0022857;0005215;0003674;0022891;0022892;0046943;0005342;0005294;0015175;0015291;0005313;0015172;0015179;0015184;0000099;0015300;0015297	integral to membrane (0016021)	0016020;0044464;0005575;0005623;0016021;0031224;0044425	8.05	8.07	7.86	7.93	7.98	7.82	8.04	8.19	8.07	7.44	7.88	8.21	8.17	7.56	7.69	7.64	7.6	7.51	7.6	7.65	8.39	8.96
1RT107J09_B_E05	A-Somatic	High	-	-	Confident	1.50668e+07	158	4	EXONIC	222	ENSTRUG00000017278	ANO5 (2 of 2)	Anoctamin-5 (Transmembrane protein 16E)(Gnathodiaphyseal dysplasia 1 protein) [Source:UniProtKB/Swiss-Prot;Acc:Q75V66]	ENSTRUG00000017278;ENSORLG00000006218;ENSGACG00000015544;ENSTNIG00000009403;ENSDARG00000036147	ANO5 (2 of 2);TMEM16E (2 of 2);TMEM16E (1 of 2);zgc:158430	Anoctamin-5 (Transmembrane protein 16E)(Gnathodiaphyseal dysplasia 1 protein) [Source:UniProtKB/Swiss-Prot;Acc:Q75V66];Transmembrane protein 16E (Gnathodiaphyseal dysplasia 1 protein). [Source:Uniprot/SWISSPROT;hypothetical protein LOC560102 [Source:RefSeq_peptide;Acc:NP_001073452]	ENSGACG00000015544	ENSG00000171714;ENSMUSG00000055489;ENSRNOG00000015972	ANO5	Anoctamin-5 (Transmembrane protein 16E)(Gnathodiaphyseal dysplasia 1 protein) [Source:UniProtKB/Swiss-Prot;Acc:Q75V66];anoctamin 5 Gene [Source:MGI Symbol;Acc:MGI:3576659]	-	ion transport (0006811)	0006811;0006810;0051234;0008150;0051179	chloride channel activity (0005254);calcium ion binding (0005509);chloride ion binding (0031404)	0005216;0005254;0005509;0031404;0015075;0022891;0022857;0005215;0003674;0022892;0022838;0015267;0022803;0005253;0008509;0043169;0043167;0005488;0046872;0043168	integral to membrane (0016021);endoplasmic reticulum membrane (0005789)	0016020;0016021;0005783;0005789;0043231;0043227;0043226;0005575;0043229;0044424;0044464;0005623;0005622;0044444;0005737;0031090;0044422;0044425;0044432;0044446;0042175;0012505;0031224	7.35	8.1	8.27	7.86	7.44	8.03	8.14	7.71	7.91	7.97	7.7	7.95	7.86	7.57	7.5	7.69	7.01	7.36	7.7	7.57	8.59	8.76
tcac0002.c.10	A-Somatic	High	-	-	Confident	TCAC0002C.C.10_5.1	224	3	EXONIC	370	ENSGACG00000013751	-	-	ENSGACG00000013751;ENSTRUG00000010950;ENSORLG00000014522	C1orf78	Transmembrane protein C1orf78. [Source:Uniprot/SWISSPROT;Acc:Q9NVM1]	ENSGACG00000013751	-	-	-	-	-	-	-	-	-	-	7.86	8.4	8.32	8.17	7.82	7.94	7.88	7.91	7.73	7.7	7.56	7.48	7.28	7.46	7.6	7.96	-	7.59	7.65	7.35	7.85	8.74
tcba0003.o.17	A-Somatic	-	-	-	Confident	TCBA0003C.O.17_5.1	310	3	EXONIC	458	ENSGACG00000001183	SLC25A20	Mitochondrial carnitine/acylcarnitine carrier protein (Carnitine/acylcarnitine translocase)(CAC)(Solute carrier family 25 member 20) [Source:UniProtKB/Swiss-Prot;Acc:O43772]	ENSGACG00000001183;ENSTRUG00000002269;ENSORLG00000018497;ENSTNIG00000006830;ENSDARG00000040401	SLC25A20;slc25a20	Mitochondrial carnitine/acylcarnitine carrier protein (Carnitine/acylcarnitine translocase)(CAC)(Solute carrier family 25 member 20) [Source:UniProtKB/Swiss-Prot;Acc:O43772];Mitochondrial carnitine/acylcarnitine carrier protein (Carnitine/acylcarnitine translocase) (CAC) (Solute carrier family 25 member 20). [Source:Uniprot/SWISSPROT;solute carrier family 25 (carnitine/acylcarnitine translocase),…	ENSGACG00000001183	ENSG00000178537;ENSMUSG00000032602;ENSRNOG00000020288	SLC25A20	Mitochondrial carnitine/acylcarnitine carrier protein (Carnitine/acylcarnitine translocase)(CAC)(Solute carrier family 25 member 20) [Source:UniProtKB/Swiss-Prot;Acc:O43772];solute carrier family 25 (mitochondrial carnitine/acylcarnitine translocase), member 20 Gene [Source:MGI Symbol;Acc:MGI:1928738];Mitochondrial carnitine/acylcarnitine carrier protein (Carnitine/acylcarnitine translocase) (CAC…	1423109_s_at	carnitine shuttle (0006853);regulation of fatty acid oxidation (0046320)	0006810;0051234;0008150;0051179;0006853;0046320;0006839;0046907;0051649;0051641;0009987;0015879;0051180;0051181;0015909;0015908;0006869;0032365;0019217;0019216;0019222;0050789;0065007;0031323;0050794;0060255	binding (0005488);acyl carnitine transporter activity (0015227)	0005488;0005215;0003674;0015227;0015226;0051183;0051184	mitochondrial inner membrane (0005743);integral to membrane (0016021)	0016020;0005743;0019866;0031090;0044464;0005575;0005623;0044422;0043226;0043227;0044424;0005622;0031967;0031975;0044446;0043229;0031966;0044429;0044444;0005737;0005739;0043231;0005740;0016021;0031224;0044425	7.75	7.55	7.74	7.84	7.99	7.25	7.75	7.91	8.02	7.68	7.67	7.55	8.07	7.53	7.77	7.6	7.86	7.58	7.51	7.92	7.93	8.52
tcay0007.j.21	A-Somatic	High	Not detected	-	Confident	TCAY0007B.J.21_5.1	309	4	EXONIC	648	ENSGACG00000005274	TNC (1 of 2)	Tenascin Precursor (TN)(Tenascin-C)(TN-C)(Hexabrachion)(Cytotactin)(Neuronectin)(GMEM)(JI)(Myotendinous antigen)(Glioma-associated-extracellular matrix antigen)(GP 150-225) [Source:UniProtKB/Swiss-Prot;Acc:P24821]	ENSGACG00000005274;ENSTRUG00000003805;ENSORLG00000019716;ENSTNIG00000010597;ENSDARG00000021948	TNC (1 of 2);TNC (2 of 2);tnc	Tenascin Precursor (TN)(Tenascin-C)(TN-C)(Hexabrachion)(Cytotactin)(Neuronectin)(GMEM)(JI)(Myotendinous antigen)(Glioma-associated-extracellular matrix antigen)(GP 150-225) [Source:UniProtKB/Swiss-Prot;Acc:P24821];Tenascin precursor (TN) (Tenascin-C) (TN-C) (Hexabrachion) (Cytotactin) (Neuronectin) (GMEM) (JI) (Myotendinous antigen) (Glioma- associated-extracellular matrix antigen) (GP 150-225). …	ENSGACG00000005274	ENSG00000041982;ENSMUSG00000028364	TNC	Tenascin Precursor (TN)(Tenascin-C)(TN-C)(Hexabrachion)(Cytotactin)(Neuronectin)(GMEM)(JI)(Myotendinous antigen)(Glioma-associated-extracellular matrix antigen)(GP 150-225) [Source:UniProtKB/Swiss-Prot;Acc:P24821];tenascin C Gene [Source:MGI (curated);Acc:Tnc-002]	1416342_at	signal transduction (0007165);metabolic process (0008152);negative regulation of axon extension (0030517);axonal fasciculation (0007413);neural crest cell migration (0001755);mesoderm development (0007498);cell adhesion (0007155);response to wounding (0009611);neuromuscular junction development (0007528)	0007165;0007154;0009987;0008150;0050794;0050789;0065007;0008152;0030517;0007413;0001755;0007498;0016477;0048870;0006928;0051674;0051179;0040011;0014032;0014031;0048468;0030154;0048869;0032502;0048762;0014033;0008038;0008037;0007409;0048812;0048858;0030030;0000902;0032989;0009653;0048856;0016043;0032990;0031175;0048666;0030182;0048699;0022008;0007399;0048731;0007275;0032501;0048667;0000904;0009888…	receptor binding (0005102);oxidoreductase activity (0016491);calcium ion binding (0005509);fibronectin binding (0001968)	0005102;0005515;0005488;0003674;0016491;0003824;0005509;0001968;0043169;0043167;0046872	nucleus (0005634);cytoplasm (0005737);focal adhesion (0005925);basement membrane (0005604)	0005886;0005576;0005578;0005634;0005737;0005925;0005575;0031012;0044421;0043231;0043227;0043226;0043229;0044424;0044464;0005623;0005622;0016020;0005924;0005912;0070161;0030054;0044459;0044425;0030055;0016323;0005604;0044420	8.16	7.92	8.08	8.08	7.99	7.42	7.82	7.86	7.89	7.78	7.49	7.73	7.55	7.54	7.41	7.67	7.63	7.97	7.87	8.07	8.49	8.68
1RT129J16_D_E08	A-Somatic	-	-	-	Confident	1.50638e+07	312	3	EXONIC	424	ENSTRUG00000017383	ATP13A3 (1 of 2)	Probable cation-transporting ATPase 13A3 (EC 3.6.3.-)(ATPase family homolog up-regulated in senescence cells 1) [Source:UniProtKB/Swiss-Prot;Acc:Q9H7F0]	ENSTRUG00000017383;ENSORLG00000007650;ENSGACG00000009295;ENSTNIG00000015569	ATP13A3 (1 of 2)	Probable cation-transporting ATPase 13A3 (EC 3.6.3.-)(ATPase family homolog up-regulated in senescence cells 1) [Source:UniProtKB/Swiss-Prot;Acc:Q9H7F0];Probable cation-transporting ATPase 13A3 (EC 3.6.3.-) (ATPase family homolog up-regulated in senescence cells 1). [Source:Uniprot/SWISSPROT	ENSGACG00000009295	ENSG00000133657;ENSMUSG00000022533;ENSRNOG00000001724;ENSRNOG00000023684	ATP13A3;LOC360728	Probable cation-transporting ATPase 13A3 (EC 3.6.3.-)(ATPase family homolog up-regulated in senescence cells 1) [Source:UniProtKB/Swiss-Prot;Acc:Q9H7F0];ATPase type 13A3 Gene [Source:MGI (curated);Acc:Atp13a3-001];Putative uncharacterized protein. [Source:UniProtKB/TrEMBL;Acc:Q6TQG0]	1443868_at;1442145_at	cation transport (0006812);metabolic process (0008152)	0006810;0006812;0008152;0051234;0008150;0051179;0006811	ATP binding (0005524);ATPase activity, coupled to transmembrane movement of ions, phosphorylative mechanism (0015662);magnesium ion binding (0000287)	0005524;0015662;0016887;0003824;0016820;0003674;0032559;0030554;0017076;0000166;0005488;0032555;0032553;0042625;0015075;0022891;0022857;0005215;0022892;0042626;0015405;0015399;0022804;0016817;0016787;0043492;0042623;0017111;0016462;0016818;0000287;0046872;0043167	integral to membrane (0016021)	0016020;0016021;0044464;0005575;0005623;0031224;0044425	8.61	7.96	7.9	8.05	7.76	7.94	8.14	7.97	8.01	8.14	7.75	7.81	7.81	7.69	7.58	7.97	7.59	7.66	7.7	7.61	8.78	8.5
tcba0008.m.14	A-Somatic	-	-	-	Confident	TCBA0008C.M.14_5.1	456	4	EXONIC	647	ENSGACG00000010966	NXN	Nucleoredoxin (EC 1.8.1.8) [Source:UniProtKB/Swiss-Prot;Acc:Q6DKJ4]	ENSGACG00000010966;ENSTRUG00000001410;ENSORLG00000004701;ENSTNIG00000016219;ENSDARG00000033978	NXN;nxn	Nucleoredoxin (EC 1.8.1.8) [Source:UniProtKB/Swiss-Prot;Acc:Q6DKJ4];nucleoredoxin [Source:RefSeq_peptide;Acc:NP_071908];Nucleoredoxin (EC 1.8.1.8). [Source:Uniprot/SWISSPROT;Acc:NP_001018431]	ENSGACG00000010966	ENSG00000167693;ENSMUSG00000020844;ENSRNOG00000008178	NXN	Nucleoredoxin (EC 1.8.1.8) [Source:UniProtKB/Swiss-Prot;Acc:Q6DKJ4];nucleoredoxin Gene [Source:MGI (curated);Acc:Nxn-001]	1422465_a_at;1422466_at	cell redox homeostasis (0045454);electron transport (0006118);multicellular organismal development (0007275);Wnt receptor signaling pathway (0016055);cell differentiation (0030154);oxidation reduction (0055114);G-protein coupled receptor protein signaling pathway (0007186)	0045454;0019725;0009987;0008150;0042592;0065008;0065007;0050794;0050789;0006118;0007275;0016055;0030154;0055114;0032501;0032502;0007166;0007165;0007154;0048869;0008152;0007186	protein disulfide oxidoreductase activity (0015035);electron carrier activity (0009055);thioredoxin-disulfide reductase activity (0004791);protein-disulfide reductase activity (0047134);melatonin receptor activity (0008502)	0016209;0016491;0003674;0003824;0015035;0009055;0015036;0016667;0004791;0047134;0016668;0008502;0004930;0004888;0004872;0004871;0060089	nucleus (0005634);cytoplasm (0005737);integral to membrane (0016021)	0005634;0005737;0043231;0043227;0043226;0005575;0043229;0044424;0044464;0005623;0005622;0016021;0031224;0044425;0016020	7.83	7.89	7.88	7.74	7.76	7.85	8.01	7.7	7.76	8.1	7.85	7.86	7.65	7.57	7.73	7.72	7.57	7.53	7.57	7.65	8.24	8
tcba0018.e.13	A-Somatic	-	-	-	Confident	TCBA0018C.E.13_5.1	269	4	EXONIC	349	ENSGACG00000007303	CTNNBIP1	Beta-catenin-interacting protein 1 (Inhibitor of beta-catenin and Tcf-4) [Source:UniProtKB/Swiss-Prot;Acc:Q9NSA3]	ENSGACG00000007303;ENSTRUG00000010566;ENSTNIG00000015165;ENSDARG00000038954;ENSDARG00000070595;ENSTNIG00000000843	CTNNBIP1;icat;CTNNBIP1 (2 of 2);CTNNBIP1 (1 of 2)	Beta-catenin-interacting protein 1 (Inhibitor of beta-catenin and Tcf-4) [Source:UniProtKB/Swiss-Prot;Acc:Q9NSA3];Beta-catenin-interacting protein 1 (Inhibitor of beta-catenin and Tcf- 4). [Source:Uniprot/SWISSPROT;beta-catenin-interacting protein [Source:RefSeq_peptide;Acc:NP_571669]	ENSGACG00000007303	ENSG00000178585;ENSMUSG00000028988;ENSRNOG00000016313	CTNNBIP1;LOC503000	Beta-catenin-interacting protein 1 (Inhibitor of beta-catenin and Tcf-4) [Source:UniProtKB/Swiss-Prot;Acc:Q9NSA3];catenin beta interacting protein 1 Gene [Source:MGI (curated);Acc:Ctnnbip1-001];Similar to beta-catenin-interacting protein ICAT. [Source:UniProtKB/TrEMBL;Acc:Q4KM58]	1431694_a_at;1417567_at	negative regulation of transcription from RNA polymerase II promoter (0000122);cell proliferation (0008283);anterior/posterior pattern formation (0009952);negative regulation of Wnt receptor signaling pathway (0030178);Wnt receptor signaling pathway (0016055)	0007275;0032501;0008150;0032502;0000122;0006355;0007165;0008283;0009952;0030178;0016055;0006357;0045449;0010468;0060255;0019222;0050789;0065007;0010556;0009889;0019219;0031323;0050794;0031326;0051252;0045892;0016481;0010558;0009890;0009892;0048519;0010605;0010629;0031327;0031324;0048523;0045934;0051253;0007154;0009987;0003002;0007389;0007166;0009968;0009966;0010646;0010648;0030111	beta-catenin binding (0008013)	0008013;0005515;0005488;0003674	nucleus (0005634);cytoplasm (0005737)	0005634;0005737;0043231;0043227;0043226;0005575;0043229;0044424;0044464;0005623;0005622	8.09	8.08	8.04	8.35	7.9	7.31	7.33	8.07	7.96	8	7.71	7.78	7.84	7.69	7.95	7.83	7.63	7.61	7.61	7.67	8.11	8.26
tcba0018.d.05	A-Somatic	-	-	-	Confident	TCBA0018C.D.05_5.1	435	4	EXONIC	698	ENSGACG00000016860	MFGE8 (1 of 2)	Lactadherin Precursor (Milk fat globule-EGF factor 8)(MFG-E8)(HMFG)(Breast epithelial antigen BA46)(MFGM) [Contains Lactadherin short form;Medin] [Source:UniProtKB/Swiss-Prot;Acc:Q08431]	ENSGACG00000016860;ENSTRUG00000016888;ENSORLG00000002302;ENSTNIG00000009541;ENSDARG00000015349	MFGE8 (1 of 2);mfge8l;MFGE8 (2 of 2)	Lactadherin Precursor (Milk fat globule-EGF factor 8)(MFG-E8)(HMFG)(Breast epithelial antigen BA46)(MFGM) [Contains Lactadherin short form;Medin] [Source:UniProtKB/Swiss-Prot;Acc:Q08431];Lactadherin precursor (Milk fat globule-EGF factor 8) (MFG-E8) (HMFG) (Breast epithelial antigen BA46) (MFGM) [Contains: Lactadherin short form; Medin]. [Source:Uniprot/SWISSPROT;hypothetical protein LOC554562 [S…	ENSGACG00000016860	ENSG00000140545;ENSMUSG00000030605;ENSRNOG00000017510	MFGE8	Lactadherin Precursor (Milk fat globule-EGF factor 8)(MFG-E8)(HMFG)(Breast epithelial antigen BA46)(MFGM) [Contains Lactadherin short form;Medin] [Source:UniProtKB/Swiss-Prot;Acc:Q08431];milk fat globule-EGF factor 8 protein Gene [Source:MGI Symbol;Acc:MGI:102768];Lactadherin precursor (Milk fat globule-EGF factor 8) (MFG-E8) (O- acetyl GD3 ganglioside synthase) (AGS) (MFGM). [Source:UniProtKB/Sw…	1420911_a_at	cell adhesion (0007155);single fertilization (0007338);interspecies interaction between organisms (0044419);phagocytosis, engulfment (0006911);phagocytosis, recognition (0006910);positive regulation of phagocytosis (0050766)	0007155;0009987;0008150;0022610;0007338;0044419;0006911;0006910;0050766;0008037;0006909;0006897;0010324;0016044;0016043;0016192;0006810;0051234;0051179;0009566;0022414;0000003;0019953;0051704;0045807;0030100;0051049;0032879;0050789;0065007;0051128;0050794;0051050;0048518;0051130;0048522;0050764	calcium ion binding (0005509);phosphatidylserine binding (0001786);integrin binding (0005178);phosphatidylethanolamine binding (0008429)	0005509;0043169;0043167;0005488;0003674;0046872;0005515;0001786;0005178;0008429;0005543;0008289;0005102;0032403	extracellular space (0005615);cytoplasm (0005737);external side of plasma membrane (0009897);extrinsic to plasma membrane (0019897)	0016020;0005615;0005737;0009897;0019897;0044421;0005575;0005576;0044424;0044464;0005623;0005622;0044459;0044425;0005886;0009986;0019898	8.02	7.93	7.98	7.91	7.97	7.43	7.71	7.9	7.67	8.09	7.86	7.64	7.94	7.73	7.72	7.3	7.78	7.45	7.65	7.65	8.53	8.48
tcbk0003.k.14	A-Somatic	-	-	-	None	-	-	-	-	-	-	-	-	-	-	-	-	-	-	-	-	-	-	-	-	-	-	8.61	7.84	7.74	8.03	8.12	7.18	7.41	8.07	7.82	7.74	7.89	7.58	7.59	7.42	7.57	7.68	7.74	7.49	7.57	7.46	8.03	8.4
tcav0004.d.09	A-Somatic	High	-	-	Confident	TCAV0004C.D.09_5.1	267	3	EXONIC	68	ENSTRUG00000004851	SLC2A4RG	SLC2A4 regulator (GLUT4 enhancer factor)(GEF)(Huntington disease gene regulatory region-binding protein 1)(HDBP-1) [Source:UniProtKB/Swiss-Prot;Acc:Q9NR83]	ENSTRUG00000004851;ENSTNIG00000017878	SLC2A4RG	SLC2A4 regulator (GLUT4 enhancer factor)(GEF)(Huntington disease gene regulatory region-binding protein 1)(HDBP-1) [Source:UniProtKB/Swiss-Prot;Acc:Q9NR83];SLC2A4 regulator (GLUT4 enhancer factor) (GEF) (Huntington disease gene regulatory region-binding protein 1) (HDBP-1). [Source:Uniprot/SWISSPROT	ENSTRUG00000004851	ENSG00000125520	SLC2A4RG	SLC2A4 regulator (GLUT4 enhancer factor)(GEF)(Huntington disease gene regulatory region-binding protein 1)(HDBP-1) [Source:UniProtKB/Swiss-Prot;Acc:Q9NR83]	-	transcription (0006350);regulation of transcription, DNA-dependent (0006355)	0006350;0006355;0006139;0044237;0008152;0008150;0009987;0044238;0034961;0034645;0009059;0009058;0043170;0044249;0044260;0034960;0043283;0043284;0010467;0045449;0010468;0060255;0019222;0050789;0065007;0010556;0009889;0019219;0031323;0050794;0031326;0051252	zinc ion binding (0008270);transcription factor activity (0003700)	0003676;0008270;0005488;0003674;0046914;0043169;0043167;0046872;0003700;0003677;0030528	nucleus (0005634);cytoplasm (0005737)	0005622;0044464;0005575;0005623;0005634;0005737;0043231;0043227;0043226;0043229;0044424	7.4	8.2	8.3	7.92	8.16	8.23	8.27	7.79	7.83	8.24	7.92	8.07	7.9	7.4	7.69	7.62	7.1	7.37	7.85	7.48	8.34	8.39
tcay0027.c.17	A-Somatic	-	-	-	Confident	TCAY0027B.C.17_5.1	416	3	EXONIC	697	ENSORLG00000011964	-	-	ENSORLG00000011964;ENSTRUG00000007833;ENSGACG00000016365;ENSTNIG00000011351	NFATC3	Nuclear factor of activated T-cells, cytoplasmic 3 (NF-ATc3) (NFATc3) (T-cell transcription factor NFAT4) (NF-AT4) (NFATx). [Source:Uniprot/SWISSPROT;Acc:Q12968]	ENSGACG00000016365	-	-	-	-	regulation of transcription, DNA-dependent (0006355)	0006355;0045449;0010468;0060255;0019222;0050789;0065007;0008150;0010556;0009889;0019219;0031323;0050794;0031326;0051252	transcription factor activity (0003700)	0003700;0003677;0003676;0005488;0003674;0030528	nucleus (0005634)	0005634;0043231;0043227;0043226;0005575;0043229;0044424;0044464;0005623;0005622	8.64	7.93	8.13	7.92	8.01	8.33	8.22	7.99	8.11	7.82	7.89	7.95	7.5	7.29	7.43	8.04	7.38	7.26	7.43	7.4	7.89	8.17
1RT134F14_D_C07	A-Somatic	-	-	-	Confident	1.50867e+07	248	2	EXONIC	384	ENSTRUG00000008540	CERCAM	Glycosyltransferase 25 family member 3 Precursor (EC 2.-.-.-)(Cerebral endothelial cell adhesion molecule) [Source:UniProtKB/Swiss-Prot;Acc:Q5T4B2]	ENSTRUG00000008540;ENSORLG00000020096;ENSGACG00000017392;ENSTNIG00000013205	CERCAM	Glycosyltransferase 25 family member 3 Precursor (EC 2.-.-.-)(Cerebral endothelial cell adhesion molecule) [Source:UniProtKB/Swiss-Prot;Acc:Q5T4B2];Glycosyltransferase 25 family member 3 precursor (Cerebral endothelial cell adhesion molecule 1). [Source:Uniprot/SWISSPROT;Glycosyltransferase 25 family member 3 precursor (Cerebral endothelial cell adhesion molecule). [Source:Uniprot/SWISSPROT	ENSGACG00000017392	ENSG00000167123;ENSMUSG00000039787;ENSRNOG00000026604	CERCAM;CEECAM1	Glycosyltransferase 25 family member 3 Precursor (EC 2.-.-.-)(Cerebral endothelial cell adhesion molecule) [Source:UniProtKB/Swiss-Prot;Acc:Q5T4B2];cerebral endothelial cell adhesion molecule Gene [Source:MGI (curated);Acc:Cercam-001];Glycosyltransferase 25 family member 3 (Cerebral endothelial cell adhesion molecule 1). [Source:UniProtKB/Swiss-Prot;Acc:Q5U309]	1435345_at	lipopolysaccharide biosynthetic process (0009103);cell motion (0006928);leukocyte adhesion (0007159)	0009103;0008610;0006629;0044238;0008152;0008150;0009058;0008653;0044255;0044237;0009987;0044264;0005976;0005975;0043283;0043170;0034960;0044260;0044262;0033692;0000271;0016051;0043284;0009059;0034637;0044249;0034961;0034645;0006928;0007155;0007159;0051674;0051179;0022610;0016337	protein binding (0005515);transferase activity, transferring glycosyl groups (0016757)	0005515;0016757;0005488;0003674;0016740;0003824	endoplasmic reticulum (0005783);plasma membrane (0005886);endoplasmic reticulum lumen (0005788)	0005783;0043231;0043227;0043226;0005575;0043229;0044424;0044464;0005623;0005622;0044444;0005737;0005886;0005788;0070013;0043233;0031974;0044422;0044446;0016020	8.12	8.26	8.24	8.32	8.13	8.36	8.29	8.36	8.35	7.51	7.93	8.4	8.06	7.5	7.53	7.75	7.58	7.4	7.46	7.47	8.12	8.1
1RT32A16_C_A08	A-Somatic	-	-	-	Confident	1.50765e+07	198	1	EXONIC	446	ENSDARG00000031136	si:dkeyp-119b4.5	monooxygenase, DBH-like 1 [Source:RefSeq_peptide;Acc:NP_001038671]	ENSDARG00000031136	si:dkeyp-119b4.5	monooxygenase, DBH-like 1 [Source:RefSeq_peptide;Acc:NP_001038671]	ENSDARG00000031136	ENSMUSG00000020000;ENSRNOG00000015321;ENSG00000079931	MOXD1	monooxygenase, DBH-like 1 Gene [Source:MGI (curated);Acc:Moxd1-001];Moxd1 protein (Fragment). [Source:UniProtKB/TrEMBL;Acc:Q5BJU1];DBH-like monooxygenase protein 1 Precursor (EC 1.14.17.-)(Monooxygenase X) [Source:UniProtKB/Swiss-Prot;Acc:Q6UVY6]	1422643_at	histidine catabolic process (0006548);catecholamine metabolic process (0006584);oxidation reduction (0055114)	0006548;0006584;0006547;0009075;0006520;0006519;0044237;0008152;0008150;0009987;0044238;0009308;0034641;0006807;0019752;0006082;0009077;0009063;0009310;0044270;0044248;0009056;0006576;0006575;0018958;0006066;0006725;0055114	copper ion binding (0005507);dopamine beta-monooxygenase activity (0004500)	0005507;0004497;0004500;0016491;0003824;0003674;0016715;0016705;0046914;0043169;0043167;0005488;0046872	integral to membrane (0016021);endoplasmic reticulum membrane (0005789)	0016020;0016021;0005783;0005789;0043231;0043227;0043226;0005575;0043229;0044424;0044464;0005623;0005622;0044444;0005737;0031090;0044422;0044425;0044432;0044446;0042175;0012505;0031224	7.91	8.02	8.31	8.19	7.65	8.14	7.88	8.08	8.45	7.68	8.34	8.28	8.09	7.74	7.68	7.82	7.71	7.54	7.56	7.58	8.2	8.25
tcay0007.k.07	A-Somatic	High	Correlated	-	Confident	TCAY0007B.K.07_3.1	260	2	EXONIC	380	ENSGACG00000005544	MBP	Myelin basic protein (MBP)(Myelin A1 protein)(Myelin membrane encephalitogenic protein) [Source:UniProtKB/Swiss-Prot;Acc:P02686]	ENSGACG00000005544;ENSTRUG00000017455;ENSORLG00000020727;ENSTNIG00000019068	MBP;MBP (1 of 2)	Myelin basic protein (MBP)(Myelin A1 protein)(Myelin membrane encephalitogenic protein) [Source:UniProtKB/Swiss-Prot;Acc:P02686];Myelin basic protein (MBP) (Myelin A1 protein) (Myelin membrane encephalitogenic protein). [Source:Uniprot/SWISSPROT	ENSGACG00000005544	ENSG00000197971;ENSMUSG00000041607;ENSRNOG00000016516	MBP;MBP_RAT	Myelin basic protein (MBP)(Myelin A1 protein)(Myelin membrane encephalitogenic protein) [Source:UniProtKB/Swiss-Prot;Acc:P02686];myelin basic protein Gene [Source:MGI (curated);Acc:Mbp-001];Myelin basic protein S (MBP S). [Source:UniProtKB/Swiss-Prot;Acc:P02688]	1433532_a_at;1454651_x_at;1419646_a_at;1436201_x_at;1451961_a_at;1456228_x_at;1425263_a_at;1425264_s_at	immune response (0006955);synaptic transmission (0007268);central nervous system development (0007417);myelination (0042552);negative regulation of axonogenesis (0050771)	0006955;0007268;0007417;0008366;0042552;0002376;0008150;0050896;0007267;0007154;0009987;0019226;0050877;0003008;0032501;0048731;0048856;0032502;0007275;0007399;0007272;0019228;0001508;0042391;0006873;0050801;0048878;0042592;0065008;0065007;0055082;0019725;0050771;0031345;0031344;0022604;0022603;0050793;0050789;0051128;0050794;0051093;0048519;0051129;0048523;0050768;0010721;0045596;0045595;0060284…	structural constituent of myelin sheath (0019911)	0019911;0005198;0003674	internode region of axon (0033269);cell soma (0043025);nucleus (0005634);cytoplasm (0005737);compact myelin (0043218)	0005886;0033269;0042995;0043025;0043209;0016020;0044464;0005575;0005623;0033267;0044463;0030424;0043005;0044459;0044425;0005634;0005737;0043231;0043227;0043226;0043229;0044424;0005622;0043218	7.39	7.78	8.84	8.16	8.09	8.35	8.43	8.09	8.01	7.27	7.76	8.55	8.44	7.44	7.6	7.69	7.36	7.02	7.68	7.92	7.9	8.75
1RT35F18_D_C09	A-Somatic	High	Correlated	-	Confident	TCCE0003C.O.08_3.1	170	5	EXONIC	306	ENSDARG00000014907	zgc:172061	-	ENSDARG00000014907;ENSTRUG00000007640;ENSORLG00000014973;ENSGACG00000014314;ENSTNIG00000011886	zgc:172061;LOC565082;HTRA1 (1 of 2);HTRA1;HTRA1 (2 of 2)	Serine protease HTRA1 precursor (EC 3.4.21.-) (L56) (Serine protease 11). [Source:Uniprot/SWISSPROT;Acc:Q92743];Serine protease HTRA1 Precursor (EC 3.4.21.-)(L56)(Serine protease 11) [Source:UniProtKB/Swiss-Prot	ENSGACG00000014314	ENSMUSG00000006205;ENSRNOG00000020533;ENSG00000166033	HTRA1	HtrA serine peptidase 1 Gene [Source:MGI (curated);Acc:Htra1-001];HtrA serine peptidase 1 [Source:RefSeq_peptide;Acc:NP_113909];Serine protease HTRA1 Precursor (EC 3.4.21.-)(L56)(Serine protease 11) [Source:UniProtKB/Swiss-Prot;Acc:Q92743]	1438251_x_at;1416749_at	regulation of cell growth (0001558);proteolysis (0006508);negative regulation of BMP signaling pathway (0030514)	0001558;0006508;0040008;0050789;0065007;0008150;0050794;0044267;0019538;0043283;0043170;0008152;0044238;0034960;0044260;0044237;0009987;0030512;0030514;0009968;0009966;0010646;0010648;0048523;0048519;0017015;0030510	insulin-like growth factor binding (0005520);serine-type endopeptidase activity (0004252)	0005520;0004252;0005515;0008236;0003824;0003674;0004175;0070011;0008233;0016787;0017171;0005488;0019838	extracellular space (0005615)	0005576;0005575;0005615;0044421	7.98	8.34	8.41	8.25	8.05	8.15	8.73	8.35	8.38	7.6	8.32	8.25	7.97	7.52	7.6	8.02	7.21	7.31	7.53	7.59	7.96	8.57
tcay0037.d.09	A-Somatic	High	Correlated	-	Confident	TCAY0037B.D.09_5.1	140	4	EXONIC	213	ENSTRUG00000014302	NP_001027855.1	soluble guanylyl cyclase alpha1 subunit [Source:RefSeq_peptide;Acc:NP_001027855]	ENSTRUG00000014302;ENSORLG00000020224;ENSGACG00000017767;ENSTNIG00000012359;ENSDARG00000013787	NP_001027855.1;P79997_ORYLA;gucy1a3;GUCY1A2	soluble guanylyl cyclase alpha1 subunit [Source:RefSeq_peptide;Acc:NP_001027855];Soluble guanylyl cyclase alpha subunit. [Source:Uniprot/SPTREMBL;Acc:Q9PWI2];guanylate cyclase 1, soluble, alpha 3 [Source:RefSeq_peptide;Acc:NP_001017725];Guanylate cyclase soluble subunit alpha-2 (GCS-alpha-2)(EC 4.6.1.2) [Source:UniProtKB/Swiss-Prot;Acc:P33402]	ENSGACG00000017767	ENSG00000164116;ENSMUSG00000033910;ENSRNOG00000012302;ENSRNOG00000029876;ENSMUSG00000041624;ENSG00000152402	GUCY1A3;GUCY1A2	Guanylate cyclase soluble subunit alpha-3 (GCS-alpha-3)(EC 4.6.1.2)(Soluble guanylate cyclase large subunit)(GCS-alpha-1) [Source:UniProtKB/Swiss-Prot;Acc:Q02108];guanylate cyclase 1, soluble, alpha 3 Gene [Source:MGI Symbol;Acc:MGI:1926562];Guanylate cyclase soluble subunit alpha-3 (EC 4.6.1.2) (GCS-alpha-3) (Soluble guanylate cyclase large subunit) (GCS-alpha-1). [Source:UniProtKB/Swiss-Prot;Ac…	1420534_at;1434141_at;1420533_at	cGMP biosynthetic process (0006182);regulation of transcription, DNA-dependent (0006355);phospholipid metabolic process (0006644);lipid catabolic process (0016042);nitric oxide mediated signal transduction (0007263);regulation of blood pressure (0008217);positive regulation of cGMP biosynthetic process (0030828);response to defense-related host nitric oxide production (0052565);relaxation of vasc…	0006182;0007242;0009190;0009165;0009117;0006753;0055086;0006139;0044237;0008152;0008150;0009987;0044238;0009187;0046068;0007165;0007154;0050794;0050789;0065007;0006355;0006644;0016042;0045449;0010468;0060255;0019222;0010556;0009889;0019219;0031323;0031326;0051252;0006643;0044255;0006629;0009056;0007263;0008217;0030828;0052565;0060087;0065008;0008015;0003013;0003008;0032501;0030804;0030801;0030799…	guanylate cyclase activity (0004383);electron carrier activity (0009055);oxidoreductase activity (0016491);DNA binding (0003677);phospholipase A2 activity (0004623);receptor activity (0004872);heme binding (0020037);protein heterodimerization activity (0046982);ice binding (0050825)	0004383;0016829;0016849;0009975;0003824;0003674;0009055;0016491;0003677;0004623;0003676;0005488;0004091;0016788;0016787;0004620;0016298;0004872;0020037;0004871;0060089;0046906;0046982;0046983;0005515;0050825;0050824;0005506;0046914;0043169;0043167;0046872	guanylate cyclase complex, soluble (0008074)	0005737;0008074;0044424;0044464;0005575;0005623;0005622;0043234;0032991;0044445;0044444;0005829	8.37	7.99	8.13	8	7.96	8.26	8.47	8.41	8.47	8.98	7.84	8	8.08	7.74	7.61	7.59	7.71	7.4	7.56	7.61	8.46	8.79
tcbk0039.o.16	A-Somatic	High	-	-	Confident	TCBK0039C.O.16_5.1	342	5	EXONIC	468	ENSTRUG00000009825	-	-	ENSTRUG00000009825;ENSTNIG00000005505	COL4A5	Collagen alpha-5(IV) chain precursor. [Source:Uniprot/SWISSPROT;Acc:P29400]	ENSTRUG00000009825	-	-	-	-	phosphate transport (0006817);G-protein coupled receptor protein signaling pathway (0007186)	0006817;0007186;0015698;0006820;0006811;0006810;0051234;0008150;0051179;0007166;0007165;0007154;0009987;0050794;0050789;0065007	extracellular matrix structural constituent (0005201);beta-adrenergic receptor activity (0004939);dopamine receptor activity (0004952)	0005201;0004939;0004952;0004935;0008227;0004930;0004888;0004872;0004871;0060089;0003674;0030594;0042165;0005488;0035240;0043176;0005198	collagen (0005581);cytoplasm (0005737);integral to membrane (0016021)	0005581;0005578;0005737;0016021;0031012;0044421;0005575;0005576;0044420;0044424;0044464;0005623;0005622;0031224;0044425;0016020	7.58	8.23	8.36	8.06	8.58	8.52	8.5	8.44	8.51	8.6	8.18	8.02	8.23	7.57	7.57	7.63	7.46	7.39	7.44	7.43	7.98	8.51
tcba0019.g.08	A-Somatic	High	Correlated	-	Confident	TCBA0019C.G.08_5.1	229	3	EXONIC	321	ENSDARG00000022389	zgc:113271	hypothetical protein LOC553950 [Source:RefSeq_peptide;Acc:NP_001018301]	ENSDARG00000022389;ENSTRUG00000001869;ENSORLG00000020554;ENSGACG00000016279;ENSTNIG00000001940;ENSTRUG00000004931;ENSTNIG00000006361	zgc:113271;RNF130;RNF130 (2 of 2);RNF130 (1 of 2)	hypothetical protein LOC553950 [Source:RefSeq_peptide;Acc:NP_001018301];Goliath homolog precursor (RING finger protein 130). [Source:Uniprot/SWISSPROT;Acc:Q86XS8];Goliath homolog Precursor (RING finger protein 130) [Source:UniProtKB/Swiss-Prot	ENSGACG00000016279	ENSMUSG00000020376;ENSG00000113269	RNF130	ring finger protein 130 Gene [Source:MGI (curated);Acc:Rnf130-002];Goliath homolog Precursor (RING finger protein 130) [Source:UniProtKB/Swiss-Prot;Acc:Q86XS8]	1429265_a_at	proteolysis (0006508);zinc ion transport (0006829);apoptosis (0006915)	0006508;0006829;0044267;0019538;0043283;0043170;0008152;0008150;0044238;0034960;0044260;0044237;0009987;0000041;0030001;0006812;0006811;0006810;0051234;0051179;0006915;0012501;0008219;0016265;0032502	protein binding (0005515);peptidase activity (0008233);zinc ion binding (0008270)	0005515;0008233;0008270;0046872;0005488;0003674;0016787;0003824;0046914;0043169;0043167	integral to membrane (0016021)	0016020;0016021;0044464;0005575;0005623;0031224;0044425	8.45	8.72	8.34	8.3	8.47	8.65	8.59	8.25	8.24	8.36	8.15	8.28	8.19	7.35	7.19	7.82	7.11	7.25	7.43	7.35	8.13	8.45
tcbk0036.f.21	A-Somatic	High	-	Testis	Confident	TCCE0024D.C.09_3.1	257	3	EXONIC	402	ENSORLG00000005434	-	-	ENSORLG00000005434;ENSTRUG00000007180;ENSGACG00000010429;ENSTNIG00000003291	-	-	ENSGACG00000010429	-	-	-	-	nucleosome assembly (0006334)	0006334;0034728;0006325;0051276;0006996;0016043;0009987;0008150;0065004;0034622;0034621;0043933;0065003;0022607;0031497;0006333;0006323	DNA binding (0003677)	0003677;0003676;0005488;0003674	nucleosome (0000786);nucleus (0005634)	0000786;0005634;0032993;0032991;0005575;0044427;0044446;0044422;0043226;0044424;0044464;0005623;0005622;0043229;0005694;0043232;0043228;0000785;0043231;0043227	6.85	7.07	7.09	8.04	7.64	6.95	7.66	8.05	8.22	8.58	8.29	8.08	7.85	7.57	7.57	7.67	7.57	7.38	7.42	7.57	9.14	9.46
1RT57F23_B_C12	A-Somatic	High	Expressed	-	Confident	1.50824e+07	334	4	EXONIC	555	ENSGACG00000011456	ADA	Adenosine deaminase (EC 3.5.4.4)(Adenosine aminohydrolase) [Source:UniProtKB/Swiss-Prot;Acc:P00813]	ENSGACG00000011456;ENSTRUG00000010199;ENSORLG00000016359;ENSTNIG00000012438;ENSDARG00000003113	ADA;ada	Adenosine deaminase (EC 3.5.4.4)(Adenosine aminohydrolase) [Source:UniProtKB/Swiss-Prot;Acc:P00813];Adenosine deaminase (EC 3.5.4.4) (Adenosine aminohydrolase). [Source:Uniprot/SWISSPROT;Acc:Q6DG22]	ENSGACG00000011456	ENSG00000196839;ENSMUSG00000017697;ENSRNOG00000010265	ADA	Adenosine deaminase (EC 3.5.4.4)(Adenosine aminohydrolase) [Source:UniProtKB/Swiss-Prot;Acc:P00813];adenosine deaminase Gene [Source:MGI (curated);Acc:Ada-001];Adenosine deaminase (EC 3.5.4.4) (Adenosine aminohydrolase). [Source:UniProtKB/Swiss-Prot;Acc:Q920P6]	1417976_at	purine ribonucleoside monophosphate biosynthetic process (0009168);response to hypoxia (0001666);adenosine catabolic process (0006154);purine nucleotide salvage (0032261);regulation of cell-cell adhesion mediated by integrin (0033632);T cell activation (0042110);inosine biosynthetic process (0046103);negative regulation of adenosine receptor signaling pathway (0060169);placenta development (00018…	0009168;0009127;0006164;0006163;0009117;0006753;0055086;0006139;0044237;0008152;0008150;0009987;0044238;0009165;0009124;0009123;0009126;0009152;0009150;0009259;0009260;0009156;0009161;0009167;0001666;0006154;0006955;0032261;0033632;0042110;0046103;0060169;0001890;0030890;0048541;0043066;0001829;0048286;0030324;0001701;0050728;0001889;0050870;0002636;0045582;0006157;0046061;0048566;0002906;0045580…	adenosine deaminase activity (0004000);protein binding (0005515);zinc ion binding (0008270)	0019239;0004000;0016814;0016810;0016787;0003824;0003674;0005515;0008270;0005488;0046914;0043169;0043167;0046872	lysosome (0005764);cytosol (0005829);external side of plasma membrane (0009897)	0016020;0005764;0005829;0005737;0009897;0044424;0044464;0005575;0005623;0005622;0000323;0005773;0043231;0043227;0043226;0043229;0044444;0044459;0044425;0005886;0009986	7.82	8.03	7.92	8.08	7.93	7.07	7.63	8.02	7.88	7.07	7.64	7.68	7.76	7.13	7.43	7.48	7.33	6.99	7.22	7.1	8.73	9.16
tcbk0060.k.03	A-Somatic	High	Correlated	-	Confident	TCBK0060C.K.03_5.1	271	3	EXONIC	425	ENSGACG00000016957	CALML4	Calmodulin-like protein 4 (Serologically defined breast cancer antigen NY-BR-20) [Source:UniProtKB/Swiss-Prot;Acc:Q96GE6]	ENSGACG00000016957;ENSTRUG00000016707;ENSORLG00000001729;ENSTNIG00000009563;ENSDARG00000059347	CALML4;CALML4 (2 of 2);LOC795627;CALML4 (1 of 2)	Calmodulin-like protein 4 (Serologically defined breast cancer antigen NY-BR-20) [Source:UniProtKB/Swiss-Prot;Acc:Q96GE6];calmodulin-like 4 isoform 2 [Source:RefSeq_peptide;Acc:NP_001026903];calmodulin-like 4 isoform 1 [Source:RefSeq_peptide;Acc:NP_219501]	ENSGACG00000016957	ENSG00000129007;ENSMUSG00000032246;ENSRNOG00000038202	CALML4;LOC691455	Calmodulin-like protein 4 (Serologically defined breast cancer antigen NY-BR-20) [Source:UniProtKB/Swiss-Prot;Acc:Q96GE6];calmodulin-like 4 Gene [Source:MGI Symbol;Acc:MGI:1922850]	1424713_at	pentose-phosphate shunt (0006098);ciliary or flagellar motility (0001539)	0005975;0006098;0008152;0001539;0048870;0006928;0009987;0008150;0051674;0051179;0040011;0044238;0006007;0006006;0019318;0005996;0006066;0044237;0044262;0019320;0046365;0044275;0016052;0009056;0044265;0009057;0043170;0044248;0044260;0046164;0006740;0006739;0006769;0019362;0006733;0006732;0051186;0006767;0006766;0009117;0006753;0055086;0006139	calcium ion binding (0005509);transaldolase activity (0004801)	0005509;0043169;0043167;0005488;0003674;0046872;0003824;0004801;0016740;0016744	cytoplasm (0005737);flagellin-based flagellum (0009288)	0005737;0009288;0044424;0044464;0005575;0005623;0005622;0019861;0042995	7.93	7.53	7.55	8.17	7.9	7.24	7.19	7.84	7.85	7.8	7.47	7.84	7.93	7.09	7.64	7.41	7.3	6.8	7.06	7.2	7.75	9.01
tcay0039.g.17	A-Somatic	High	Expressed	-	Confident	TCCE0018D.G.22_3.1	308	4	EXONIC	615	ENSDARG00000056541	LOC100001692	hypothetical protein LOC100001692 [Source:RefSeq_peptide;Acc:NP_001076416]	ENSDARG00000056541;ENSTRUG00000015137;ENSORLG00000011824;ENSGACG00000002817;ENSTNIG00000013860;ENSTRUG00000012374	LOC100001692;nr0b1;NR0B1;NR0B1 (2 of 2);NR0B1 (1 of 2)	hypothetical protein LOC100001692 [Source:RefSeq_peptide;Acc:NP_001076416];Nuclear receptor subfamily 0 group B member 1 (Nuclear receptor DAX-1) (DSS-AHC critical region on the X chromosome protein 1). [Source:Uniprot/SWISSPROT;Acc:P51843];Nuclear receptor subfamily 0 group B member 1 (Nuclear receptor DAX-1)(DSS-AHC critical region on the X chromosome protein 1) [Source:UniProtKB/Swiss-Prot	ENSGACG00000002817	ENSMUSG00000025056;ENSRNOG00000003765;ENSG00000169297	NR0B1	nuclear receptor subfamily 0, group B, member 1 Gene [Source:MGI (curated);Acc:Nr0b1-001];Nuclear receptor subfamily 0 group B member 1 (Nuclear receptor DAX- 1). [Source:UniProtKB/Swiss-Prot;Acc:P70503];Nuclear receptor subfamily 0 group B member 1 (Nuclear receptor DAX-1)(DSS-AHC critical region on the X chromosome protein 1) [Source:UniProtKB/Swiss-Prot;Acc:P51843]	1417760_at	protein import into nucleus (0006606);negative regulation of transcription from RNA polymerase II promoter (0000122);steroid biosynthetic process (0006694);response to stress (0006950);spermatogenesis (0007283);male sex determination (0030238);adrenal gland development (0030325);negative regulation of steroid hormone receptor signaling pathway (0033144);Leydig cell differentiation (0033327);negat…	0006355;0045449;0010468;0060255;0019222;0050789;0065007;0008150;0010556;0009889;0019219;0031323;0050794;0031326;0051252;0006606;0006886;0006605;0015031;0006810;0051234;0051179;0045184;0008104;0033036;0046907;0051649;0051641;0009987;0017038;0051170;0006913;0051169;0000122;0006694;0006950;0007283;0030238;0030325;0033144;0033327;0045596;0060008;0006350;0030154;0007530;0008584;0016481;0006357;0045892…	transcription factor activity (0003700);steroid hormone receptor activity (0003707);steroid binding (0005496);protein transporter activity (0008565);ligand-regulated transcription factor activity (0003706);transcription corepressor activity (0003714);RNA binding (0003723);basal transcription repressor activity (0017163);DNA hairpin binding (0032448);steroid hormone receptor binding (0035258);prot…	0003700;0003707;0003677;0004879;0003676;0005488;0003674;0030528;0004872;0004871;0060089;0005496;0008289;0008565;0022892;0005215;0003706;0003714;0003723;0017163;0032448;0035258;0042803;0043565;0050682;0016564;0005515;0019904;0003704;0003702;0003712;0008134;0000217;0043566;0035257;0051427;0005102;0042802;0046983	nuclear pore (0005643);membrane fraction (0005624);polysomal ribosome (0042788)	0005634;0043231;0043227;0043226;0005575;0043229;0044424;0044464;0005623;0005622;0005643;0005737;0043234;0032991;0044428;0044446;0044422;0046930;0044425;0016020;0016021;0031224;0005635;0031967;0031975;0012505;0005624;0042788;0005626;0000267;0005840;0030529;0043232;0043228;0044444;0005844	7.97	7.22	7.82	7.89	8.25	7.59	7.63	8.57	7.67	7.83	7.84	7.73	7.96	7.44	7.25	7.46	7.46	6.92	7.09	7.5	9.28	9.33
1RT83P14_D_H07	A-Somatic	High	Correlated	-	Confident	TCCE0006C.H.20_3.1	89	3	EXONIC	174	ENSTRUG00000014493	NAAA	N-acylethanolamine-hydrolyzing acid amidase Precursor (EC 3.5.1.-)(N-acylsphingosine amidohydrolase-like)(ASAH-like protein)(Acid ceramidase-like protein) [Source:UniProtKB/Swiss-Prot;Acc:Q02083]	ENSTRUG00000014493;ENSORLG00000012763;ENSGACG00000011964;ENSTNIG00000007337	NAAA;ASAHL	N-acylethanolamine-hydrolyzing acid amidase Precursor (EC 3.5.1.-)(N-acylsphingosine amidohydrolase-like)(ASAH-like protein)(Acid ceramidase-like protein) [Source:UniProtKB/Swiss-Prot;Acc:Q02083];N-acylethanolamine-hydrolyzing acid amidase precursor (EC 3.5.1.-) (N- acylsphingosine amidohydrolase-like) (ASAH-like protein) (Acid ceramidase-like protein). [Source:Uniprot/SWISSPROT	ENSGACG00000011964	ENSG00000138744;ENSMUSG00000029413;ENSRNOG00000002273	NAAA;ASAHL_PREDICTED	N-acylethanolamine-hydrolyzing acid amidase Precursor (EC 3.5.1.-)(N-acylsphingosine amidohydrolase-like)(ASAH-like protein)(Acid ceramidase-like protein) [Source:UniProtKB/Swiss-Prot;Acc:Q02083];N-acylethanolamine acid amidase Gene [Source:MGI Symbol;Acc:MGI:1914361];N-acylethanolamine-hydrolyzing acid amidase precursor (EC 3.5.1.-) (N- acylsphingosine amidohydrolase-like) (ASAH-like protein). […	1452067_at;1452068_at	lipid metabolic process (0006629)	0006629;0044238;0008152;0008150	hydrolase activity (0016787)	0016787;0003824;0003674	lysosome (0005764)	0005764;0005737;0044424;0044464;0005575;0005623;0005622;0000323;0005773;0043231;0043227;0043226;0043229;0044444	8.35	7.95	7.88	8.04	7.93	7.77	8.07	7.6	7.81	7.62	7.82	7.86	7.87	7.71	7.4	7.43	8.34	7.02	7.17	7.27	8.73	8.84
tcbk0048.g.16	A-Somatic	High	-	-	Not confident	TCBK0048C.G.16_5.1	35	1	INTERGENIC	-5833	ENSGACG00000019118	FAAH2 (1 of 2)	Fatty-acid amide hydrolase 2 (EC 3.1.-.-)(Oleamide hydrolase 2)(Anandamide amidohydrolase 2)(Amidase domain-containing protein) [Source:UniProtKB/Swiss-Prot;Acc:Q6GMR7]	ENSGACG00000019118;ENSTRUG00000005376;ENSORLG00000007643;ENSTNIG00000019051;ENSDARG00000054786;ENSDARG00000008457	FAAH2 (1 of 2);FAAH2 (2 of 2);FAAH2;faah2a;faah2b	Fatty-acid amide hydrolase 2 (EC 3.1.-.-)(Oleamide hydrolase 2)(Anandamide amidohydrolase 2)(Amidase domain-containing protein) [Source:UniProtKB/Swiss-Prot;Acc:Q6GMR7];Fatty-acid amide hydrolase 2 (EC 3.1.-.-) (Oleamide hydrolase 2) (Anandamide amidohydrolase 2) (Amidase domain-containing protein). [Source:Uniprot/SWISSPROT;Fatty-acid amide hydrolase 2-A (EC 3.1.-.-). [Source:Uniprot/SWISSPROT;A…	ENSGACG00000019118	ENSG00000165591	FAAH2	Fatty-acid amide hydrolase 2 (EC 3.1.-.-)(Oleamide hydrolase 2)(Anandamide amidohydrolase 2)(Amidase domain-containing protein) [Source:UniProtKB/Swiss-Prot;Acc:Q6GMR7]	-	protein folding (0006457)	0006457;0044267;0019538;0043283;0043170;0008152;0008150;0044238;0034960;0044260;0044237;0009987	carbon-nitrogen ligase activity, with glutamine as amido-N-donor (0016884);unfolded protein binding (0051082);amidase activity (0004040)	0016884;0051082;0016879;0016874;0003824;0003674;0005515;0005488;0004040;0016811;0016810;0016787	integral to membrane (0016021)	0016020;0016021;0044464;0005575;0005623;0031224;0044425	8.3	8.12	8.1	8.02	8.06	8.47	7.87	7.78	7.84	7.84	7.71	7.98	7.85	7.53	7.4	7.79	-	7.39	7.56	7.18	8.91	9.02
1RT28B22_D_A11	A-Somatic	High	-	-	None	15072793,1;TCCE0002D.P.10_3.2	40	0	EXONIC	54	-	-	-	-	-	-	-	-	-	-	-	-	-	-	-	-	-	8.15	7.54	7.66	7.76	7.69	7.18	7.55	8.25	7.79	7.1	7.65	7.79	7.55	7.16	7.08	7.28	7.11	7.06	7.16	6.89	8.85	8.7
tcac0005.m.07	A-Somatic	High	Correlated	-	Confident	TCAC0005C.M.07_5.1	172	5	EXONIC	240	ENSGACG00000009332	RBMS2 (2 of 2)	RNA-binding motif, single-stranded-interacting protein 2 (Suppressor of CDC2 with RNA-binding motif 3) [Source:UniProtKB/Swiss-Prot;Acc:Q15434]	ENSGACG00000009332;ENSTRUG00000006839;ENSORLG00000007807;ENSTNIG00000015056;ENSDARG00000056150	RBMS2 (2 of 2);RBMS2 (1 of 2);zgc:100836	RNA-binding motif, single-stranded-interacting protein 2 (Suppressor of CDC2 with RNA-binding motif 3) [Source:UniProtKB/Swiss-Prot;Acc:Q15434];RNA-binding motif, single-stranded-interacting protein 2 (Suppressor of CDC2 with RNA-binding motif 3). [Source:Uniprot/SWISSPROT;hypothetical protein LOC445147 [Source:RefSeq_peptide;Acc:NP_001003541]	ENSGACG00000009332	ENSG00000076067;ENSMUSG00000040043;ENSRNOG00000003076;ENSRNOG00000023845	RBMS2	RNA-binding motif, single-stranded-interacting protein 2 (Suppressor of CDC2 with RNA-binding motif 3) [Source:UniProtKB/Swiss-Prot;Acc:Q15434];RNA binding motif, single stranded interacting protein 2 Gene [Source:MGI Symbol;Acc:MGI:1861776];RNA binding motif, single stranded interacting protein 2 [Source:RefSeq_peptide;Acc:NP_001020574]	1433979_at	RNA processing (0006396)	0006396;0016070;0006139;0044237;0008152;0008150;0009987;0044238;0034960;0043283;0043170;0044260;0010467	RNA binding (0003723);nucleotide binding (0000166)	0003676;0003723;0005488;0003674;0000166	nucleus (0005634)	0005634;0043231;0043227;0043226;0005575;0043229;0044424;0044464;0005623;0005622	7.65	7.45	7.64	7.58	7.94	8.13	7.67	7.93	7.84	7.76	7.77	7.57	8.13	7.21	7.03	7.02	7.28	6.67	7.03	6.94	8.84	9.23
tcbk0048.g.03	A-Somatic	High	Correlated	-	Confident	TCBK0048C.G.03_5.1	178	9	EXONIC	337	ENSORLG00000005210	HBAE_ORYLA	Hemoglobin embryonic subunit alpha (Hemoglobin alpha-chain, embryonic) (Alpha-globin, embryonic). [Source:UniProtKB/Swiss-Prot;Acc:Q9PVU6]	ENSORLG00000005210;ENSGACG00000013873;ENSTNIG00000018576;ENSDARG00000069750;ENSDARG00000069749;ENSGACG00000013869;ENSGACG00000013880;ENSGACG00000013889	HBAE_ORYLA;hbae1	Hemoglobin embryonic subunit alpha (Hemoglobin alpha-chain, embryonic) (Alpha-globin, embryonic). [Source:UniProtKB/Swiss-Prot;Acc:Q9PVU6];Hemoglobin embryonic subunit alpha (Hemoglobin alpha-chain, embryonic) (Alpha-globin, embryonic). [Source:Uniprot/SWISSPROT;hemoglobin alpha embryonic-1 [Source:RefSeq_peptide;Acc:NP_891985]	ENSGACG00000013873_ENSGACG00000013869_ENSGACG00000013880_ENSGACG00000013889	ENSG00000130656;ENSMUSG00000069919;ENSRNOG00000020536;ENSRNOG00000029886;ENSRNOG00000031686;ENSRNOG00000031154;ENSRNOG00000028114;ENSMUSG00000069917;ENSMUSG00000055609;ENSMUSG00000020295;ENSMUSG00000073063;ENSG00000206178;ENSG00000188536;ENSG00000206172;ENSG00000086506	HBZ;HBA-A1;Q6TPJ6_RAT;LOC360504;LOC287167;HBQ1_PREDICTED;HBA-A2;HBA-X;HBQ1;F830116E18RIK;Z84721.1;HBA2;HBA1	Hemoglobin subunit zeta (Hemoglobin zeta chain)(Zeta-globin)(HBAZ) [Source:UniProtKB/Swiss-Prot;Acc:P02008];hemoglobin alpha, adult chain 1 Gene [Source:MGI (curated);Acc:Hba-a1-001];Zeta-globin (Fragment). [Source:UniProtKB/TrEMBL;Acc:Q6TPJ6];Hemoglobin subunit alpha-1/2 (Hemoglobin alpha-1/2 chain) (Alpha-1/2- globin). [Source:UniProtKB/Swiss-Prot;Acc:P01946];hemoglobin alpha 2 chain [Source:Re…	1428361_x_at;1452757_s_at;1448716_at	oxygen transport (0015671);in utero embryonic development (0001701);negative regulation of transcription from RNA polymerase II promoter (0000122);erythrocyte maturation (0043249)	0006810;0015671;0051234;0008150;0051179;0015669;0001701;0048821;0043009;0009792;0009790;0032502;0007275;0032501;0048468;0009987;0030154;0048869;0030218;0030099;0030097;0048534;0048513;0048856;0048731;0002520;0002376;0034101;0048872;0042592;0065008;0065007;0000122;0043249;0006357;0006355;0045449;0010468;0060255;0019222;0050789;0010556;0009889;0019219;0031323;0050794;0031326;0051252;0045892;0016481…	oxygen transporter activity (0005344);oxygen binding (0019825);heme binding (0020037);protein binding (0005515)	0005344;0005488;0005506;0019825;0020037;0046872;0022892;0005215;0003674;0046914;0043169;0043167;0046906;0005515	hemoglobin complex (0005833);extracellular region (0005576)	0005833;0043234;0032991;0005575;0044445;0044444;0044424;0044464;0005623;0005622;0005737;0005829;0005576	8.59	7.76	7.97	7.71	7.72	8.41	7.66	8.76	8.82	7.7	7.7	7.72	7.97	7.24	7.29	7.92	7	6.89	7.08	7	9.02	9.6
tcba0004.p.02	A-Somatic	High	Correlated	-	Confident	TCBA0004C.P.02_5.1	478	4	EXONIC	704	ENSGACG00000004769	CRTAP	Cartilage-associated protein Precursor [Source:UniProtKB/Swiss-Prot;Acc:O75718]	ENSGACG00000004769;ENSTRUG00000014024;ENSORLG00000011852;ENSTNIG00000016971;ENSDARG00000018010	CRTAP;crtap	Cartilage-associated protein Precursor [Source:UniProtKB/Swiss-Prot;Acc:O75718];Cartilage-associated protein precursor. [Source:Uniprot/SWISSPROT;cartilage associated protein [Source:RefSeq_peptide;Acc:NP_001001406]	ENSGACG00000004769	ENSG00000170275;ENSMUSG00000032431;ENSRNOG00000009878	CRTAP;NP_001102255.1	Cartilage-associated protein Precursor [Source:UniProtKB/Swiss-Prot;Acc:O75718];cartilage associated protein Gene [Source:MGI Symbol;Acc:MGI:1891221]	1448592_at	spermatogenesis (0007283)	0007283;0048232;0007276;0022414;0008150;0000003;0019953	binding (0005488)	0005488;0003674	proteinaceous extracellular matrix (0005578)	0005576;0005578;0005575;0031012;0044421	8.36	7.98	8.07	8.14	8.41	7.97	8.57	8.32	8.38	7.7	8.06	7.93	8.02	6.98	7.38	7.29	6.99	7.15	7.01	7.18	8.2	8.38
tcba0017.a.20	A-Somatic	High	Expressed	-	Confident	TCBA0017C.A.20_5.1	456	4	EXONIC	733	ENSTRUG00000003734	ARRDC2	Arrestin domain-containing protein 2 [Source:UniProtKB/Swiss-Prot;Acc:Q8TBH0]	ENSTRUG00000003734;ENSORLG00000008572;ENSGACG00000007983;ENSTNIG00000010185;ENSDARG00000020761;ENSTNIG00000002392	ARRDC2;arrdc2;ARRDC2 (2 of 2);ARRDC2 (1 of 2)	Arrestin domain-containing protein 2 [Source:UniProtKB/Swiss-Prot;Acc:Q8TBH0];Arrestin domain-containing protein 2. [Source:Uniprot/SWISSPROT;arrestin domain containing 2 [Source:RefSeq_peptide;Acc:NP_956233]	ENSGACG00000007983	ENSG00000105643;ENSMUSG00000002910;ENSRNOG00000019009	ARRDC2;NM_001107303.1	Arrestin domain-containing protein 2 [Source:UniProtKB/Swiss-Prot;Acc:Q8TBH0];arrestin domain containing 2 Gene [Source:MGI Symbol;Acc:MGI:1918057];arrestin domain containing 2 (Arrdc2), mRNA [Source:RefSeq_dna;Acc:NM_001107303]	1428352_at	-	-	-	-	-	-	7.5	8.06	8.38	7.73	7.75	8.2	8.94	8.94	7.99	8.29	8	7.71	7.62	7.4	7.33	7.34	7.22	7.27	7.16	7.21	8.76	8.51
tcbk0046.o.19	A-Somatic	High	Expressed	Testis	Confident	TCBK0046C.O.19_5.1	265	3	EXONIC	465	ENSGACG00000004328	TGFBR3	TGF-beta receptor type III Precursor (TGFR-3)(Transforming growth factor beta receptor III)(Betaglycan) [Source:UniProtKB/Swiss-Prot;Acc:Q03167]	ENSGACG00000004328;ENSTRUG00000012898;ENSORLG00000013933;ENSTNIG00000013760	TGFBR3;TGFBR3 (1 of 2)	TGF-beta receptor type III Precursor (TGFR-3)(Transforming growth factor beta receptor III)(Betaglycan) [Source:UniProtKB/Swiss-Prot;Acc:Q03167];TGF-beta receptor type III precursor (TGFR-3) (Transforming growth factor beta receptor III) (Betaglycan). [Source:Uniprot/SWISSPROT	ENSGACG00000004328	ENSG00000069702;ENSMUSG00000029287;ENSRNOG00000002093	TGFBR3	TGF-beta receptor type III Precursor (TGFR-3)(Transforming growth factor beta receptor III)(Betaglycan) [Source:UniProtKB/Swiss-Prot;Acc:Q03167];transforming growth factor, beta receptor III Gene [Source:MGI (curated);Acc:Tgfbr3-001];TGF-beta receptor type III precursor (TGFR-3) (Transforming growth factor beta receptor III) (Betaglycan). [Source:UniProtKB/Swiss-Prot;Acc:P26342]	1433795_at;1425620_at	palate development (0060021);liver development (0001889);definitive hemopoiesis (0060216);negative regulation of epithelial cell proliferation (0050680);ventricular cardiac muscle morphogenesis (0055010);cardiac muscle cell proliferation (0060038);epithelial to mesenchymal transition (0001837);immune response (0006955);protein kinase cascade (0007243);cell growth (0016049);cell migration (0016477…	0007179;0060021;0001889;0060216;0050680;0055010;0060038;0001837;0003007;0006955;0007243;0016049;0016477;0030509;0032354;0034695;0034699;0051271;0000904;0000902;0032989;0009653;0032502;0008150;0048856;0016043;0009987;0048869;0048468;0030154;0060232;0022408;0007162;0030155;0050794;0050789;0065007;0048523;0048519;0022407;0014031;0048762;0009887;0048513;0048731;0007275;0032501;0007507;0002376;0050896…	PDZ domain binding (0030165);transforming growth factor beta binding (0050431);transforming growth factor beta receptor activity (0005024);type II transforming growth factor beta receptor binding (0005114);heparin binding (0008201);coreceptor activity (0015026)	0005515;0030165;0050431;0005539;0005024;0005114;0008201;0015026;0004675;0004702;0004674;0004672;0016301;0016772;0016740;0003824;0003674;0016773;0005057;0004871;0060089;0019199;0004888;0004872;0005160;0005102;0005488;0030247;0001871;0030246;0019904;0019838;0019955	integral to plasma membrane (0005887);extracellular space (0005615);external side of plasma membrane (0009897);inhibin-betaglycan-ActRII complex (0034673);intracellular membrane-bounded organelle (0043231);proteinaceous extracellular matrix (0005578)	0009986;0005886;0005576;0005887;0005615;0009897;0034673;0043231;0005575;0044421;0016020;0044464;0005623;0016021;0031224;0044425;0031226;0044459;0043234;0032991;0043227;0043226;0043229;0044424;0005622;0005578;0031012	7.62	8.78	8.46	8	9.05	9.15	8.58	8.69	8.44	7.62	7.92	8.03	8.22	7.36	7.25	7.31	7.37	7.32	7.45	7.11	9.24	9.06
tcad0008.n.17	A-Somatic	High	Expressed	-	Confident	TCAD0008A.N.17_5.1	491	4	EXONIC	771	ENSGACG00000002643	CCT5	T-complex protein 1 subunit epsilon (TCP-1-epsilon)(CCT-epsilon) [Source:UniProtKB/Swiss-Prot;Acc:P48643]	ENSGACG00000002643;ENSTRUG00000009282;ENSORLG00000007700;ENSTNIG00000008165;ENSDARG00000045399	CCT5;cct5	T-complex protein 1 subunit epsilon (TCP-1-epsilon)(CCT-epsilon) [Source:UniProtKB/Swiss-Prot;Acc:P48643];T-complex protein 1 subunit epsilon (TCP-1-epsilon) (CCT-epsilon). [Source:Uniprot/SWISSPROT;chaperonin containing TCP1, subunit 5 (epsilon) [Source:RefSeq_peptide;Acc:NP_997778]	ENSGACG00000002643	ENSG00000150753;ENSMUSG00000022234;ENSRNOG00000011632	CCT5	T-complex protein 1 subunit epsilon (TCP-1-epsilon)(CCT-epsilon) [Source:UniProtKB/Swiss-Prot;Acc:P48643];chaperonin containing Tcp1, subunit 5 (epsilon) Gene [Source:MGI Symbol;Acc:MGI:107185];T-complex protein 1 subunit epsilon (TCP-1-epsilon) (CCT-epsilon). [Source:UniProtKB/Swiss-Prot;Acc:Q68FQ0]	1417258_at	protein folding (0006457)	0044267;0006457;0019538;0043283;0043170;0008152;0008150;0044238;0034960;0044260;0044237;0009987	ATP binding (0005524);unfolded protein binding (0051082)	0005515;0005524;0051082;0005488;0003674;0032559;0030554;0017076;0000166;0032555;0032553	nucleolus (0005730);chaperonin-containing T-complex (0005832)	0005634;0005737;0005730;0005832;0043231;0043227;0043226;0005575;0043229;0044424;0044464;0005623;0005622;0043232;0043228;0044428;0044446;0044422;0031981;0070013;0043233;0031974;0043234;0032991;0044445;0044444;0005829	8.67	8.25	8.18	8.34	7.96	7.75	8.3	8.53	8.52	8.6	8.14	7.73	7.89	8.58	7.73	7.62	7.94	7.73	7.54	7.65	9.28	9.09
tcab0003.m.21	A-Somatic	High	Correlated	-	Confident	TCAB0003C.M.21_5.1	292	4	EXONIC	618	ENSGACG00000001894	SERPINF1	Pigment epithelium-derived factor Precursor (PEDF)(Serpin-F1)(EPC-1) [Source:UniProtKB/Swiss-Prot;Acc:P36955]	ENSGACG00000001894;ENSTRUG00000005387;ENSORLG00000013447;ENSTNIG00000007675;ENSDARG00000069048;ENSTNIG00000006849	SERPINF1;zgc:92072;SERPINF1 (2 of 2);SERPINF1 (1 of 2)	Pigment epithelium-derived factor Precursor (PEDF)(Serpin-F1)(EPC-1) [Source:UniProtKB/Swiss-Prot;Acc:P36955];Pigment epithelium-derived factor precursor (PEDF) (Serpin-F1) (EPC- 1). [Source:Uniprot/SWISSPROT;hypothetical protein LOC447800 [Source:RefSeq_peptide;Acc:NP_001004539]	ENSGACG00000001894	ENSG00000132386;ENSMUSG00000000753;ENSRNOG00000003172	SERPINF1	Pigment epithelium-derived factor Precursor (PEDF)(Serpin-F1)(EPC-1) [Source:UniProtKB/Swiss-Prot;Acc:P36955];serine (or cysteine) peptidase inhibitor, clade F, member 1 Gene [Source:MGI (curated);Acc:Serpinf1-001];serine (or cysteine) proteinase inhibitor, clade F, member 1 [Source:RefSeq_peptide;Acc:NP_808788]	1453724_a_at;1416168_at	G-protein coupled receptor protein signaling pathway (0007186);cell proliferation (0008283);negative regulation of angiogenesis (0016525);positive regulation of neurogenesis (0050769)	0007186;0007166;0007165;0007154;0009987;0008150;0050794;0050789;0065007;0007275;0008283;0016525;0050769;0032501;0032502;0045765;0022603;0050793;0051239;0051093;0048519;0010720;0045597;0045595;0048522;0048518;0051094;0060284;0050767;0051960;0048699;0022008;0048468;0030154;0048869;0007399;0048731;0048856	serine-type endopeptidase inhibitor activity (0004867);rhodopsin-like receptor activity (0001584);purinergic nucleotide receptor activity, G-protein coupled (0045028)	0004867;0004866;0030414;0004857;0030234;0003674;0001584;0045028;0001608;0004930;0004888;0004872;0004871;0060089;0001614;0016502	integral to membrane (0016021);mitochondrion (0005739);extracellular space (0005615);melanosome (0042470)	0016021;0031224;0044425;0044464;0005575;0005623;0016020;0005739;0005576;0005615;0042470;0044421;0043231;0043227;0043226;0043229;0044424;0005622;0044444;0005737;0048770;0016023;0031410;0031982;0031988	8.21	8.13	8.27	7.99	8.15	8.23	8.01	8.16	8.07	7.91	8.38	8.17	8.25	7.74	7.93	7.86	7.45	7.56	7.61	7.26	7.8	8.68
1RT163A16_C_A08	A-Somatic	High	-	-	Confident	1.50883e+07	408	3	EXONIC	542	ENSGACG00000010897	-	-	ENSGACG00000010897;ENSTRUG00000002403	-	-	ENSGACG00000010897	-	-	-	-	proteolysis (0006508)	0006508;0044267;0019538;0043283;0043170;0008152;0008150;0044238;0034960;0044260;0044237;0009987	astacin activity (0008533);calcium ion binding (0005509);metallopeptidase activity (0008237);zinc ion binding (0008270)	0008533;0005509;0008237;0008270;0043169;0043167;0005488;0003674;0046872;0070011;0008233;0016787;0003824;0046914	-	-	7.61	8	8.26	8.08	7.44	8.21	7.93	8.21	8.21	8.35	8.05	7.98	7.94	7.52	7.47	7.6	7.39	7.3	7.37	7.55	9.14	9.53
1RT163A03_A_A02	A-Somatic	High	Correlated	-	Confident	1.50881e+07	277	6	EXONIC	438	ENSGACG00000002198	PCK2	Phosphoenolpyruvate carboxykinase [GTP], mitochondrial Precursor (PEPCK-M)(EC 4.1.1.32)(Phosphoenolpyruvate carboxylase) [Source:UniProtKB/Swiss-Prot;Acc:Q16822]	ENSGACG00000002198;ENSTRUG00000004673;ENSORLG00000006281;ENSTNIG00000005363;ENSDARG00000020956	PCK2;zgc:77867	Phosphoenolpyruvate carboxykinase [GTP], mitochondrial Precursor (PEPCK-M)(EC 4.1.1.32)(Phosphoenolpyruvate carboxylase) [Source:UniProtKB/Swiss-Prot;Acc:Q16822];Phosphoenolpyruvate carboxykinase [GTP], mitochondrial precursor (EC 4.1.1.32) (Phosphoenolpyruvate carboxylase) (PEPCK-M). [Source:Uniprot/SWISSPROT;phosphoenolpyruvate carboxykinase [Source:RefSeq_peptide;Acc:NP_998357]	ENSGACG00000002198	ENSG00000100889;ENSMUSG00000040618;ENSRNOG00000018536	PCK2;NP_001101847.1	Phosphoenolpyruvate carboxykinase [GTP], mitochondrial Precursor (PEPCK-M)(EC 4.1.1.32)(Phosphoenolpyruvate carboxylase) [Source:UniProtKB/Swiss-Prot;Acc:Q16822];phosphoenolpyruvate carboxykinase 2 (mitochondrial) Gene [Source:MGI Symbol;Acc:MGI:1860456];phosphoenolpyruvate carboxykinase 2 (mitochondrial) [Source:RefSeq_peptide;Acc:NP_001101847]	1425615_a_at;1452620_at	gluconeogenesis (0006094);regulation of transcription, DNA-dependent (0006355)	0006094;0006006;0019318;0005996;0006066;0044237;0008152;0008150;0009987;0044262;0005975;0044238;0006090;0032787;0019752;0006082;0019319;0046364;0034637;0016051;0009058;0044249;0046165;0006355;0045449;0010468;0060255;0019222;0050789;0065007;0010556;0009889;0019219;0031323;0050794;0031326;0051252	GTP binding (0005525);transcription factor activity (0003700);zinc ion binding (0008270);sequence-specific DNA binding (0043565);phosphoenolpyruvate carboxykinase (GTP) activity (0004613);manganese ion binding (0030145);kinase activity (0016301)	0004611;0005525;0016831;0016830;0016829;0003824;0003674;0032561;0019001;0017076;0000166;0005488;0032555;0032553;0003676;0003677;0003700;0008270;0043565;0030528;0046914;0043169;0043167;0046872;0004613;0030145;0016301;0016772;0016740	nucleus (0005634);mitochondrion (0005739)	0005622;0005634;0044464;0005575;0005623;0043231;0043227;0043226;0043229;0044424;0005739;0044444;0005737	7.5	7.83	8.28	8.05	7.65	7.88	8.61	8.54	8.08	8.4	7.92	8.29	8.4	7.5	7.81	7.71	7.27	7.83	7.64	7.51	8.54	9.05
tcay0032.k.15	A-Somatic	-	-	-	Confident	TCAY0032B.K.15_5.1	320	5	EXONIC	543	ENSGACG00000019999	ACSS3	Acyl-CoA synthetase short-chain family member 3, mitochondrial Precursor (EC 6.2.1.1) [Source:UniProtKB/Swiss-Prot;Acc:Q9H6R3]	ENSGACG00000019999;ENSTRUG00000010633;ENSORLG00000016249;ENSTNIG00000019772;ENSDARG00000032218	ACSS3;ACSS3 (1 of 2);si:dkey-231a18.1;ACSS3 (2 of 2)	Acyl-CoA synthetase short-chain family member 3, mitochondrial Precursor (EC 6.2.1.1) [Source:UniProtKB/Swiss-Prot;Acc:Q9H6R3];acyl-CoA synthetase short-chain family member 3 [Source:RefSeq_peptide;Acc:NP_078836];Acyl-CoA synthetase short-chain family member 3, mitochondrial precursor (EC 6.2.1.1). [Source:Uniprot/SWISSPROT;Novel protein (Fragment). [Source:Uniprot/SPTREMBL;Acc:Q1LWR6]	ENSGACG00000019999	ENSG00000111058;ENSMUSG00000035948;ENSRNOG00000004448	ACSS3;NP_001101561.1	Acyl-CoA synthetase short-chain family member 3, mitochondrial Precursor (EC 6.2.1.1) [Source:UniProtKB/Swiss-Prot;Acc:Q9H6R3];acyl-CoA synthetase short-chain family member 3 Gene [Source:MGI Symbol;Acc:MGI:2685720]	-	metabolic process (0008152)	0008152;0008150	acetate-CoA ligase activity (0003987)	0003824;0003674;0003987;0016874;0016405;0016877;0016878	mitochondrion (0005739)	0005739;0043231;0043227;0043226;0005575;0043229;0044424;0044464;0005623;0005622;0044444;0005737	7.65	7.85	7.8	7.66	7.66	8.07	7.78	7.57	7.79	7.92	8.07	8.08	7.93	7.63	7.37	7.64	7.33	7.33	7.6	7.34	7.82	8.23
1RT40K19_A_F10	A-Somatic	-	-	-	Confident	1.50785e+07	284	2	EXONIC	613	ENSGACG00000018492	THNSL2	Threonine synthase-like 2 (TSH2)(EC 4.2.3.-) [Source:UniProtKB/Swiss-Prot;Acc:Q86YJ6]	ENSGACG00000018492;ENSDARG00000032584	THNSL2;thnsl2	Threonine synthase-like 2 (TSH2)(EC 4.2.3.-) [Source:UniProtKB/Swiss-Prot;Acc:Q86YJ6];Threonine synthase-like 2 (EC 4.2.3.-) (TSH2). [Source:Uniprot/SWISSPROT;hypothetical protein LOC641568 [Source:RefSeq_peptide;Acc:NP_001032655]	ENSGACG00000018492	ENSG00000144115;ENSMUSG00000054474;ENSRNOG00000006508	THNSL2;RGD1309144	Threonine synthase-like 2 (TSH2)(EC 4.2.3.-) [Source:UniProtKB/Swiss-Prot;Acc:Q86YJ6];threonine synthase-like 2 (bacterial) Gene [Source:MGI Symbol;Acc:MGI:3041254];Threonine synthase-like 2 (EC 4.2.3.-) (TSH2). [Source:UniProtKB/Swiss-Prot;Acc:Q5M7T9]	1451455_at	threonine biosynthetic process (0009088)	0008152;0006520;0006519;0044237;0008150;0009987;0044238;0009308;0034641;0006807;0019752;0006082;0009088;0006566;0009066;0009067;0008652;0009309;0044271;0044249;0009058	pyridoxal phosphate binding (0030170);threonine synthase activity (0004795)	0003824;0003674;0016829;0030170;0019842;0005488;0048037;0004795;0016838;0016835	-	-	7.72	7.66	8.04	7.91	7.72	7.91	8.3	7.85	7.96	7.66	8.11	8.22	7.86	7.54	7.67	7.72	7.77	7.63	7.72	7.6	8.11	8.08
tcbk0010.g.12	A-Somatic	-	-	-	Confident	TCBK0010C.G.12_5.1	318	2	EXONIC	618	ENSGACG00000000114	-	-	ENSGACG00000000114	MYO18B	Myosin-XVIIIb. [Source:Uniprot/SWISSPROT;Acc:Q8IUG5]	ENSGACG00000000114	-	-	-	-	-	-	-	-	-	-	7.81	7.5	7.54	7.61	7.48	7.57	7.67	7.64	7.61	7.61	7.66	7.63	7.36	7.63	7.55	7.61	7.42	7.71	7.65	7.6	8.01	7.99
1RT48L07_B_F04	A-Somatic	-	-	-	Confident	1.50807e+07	418	6	EXONIC	619	ENSGACG00000001382	-	-	ENSGACG00000001382;ENSTRUG00000003536;ENSORLG00000020175;ENSTNIG00000014728;ENSDARG00000070567;ENSDARG00000001587;ENSTRUG00000003642	CADPS (1 of 2);CADPS (2 of 2);CADPS (1 of 3);CADPS (3 of 3);CADPS (4 of 4);LOC100001129	Calcium-dependent secretion activator 1 (Calcium-dependent activator protein for secretion 1) (CAPS-1). [Source:Uniprot/SWISSPROT;Acc:Q9ULU8]	ENSGACG00000001382	-	-	-	-	-	-	-	-	-	-	8.09	8.05	7.66	7.81	8.02	7.43	7.06	7.67	7.27	7.03	7.5	7.37	7.67	7.51	7.77	7.55	7.3	7.39	7.52	7.52	8.37	7.44
1RT52C10_C_B05	A-Somatic	High	Expressed	-	Confident	1.50817e+07	122	4	EXONIC	233	ENSGACG00000020188	DSCAM (1 of 2)	Down syndrome cell adhesion molecule Precursor (CHD2) [Source:UniProtKB/Swiss-Prot;Acc:O60469]	ENSGACG00000020188;ENSTRUG00000001915;ENSORLG00000000669;ENSTNIG00000006761;ENSDARG00000024865	DSCAM (1 of 2);DSCAM (2 of 2);NP_001025395.1	Down syndrome cell adhesion molecule Precursor (CHD2) [Source:UniProtKB/Swiss-Prot;Acc:O60469];Down syndrome cell adhesion molecule precursor (CHD2). [Source:Uniprot/SWISSPROT;Down syndrome cell adhesion molecule [Source:RefSeq_peptide;Acc:NP_001025395]	ENSGACG00000020188	ENSG00000171587;ENSMUSG00000050272;ENSRNOG00000027992	DSCAM	Down syndrome cell adhesion molecule Precursor (CHD2) [Source:UniProtKB/Swiss-Prot;Acc:O60469];Down syndrome cell adhesion molecule Gene [Source:MGI Symbol;Acc:MGI:1196281];Down syndrome cell adhesion molecule [Source:RefSeq_peptide;Acc:NP_598271]	1449411_at;1419293_at	carbohydrate metabolic process (0005975);protein amino acid phosphorylation (0006468);cell adhesion (0007155);locomotory behavior (0007626);dendrite morphogenesis (0048813);post-embryonic retina morphogenesis in camera-type eye (0060060)	0005975;0006468;0044238;0008152;0008150;0016310;0006796;0006793;0044237;0009987;0043687;0006464;0043412;0043283;0043170;0044267;0019538;0034960;0044260;0007155;0007399;0007626;0048813;0060060;0022610;0048731;0048856;0032502;0007275;0032501;0007610;0050896;0048812;0048858;0030030;0000902;0032989;0009653;0016043;0048869;0032990;0031175;0048666;0048468;0030154;0030182;0048699;0022008;0048667;0000904…	vascular endothelial growth factor receptor activity (0005021);ATP binding (0005524);protein binding (0005515)	0005021;0005524;0004714;0004713;0004672;0016301;0016772;0016740;0003824;0003674;0016773;0019199;0004888;0004872;0004871;0060089;0032559;0030554;0017076;0000166;0005488;0032555;0032553;0005515	extracellular region (0005576);integral to plasma membrane (0005887);membrane fraction (0005624)	0005886;0005576;0005887;0005624;0005575;0005626;0000267;0044464;0005623;0016020;0016021;0031224;0044425;0031226;0044459	8.17	7.96	7.99	8.1	7.61	7.75	7.96	7.89	7.6	7.53	7.61	7.9	7.46	7.42	7.47	7.68	7.41	7.49	7.66	7.43	8.08	8.24
1RT151F18_D_C09	A-Somatic	-	-	-	Confident	1.5084e+07	50	4	EXONIC	67	ENSGACG00000006183	GCHFR	GTP cyclohydrolase 1 feedback regulatory protein (GTP cyclohydrolase I feedback regulatory protein)(GFRP)(p35) [Source:UniProtKB/Swiss-Prot;Acc:P30047]	ENSGACG00000006183;ENSTRUG00000013907;ENSORLG00000016942;ENSTNIG00000017454;ENSDARG00000012187	GCHFR;gchfr	GTP cyclohydrolase 1 feedback regulatory protein (GTP cyclohydrolase I feedback regulatory protein)(GFRP)(p35) [Source:UniProtKB/Swiss-Prot;Acc:P30047];GTP cyclohydrolase 1 feedback regulatory protein (GTP cyclohydrolase I feedback regulatory protein) (GFRP) (p35). [Source:Uniprot/SWISSPROT;GTP cyclohydrolase 1 feedback regulatory protein (GTP cyclohydrolase I feedback regulatory protein) (GFRP).…	ENSGACG00000006183	ENSG00000137880;ENSMUSG00000046814;ENSRNOG00000012290	GCHFR	GTP cyclohydrolase 1 feedback regulatory protein (GTP cyclohydrolase I feedback regulatory protein)(GFRP)(p35) [Source:UniProtKB/Swiss-Prot;Acc:P30047];GTP cyclohydrolase I feedback regulator Gene [Source:MGI (curated);Acc:Gchfr-001];GTP cyclohydrolase 1 feedback regulatory protein (GTP cyclohydrolase I feedback regulatory protein) (GFRP) (p35). [Source:UniProtKB/Swiss-Prot;Acc:P70552]	1435750_at;1449756_at	negative regulation of biosynthetic process (0009890);nitric oxide biosynthetic process (0006809);neurotransmitter metabolic process (0042133)	0009890;0009889;0019222;0050789;0065007;0008150;0009892;0048519;0006809;0042133;0044271;0034641;0006807;0008152;0044237;0009987;0044249;0009058;0046209;0001505;0065008;0007268;0007267;0007154;0019226;0050877;0003008;0032501	protein binding (0005515);hydrolase activity (0016787)	0005515;0005488;0003674;0016787;0003824	dendrite (0030425);nuclear membrane (0031965);melanosome (0042470)	0005634;0005737;0030425;0031965;0042470;0043231;0043227;0043226;0005575;0043229;0044424;0044464;0005623;0005622;0043005;0042995;0031090;0016020;0044422;0044428;0044446;0005635;0031967;0031975;0012505;0048770;0016023;0031410;0031982;0044444;0031988	8.32	7.98	7.93	7.98	8	7.22	7.82	7.73	7.85	7.8	7.59	7.73	7.65	7.42	7.39	7.56	7.95	7.54	7.39	7.81	8.07	8.29
tcbk0050.j.02	A-Somatic	-	-	-	Confident	TCBK0050C.J.02_5.1	228	3	EXONIC	308	ENSGACG00000015181	DMD	Dystrophin [Source:UniProtKB/Swiss-Prot;Acc:P11532]	ENSGACG00000015181;ENSTRUG00000001903;ENSORLG00000020638	DMD;Q9PV76_ORYLA	Dystrophin [Source:UniProtKB/Swiss-Prot;Acc:P11532];Dystrophin (Fragment). [Source:Uniprot/SPTREMBL;Acc:Q9PV76]	ENSGACG00000015181	ENSG00000198947;ENSMUSG00000045103;ENSRNOG00000003667	DMD	Dystrophin [Source:UniProtKB/Swiss-Prot;Acc:P11532];dystrophin, muscular dystrophy Gene [Source:MGI (curated);Acc:Dmd-001];Dystrophin (Fragment). [Source:UniProtKB/Swiss-Prot;Acc:P11530]	1417307_at;1448665_at	transport (0006810);skeletal muscle development (0007519);neurotransmitter receptor metabolic process (0045213);muscle maintenance (0046716);regulation of transcription (0045449);neurite morphogenesis (0048812);peptide biosynthetic process (0043043)	0006810;0051234;0008150;0051179;0007519;0045213;0046716;0007517;0045449;0048812;0043043;0048513;0048856;0032502;0048731;0007275;0032501;0014706;0006518;0044237;0008152;0009987;0044249;0009058;0043112;0043170;0007268;0007267;0007154;0019226;0050877;0003008;0010468;0060255;0019222;0050789;0065007;0010556;0009889;0019219;0031323;0050794;0031326;0019725;0042592;0065008;0060249;0048858;0030030;0000902…	actin binding (0003779);transporter activity (0005215);zinc ion binding (0008270);calcium ion binding (0005509);nitric-oxide synthase binding (0050998);PDZ domain binding (0030165);structural constituent of cytoskeleton (0005200);structural constituent of muscle (0008307)	0003779;0005215;0005488;0008092;0005515;0003674;0008270;0005509;0050998;0030165;0005200;0008307;0005198;0043169;0043167;0046872;0046914;0019904;0019899	microsome (0005792);dystrophin-associated glycoprotein complex (0016010);Z disc (0030018);cell-substrate junction (0030055);sarcolemma (0042383);membrane raft (0045121);synapse (0045202);nucleus (0005634);cytoskeleton (0005856);cell surface (0009986);costamere (0043034)	0005626;0005792;0016010;0030018;0030055;0042383;0045121;0045202;0005886;0005634;0030016;0005737;0005856;0009986;0043034;0000267;0044464;0005575;0005623;0043231;0043227;0043226;0043229;0044424;0005622;0042598;0005624;0043232;0043228;0016020;0043234;0032991;0044459;0044425;0043292;0044444;0044449;0031674;0030017;0030054;0016323	8.19	7.95	7.7	8.15	8.16	7.04	7.67	8.07	7.5	7.72	7.76	7.57	7.61	7.36	7.47	7.57	7.65	7.56	7.63	7.5	8.14	8.06
tcav0003.o.21	A-Somatic	-	-	-	Confident	TCAV0003C.O.21_5.1	205	4	EXONIC	419	ENSORLG00000010355	NUDT7	Peroxisomal coenzyme A diphosphatase NUDT7 (EC 3.6.1.-)(Nucleoside diphosphate-linked moiety X motif 7)(Nudix motif 7) [Source:UniProtKB/Swiss-Prot;Acc:P0C024]	ENSORLG00000010355;ENSTRUG00000011010;ENSGACG00000012213;ENSTNIG00000000274;ENSDARG00000070387	NUDT7;LOC564657	Peroxisomal coenzyme A diphosphatase NUDT7 (EC 3.6.1.-)(Nucleoside diphosphate-linked moiety X motif 7)(Nudix motif 7) [Source:UniProtKB/Swiss-Prot;Acc:P0C024];Peroxisomal coenzyme A diphosphatase NUDT7 (EC 3.6.1.-) (Nucleoside diphosphate-linked moiety X motif 7) (Nudix motif 7). [Source:Uniprot/SWISSPROT	ENSGACG00000012213	ENSG00000140876;ENSMUSG00000031767;ENSRNOG00000011976	NUDT7	Peroxisomal coenzyme A diphosphatase NUDT7 (EC 3.6.1.-)(Nucleoside diphosphate-linked moiety X motif 7)(Nudix motif 7) [Source:UniProtKB/Swiss-Prot;Acc:P0C024];nudix (nucleoside diphosphate linked moiety X)-type motif 7 Gene [Source:MGI Symbol;Acc:MGI:1914778]	1430896_s_at;1431302_a_at	nucleoside diphosphate metabolic process (0009132);coenzyme A catabolic process (0015938);acetyl-CoA catabolic process (0046356)	0009132;0009117;0006753;0055086;0006139;0044237;0008152;0008150;0009987;0044238;0015938;0046356;0009109;0006732;0051186;0051187;0044248;0009056;0015936;0006752;0006084	magnesium ion binding (0000287);hydrolase activity, acting on acid anhydrides, in phosphorus-containing anhydrides (0016818);manganese ion binding (0030145);acetyl-CoA hydrolase activity (0003986)	0016787;0003824;0003674;0000287;0016818;0030145;0046872;0043167;0005488;0016817;0046914;0043169;0003986;0016289;0016790;0016788	peroxisome (0005777)	0005777;0042579;0043231;0043227;0043226;0005575;0043229;0044424;0044464;0005623;0005622;0044444;0005737	7.93	7.91	7.67	7.74	7.9	7.68	7.59	7.86	7.8	7.72	7.66	7.59	7.54	7.34	7.33	7.27	7.49	7.22	7.42	7.47	8.09	8.38
tcac0001.k.18	A-Somatic	-	-	-	Confident	TCAC0001C.K.18_5.1	527	4	EXONIC	771	ENSGACG00000006185	GPR63	Probable G-protein coupled receptor 63 (PSP24-beta)(PSP24-2) [Source:UniProtKB/Swiss-Prot;Acc:Q9BZJ6]	ENSGACG00000006185;ENSTRUG00000006192;ENSORLG00000017974;ENSTNIG00000005158	GPR63	Probable G-protein coupled receptor 63 (PSP24-beta)(PSP24-2) [Source:UniProtKB/Swiss-Prot;Acc:Q9BZJ6];Probable G-protein coupled receptor 63 (PSP24-beta) (PSP24-2). [Source:Uniprot/SWISSPROT	ENSGACG00000006185	ENSG00000112218;ENSMUSG00000040372;ENSRNOG00000007675	GPR63;NP_001100110.1	Probable G-protein coupled receptor 63 (PSP24-beta)(PSP24-2) [Source:UniProtKB/Swiss-Prot;Acc:Q9BZJ6];G protein-coupled receptor 63 Gene [Source:MGI (curated);Acc:Gpr63-001];G protein-coupled receptor 63 [Source:RefSeq_peptide;Acc:NP_001100110]	1440725_at;1422338_at	G-protein coupled receptor protein signaling pathway (0007186)	0007186;0007166;0007165;0007154;0009987;0008150;0050794;0050789;0065007	rhodopsin-like receptor activity (0001584);G-protein coupled receptor activity (0004930)	0001584;0004872;0004930;0004871;0060089;0003674;0004888	integral to membrane (0016021);plasma membrane (0005886)	0016021;0031224;0044425;0044464;0005575;0005623;0016020;0005886	8.21	7.87	7.98	7.69	8.23	7.53	7.59	8.13	8.01	7.79	7.69	7.81	8.01	7.4	7.57	7.4	7.58	7.34	7.34	7.4	8.13	8.26
1RT34J23_B_E12	A-Somatic	-	-	-	Confident	1.50768e+07	282	3	EXONIC	540	ENSGACG00000014441	GPRC5C (1 of 2)	G-protein coupled receptor family C group 5 member C Precursor (Retinoic acid-induced gene 3 protein)(RAIG-3) [Source:UniProtKB/Swiss-Prot;Acc:Q9NQ84]	ENSGACG00000014441;ENSTRUG00000002359;ENSORLG00000013801;ENSTNIG00000011875	GPRC5C (1 of 2)	G-protein coupled receptor family C group 5 member C Precursor (Retinoic acid-induced gene 3 protein)(RAIG-3) [Source:UniProtKB/Swiss-Prot;Acc:Q9NQ84];G-protein coupled receptor family C group 5 member C precursor (Retinoic acid-induced gene 3 protein) (RAIG-3). [Source:Uniprot/SWISSPROT	ENSGACG00000014441	ENSG00000170412;ENSMUSG00000051043;ENSRNOG00000003144	GPRC5C	G-protein coupled receptor family C group 5 member C Precursor (Retinoic acid-induced gene 3 protein)(RAIG-3) [Source:UniProtKB/Swiss-Prot;Acc:Q9NQ84];G protein-coupled receptor, family C, group 5, member C Gene [Source:MGI (curated);Acc:Gprc5c-001];G-protein coupled receptor family C group 5 member C precursor. [Source:UniProtKB/Swiss-Prot;Acc:Q3KRC4]	1424450_at;1452947_at	G-protein coupled receptor protein signaling pathway (0007186);visual perception (0007601)	0007186;0007601;0007166;0007165;0007154;0009987;0008150;0050794;0050789;0065007;0050953;0007600;0050890;0050877;0003008;0032501	metabotropic glutamate, GABA-B-like receptor activity (0008067);sevenless binding (0005118);G-protein coupled receptor activity (0004930)	0008067;0005118;0005102;0005515;0005488;0003674;0004872;0004930;0004871;0060089;0004888	mitochondrion (0005739);integral to plasma membrane (0005887);cytoplasmic vesicle membrane (0030659)	0016021;0016020;0044464;0005575;0005623;0031224;0044425;0005886;0005739;0005887;0030659;0031410;0043231;0043227;0043226;0043229;0044424;0005622;0044444;0005737;0031226;0044459;0012506;0031090;0044422;0012505;0031988;0031982;0044433;0044446;0016023	7.86	7.79	8.13	8.06	7.61	7.94	7.72	7.79	7.71	7.18	7.75	7.8	7.57	7.43	7.27	7.59	7.43	7.38	7.32	7.56	8.25	8.17
tcay0004.e.08	A-Somatic	-	-	-	Confident	TCAY0004B.E.08_5.1	402	3	EXONIC	525	ENSGACG00000020213	MED13 (1 of 2)	Mediator of RNA polymerase II transcription subunit 13 (Mediator complex subunit 13)(Thyroid hormone receptor-associated protein complex 240 kDa component)(Trap240)(Thyroid hormone receptor-associated protein 1)(Vitamin D3 receptor-interacting protein complex component DRIP250)(DRIP 250)(Activator-recruited cofactor 250 kDa component)(ARC250) [Source:UniProtKB/Swiss-Prot;Acc:Q9UHV7]	ENSGACG00000020213;ENSTRUG00000008851;ENSORLG00000012337;ENSTNIG00000011639;ENSDARG00000053884	MED13 (1 of 2);XR_029868.1;MED13 (1 of 3)	Mediator of RNA polymerase II transcription subunit 13 (Mediator complex subunit 13)(Thyroid hormone receptor-associated protein complex 240 kDa component)(Trap240)(Thyroid hormone receptor-associated protein 1)(Vitamin D3 receptor-interacting protein complex component DRIP250)(DRIP 250)(Activator-recruited cofactor 250 kDa component)(ARC250) [Source:UniProtKB/Swiss-Prot;Acc:Q9UHV7];Mediator of R…	ENSGACG00000020213	ENSG00000108510;ENSMUSG00000034297;ENSRNOG00000003679	MED13;NP_001100505.1	Mediator of RNA polymerase II transcription subunit 13 (Mediator complex subunit 13)(Thyroid hormone receptor-associated protein complex 240 kDa component)(Trap240)(Thyroid hormone receptor-associated protein 1)(Vitamin D3 receptor-interacting protein complex component DRIP250)(DRIP 250)(Activator-recruited cofactor 250 kDa component)(ARC250) [Source:UniProtKB/Swiss-Prot;Acc:Q9UHV7];mediator comp…	1453161_at;1438725_at;1436904_at;1453160_at	transcription initiation from RNA polymerase II promoter (0006367);androgen receptor signaling pathway (0030521);positive regulation of transcription from RNA polymerase II promoter (0045944)	0006350;0006355;0006367;0030521;0045944;0006139;0044237;0008152;0008150;0009987;0044238;0034961;0034645;0009059;0009058;0043170;0044249;0044260;0034960;0043283;0043284;0010467;0045449;0010468;0060255;0019222;0050789;0065007;0010556;0009889;0019219;0031323;0050794;0031326;0051252;0006352;0065004;0034622;0034621;0043933;0016043;0065003;0022607;0006351;0032774;0016070;0006366;0030518;0030522;0007242…	receptor activity (0004872);RNA polymerase II transcription mediator activity (0016455);ligand-dependent nuclear receptor transcription coactivator activity (0030374);vitamin D receptor binding (0042809);thyroid hormone receptor binding (0046966);nucleic acid binding (0003676)	0004872;0016455;0030374;0042809;0046966;0004871;0060089;0003674;0016251;0003702;0030528;0003713;0003712;0008134;0005515;0005488;0016563;0035257;0051427;0005102;0003676	mediator complex (0000119)	0000119;0005634;0043234;0032991;0005575;0044451;0044428;0044446;0044422;0043226;0044424;0044464;0005623;0005622;0043229;0043231;0043227;0005654;0031981;0070013;0043233;0031974;0016591	7.94	8.11	7.96	8.26	8.4	7.54	7.81	8.37	8.01	7.82	7.87	7.46	8.34	7.43	7.43	7.45	7.36	7.54	7.41	7.6	7.96	8.67
tcay0006.e.07	A-Somatic	-	-	-	Confident	TCAY0006B.E.07_5.1	186	2	EXONIC	253	ENSGACG00000014902	ITFG1	T-cell immunomodulatory protein Precursor (Protein TIP)(Integrin-alpha FG-GAP repeat-containing protein 1) [Source:UniProtKB/Swiss-Prot;Acc:Q8TB96]	ENSGACG00000014902;ENSTRUG00000009806;ENSORLG00000015096;ENSTNIG00000011890;ENSTNIG00000011889	ITFG1;ITFG1 (2 of 2);ITFG1 (1 of 2)	T-cell immunomodulatory protein Precursor (Protein TIP)(Integrin-alpha FG-GAP repeat-containing protein 1) [Source:UniProtKB/Swiss-Prot;Acc:Q8TB96];T-cell immunomodulatory protein precursor (Protein TIP) (Integrin- alpha FG-GAP repeat-containing protein 1). [Source:Uniprot/SWISSPROT	ENSGACG00000014902	ENSG00000129636;ENSMUSG00000031703;ENSRNOG00000015843	ITFG1;CDA08	T-cell immunomodulatory protein Precursor (Protein TIP)(Integrin-alpha FG-GAP repeat-containing protein 1) [Source:UniProtKB/Swiss-Prot;Acc:Q8TB96];integrin alpha FG-GAP repeat containing 1 Gene [Source:MGI Symbol;Acc:MGI:106419];T-cell immunomodulatory protein precursor (Protein TIP) (Integrin- alpha FG-GAP repeat-containing protein 1) (CDA08-like protein). [Source:UniProtKB/Swiss-Prot;Acc:Q8R4E…	1435637_at;1419041_at	-	-	protein binding (0005515)	0005515;0005488;0003674	integral to membrane (0016021);extracellular region (0005576);plasma membrane (0005886)	0016020;0016021;0005576;0005575;0044464;0005623;0031224;0044425;0005886	7.94	8.02	7.89	8.13	8.11	7.63	7.52	7.93	8.32	8.61	7.82	7.77	7.94	7.37	7.66	7.44	7.74	7.44	7.73	7.56	8.05	8.48
tcay0020.k.10	A-Somatic	High	Correlated	-	Confident	TCAY0020B.K.10_5.1	269	7	EXONIC	434	ENSGACG00000004971	SLC25A12 (1 of 3)	Calcium-binding mitochondrial carrier protein Aralar1 (Mitochondrial aspartate glutamate carrier 1)(Solute carrier family 25 member 12) [Source:UniProtKB/Swiss-Prot;Acc:O75746]	ENSGACG00000004971;ENSTRUG00000017753;ENSORLG00000017346;ENSTNIG00000016936;ENSDARG00000029218	SLC25A12 (1 of 3);SLC25A12 (1 of 2);slc25a12	Calcium-binding mitochondrial carrier protein Aralar1 (Mitochondrial aspartate glutamate carrier 1)(Solute carrier family 25 member 12) [Source:UniProtKB/Swiss-Prot;Acc:O75746];Calcium-binding mitochondrial carrier protein Aralar1 (Mitochondrial aspartate glutamate carrier 1) (Solute carrier family 25 member 12). [Source:Uniprot/SWISSPROT;solute carrier family 25 (mitochondrial carrier, Aralar), …	ENSGACG00000004971	ENSG00000115840;ENSMUSG00000027010;ENSRNOG00000022922;ENSMUSG00000031105	SLC25A12;SLC25A14	Calcium-binding mitochondrial carrier protein Aralar1 (Mitochondrial aspartate glutamate carrier 1)(Solute carrier family 25 member 12) [Source:UniProtKB/Swiss-Prot;Acc:O75746];solute carrier family 25 (mitochondrial carrier, Aralar), member 12 Gene [Source:MGI (curated);Acc:Slc25a12-001];solute carrier family 25 (mitochondrial carrier, brain), member 14 Gene [Source:MGI (curated);Acc:Slc25a14-00…	1428440_at;1417154_at	calcium ion transport (0006816);aspartate transport (0015810);L-glutamate transport (0015813);malate-aspartate shuttle (0043490);response to calcium ion (0051592)	0006810;0051234;0008150;0051179;0006816;0015674;0006812;0006811;0030001;0015810;0015813;0043490;0051592;0015800;0006865;0015837;0046942;0015849;0006839;0046907;0051649;0051641;0009987;0022904;0022900;0006091;0044237;0008152;0055114;0010038;0010035;0042221;0050896	calcium ion binding (0005509);calcium channel inhibitor activity (0019855);calcium channel activity (0005262);L-glutamate transmembrane transporter activity (0005313);L-aspartate transmembrane transporter activity (0015183);selenium binding (0008430)	0005488;0005509;0005215;0003674;0043169;0043167;0046872;0019855;0005262;0005261;0005216;0015075;0022891;0022857;0022892;0022838;0015267;0022803;0008324;0046873;0005246;0016247;0015457;0008200;0016248;0005313;0015183;0015172;0015171;0005275;0022804;0046943;0005342;0015179;0008430	mitochondrial inner membrane (0005743);integral to membrane (0016021)	0016020;0005743;0019866;0031090;0044464;0005575;0005623;0044422;0043226;0043227;0044424;0005622;0031967;0031975;0044446;0043229;0031966;0044429;0044444;0005737;0005739;0043231;0005740;0016021;0031224;0044425	8.4	8.25	7.66	8.14	8.27	7.52	7.73	8.34	7.87	7.78	7.72	7.59	7.88	7.28	7.25	7.47	7.51	7.74	7.57	7.74	8.26	8.42
tcbi0009.o.20	A-Somatic	-	-	-	Not confident	TCBI0009D.O.20_5.1	35	1	EXONIC;INTRONIC	51	ENSTRUG00000004201;ENSTRUG00000001885	ADFP;BIRC6	Adipophilin (Adipose differentiation-related protein)(ADRP) [Source:UniProtKB/Swiss-Prot;Acc:Q99541];Baculoviral IAP repeat-containing protein 6 (Ubiquitin-conjugating BIR domain enzyme apollon) [Source:UniProtKB/Swiss-Prot;Acc:Q9NR09]	ENSTRUG00000004201;ENSORLG00000005030;ENSGACG00000019638;ENSTNIG00000007184;ENSDARG00000042332;ENSTRUG00000001885;ENSORLG00000020352;ENSGACG00000002201;ENSTNIG00000005514;ENSTNIG00000005513;ENSORLG00000001771	ADFP;BIRC6;zgc:110411;BIRC6 (2 of 2);BIRC6 (1 of 2)	Adipophilin (Adipose differentiation-related protein)(ADRP) [Source:UniProtKB/Swiss-Prot;Acc:Q99541];Baculoviral IAP repeat-containing protein 6 (Ubiquitin-conjugating BIR domain enzyme apollon) [Source:UniProtKB/Swiss-Prot;Acc:Q9NR09];Adipophilin (Adipose differentiation-related protein) (ADRP). [Source:Uniprot/SWISSPROT;Baculoviral IAP repeat-containing protein 6 (Ubiquitin-conjugating BIR doma…	ENSGACG00000019638;ENSGACG00000002201	ENSG00000147872;ENSMUSG00000028494;ENSRNOG00000007060;ENSG00000115760;ENSMUSG00000024073;ENSRNOG00000027191	ADFP;BIRC6;BIRC6_PREDICTED	Adipophilin (Adipose differentiation-related protein)(ADRP) [Source:UniProtKB/Swiss-Prot;Acc:Q99541];adipose differentiation related protein Gene [Source:MGI (curated);Acc:Adfp-001];adipose differentiation related protein [Source:RefSeq_peptide;Acc:NP_001007145];Baculoviral IAP repeat-containing protein 6 (Ubiquitin-conjugating BIR domain enzyme apollon) [Source:UniProtKB/Swiss-Prot;Acc:Q9NR09];b…	1448318_at;1427488_a_at;1419563_at;1419562_at	long-chain fatty acid transport (0015909);sequestering of lipid (0019915);regulation of protein metabolic process (0051246);anti-apoptosis (0006916);ubiquitin-dependent protein catabolic process (0006511);apoptosis (0006915);positive regulation of cell proliferation (0008284);protein ubiquitination (0016567)	0015909;0019915;0015908;0006869;0006810;0051234;0008150;0051179;0006629;0044238;0008152;0043687;0051246;0006916;0043066;0042981;0043067;0050793;0050789;0065007;0050794;0043069;0048523;0048519;0051093;0006464;0043412;0043283;0043170;0044267;0019538;0034960;0044260;0044237;0009987;0060255;0019222;0006511;0006915;0008284;0019941;0043632;0044265;0009057;0009056;0044248;0051603;0006508;0044257;0030163…	protein binding (0005515);ubiquitin-protein ligase activity (0004842);cysteine-type endopeptidase inhibitor activity (0004869);structural molecule activity (0005198)	0005515;0005488;0003674;0019787;0016881;0016879;0016874;0003824;0004842;0004869;0004866;0030414;0004857;0030234;0005198	plasma membrane (0005886);extracellular region (0005576);endoplasmic reticulum (0005783);nucleus (0005634);lipid particle (0005811);membrane fraction (0005624)	0005886;0005576;0005783;0005634;0005737;0005811;0005575;0043231;0043227;0043226;0043229;0044424;0044464;0005623;0005622;0044444;0016020;0005624;0005626;0000267	8.19	7.84	7.5	7.84	8.55	7.18	7.44	7.9	7.63	7.62	7.85	7.78	7.81	7.05	7.24	7.35	7.18	7.21	6.99	7.05	8.09	7.73
tcba0005.p.03	A-Somatic	-	-	-	Confident	TCCE0018D.N.10_3.1	405	4	EXONIC	648	ENSGACG00000008368	NT5C1B	Cytosolic 5'-nucleotidase 1B (EC 3.1.3.5)(Cytosolic 5'-nucleotidase IB)(cN-IB)(cN1B)(Autoimmune infertility-related protein) [Source:UniProtKB/Swiss-Prot;Acc:Q96P26]	ENSGACG00000008368;ENSTRUG00000004688;ENSORLG00000011514;ENSTNIG00000002461;ENSDARG00000018153	NT5C1B;RDH14;zgc:163054	Cytosolic 5'-nucleotidase 1B (EC 3.1.3.5)(Cytosolic 5'-nucleotidase IB)(cN-IB)(cN1B)(Autoimmune infertility-related protein) [Source:UniProtKB/Swiss-Prot;Acc:Q96P26];Retinol dehydrogenase 14 (EC 1.1.1.-) (Alcohol dehydrogenase PAN2). [Source:Uniprot/SWISSPROT;Acc:Q9HBH5];Cytosolic 5'-nucleotidase 1B (EC 3.1.3.5) (Cytosolic 5'-nucleotidase IB) (cN1B) (cN-IB) (Autoimmune infertility-related protein…	ENSGACG00000008368	ENSG00000185013;ENSMUSG00000020622;ENSRNOG00000004296	NT5C1B;RDH14	Cytosolic 5'-nucleotidase 1B (EC 3.1.3.5)(Cytosolic 5'-nucleotidase IB)(cN-IB)(cN1B)(Autoimmune infertility-related protein) [Source:UniProtKB/Swiss-Prot;Acc:Q96P26];5'-nucleotidase, cytosolic IB Gene [Source:MGI (curated);Acc:Nt5c1b-003];retinol dehydrogenase 14 (all-trans and 9-cis) [Source:RefSeq_peptide;Acc:NP_001011982]	1427715_a_at	nucleotide metabolic process (0009117);nucleoside metabolic process (0009116);oxidation reduction (0055114);enterobactin biosynthetic process (0009239)	0009117;0006753;0055086;0006139;0044237;0008152;0008150;0009987;0044238;0009116;0055114;0009239;0009238;0006725;0009237;0051186;0019540;0009712;0018958;0006066;0019290;0051188;0044249;0009058	nucleotide binding (0000166);magnesium ion binding (0000287);5'-nucleotidase activity (0008253);2,3-dihydro-2,3-dihydroxybenzoate dehydrogenase activity (0008667)	0000166;0000287;0008253;0005488;0003674;0046872;0043167;0008252;0016791;0042578;0016788;0016787;0003824;0016491;0008667;0016628;0016627	cytosol (0005829);endoplasmic reticulum (0005783)	0005737;0044424;0044464;0005575;0005623;0005622;0005829;0005783;0043231;0043227;0043226;0043229;0044444	7.89	8.23	7.74	7.71	7.92	7.94	7.69	7.61	7.96	7.78	8	8.29	7.49	7.22	7.29	7.68	-	7.27	7.49	7.21	7.34	7.99
tcbk0062.j.17	A-Somatic	-	-	-	Confident	TCBK0062C.J.17_5.1	471	4	EXONIC	783	ENSGACG00000000687	PFKM (2 of 2)	6-phosphofructokinase, muscle type (EC 2.7.1.11)(Phosphofructokinase 1)(Phosphohexokinase)(Phosphofructo-1-kinase isozyme A)(PFK-A)(Phosphofructokinase-M) [Source:UniProtKB/Swiss-Prot;Acc:P08237]	ENSGACG00000000687;ENSTRUG00000005234;ENSORLG00000001713;ENSTNIG00000014574;ENSDARG00000060797	PFKM (2 of 2);NP_001082886.1;PFKM (1 of 2)	6-phosphofructokinase, muscle type (EC 2.7.1.11)(Phosphofructokinase 1)(Phosphohexokinase)(Phosphofructo-1-kinase isozyme A)(PFK-A)(Phosphofructokinase-M) [Source:UniProtKB/Swiss-Prot;Acc:P08237];6-phosphofructokinase, muscle type (EC 2.7.1.11) (Phosphofructokinase 1) (Phosphohexokinase) (Phosphofructo-1-kinase isozyme A) (PFK-A) (Phosphofructokinase-M). [Source:Uniprot/SWISSPROT;hypothetical pro…	ENSGACG00000000687	ENSG00000152556;ENSMUSG00000033065;ENSRNOG00000009628	PFKM	6-phosphofructokinase, muscle type (EC 2.7.1.11)(Phosphofructokinase 1)(Phosphohexokinase)(Phosphofructo-1-kinase isozyme A)(PFK-A)(Phosphofructokinase-M) [Source:UniProtKB/Swiss-Prot;Acc:P08237];phosphofructokinase, muscle Gene [Source:MGI Symbol;Acc:MGI:97548];6-phosphofructokinase, muscle type (EC 2.7.1.11) (Phosphofructokinase 1) (Phosphohexokinase) (Phosphofructo-1-kinase isozyme A) (PFK-A) …	1416780_at	glycolysis (0006096);glycogen metabolic process (0005977);fructose 6-phosphate metabolic process (0006002);muscle maintenance (0046716);protein oligomerization (0051259);positive regulation of insulin secretion (0032024);fructose 1,6-bisphosphate metabolic process (0030388);cellular glucose homeostasis (0001678)	0006096;0006007;0006006;0019318;0005996;0006066;0044237;0008152;0008150;0009987;0044262;0005975;0044238;0019320;0046365;0044275;0016052;0009056;0044265;0009057;0043170;0044248;0044260;0046164;0006091;0005977;0006002;0046716;0051259;0042593;0032024;0030388;0006073;0044264;0005976;0043283;0034960;0006112;0015980;0006000;0002793;0002791;0051046;0051049;0032879;0050789;0065007;0051047;0051050;0048518…	6-phosphofructokinase activity (0003872);magnesium ion binding (0000287);ATP binding (0005524);protein C-terminus binding (0008022);kinase binding (0019900);identical protein binding (0042802);sugar binding (0005529)	0003872;0008443;0016773;0016772;0016740;0003824;0003674;0019200;0016301;0000166;0000287;0005524;0008022;0019900;0042802;0005529;0005488;0046872;0043167;0032559;0030554;0017076;0032555;0032553;0030246;0005515;0019899	6-phosphofructokinase complex (0005945);endoplasmic reticulum (0005783);soluble fraction (0005625)	0005945;0005737;0044424;0044464;0005575;0005623;0005622;0043234;0032991;0044445;0044444;0005829;0005783;0005625;0000267;0043231;0043227;0043226;0043229	7.76	8	8.07	7.99	7.88	8.04	7.85	8.1	8.16	7.47	7.69	8.03	7.83	7.28	7.45	7.5	7.31	6.95	7.59	7.45	7.99	8.59
1RT102G02_C_D01	A-Somatic	-	-	-	Confident	TCCE0008C.M.05_3.1	152	3	EXONIC	245	ENSGACG00000018744	C16orf14 (1 of 2)	Uncharacterized protein C16orf14 [Source:UniProtKB/Swiss-Prot;Acc:Q9BUT9]	ENSGACG00000018744;ENSTRUG00000012636;ENSTNIG00000014099;ENSDARG00000061256	C16orf14 (1 of 2);si:dkey-44g23.5;C16orf14	Uncharacterized protein C16orf14 [Source:UniProtKB/Swiss-Prot;Acc:Q9BUT9];Uncharacterized protein C16orf14. [Source:Uniprot/SWISSPROT;hypothetical protein LOC567109 [Source:RefSeq_peptide;Acc:NP_001038592]	ENSGACG00000018744	ENSG00000172366;ENSMUSG00000025732;ENSRNOG00000020029	C16ORF14;9530058B02RIK;LOC682248	Uncharacterized protein C16orf14 [Source:UniProtKB/Swiss-Prot;Acc:Q9BUT9];RIKEN cDNA 9530058B02 gene Gene [Source:MGI Symbol;Acc:MGI:1915491]	1417212_at	-	-	protein binding (0005515)	0005515;0005488;0003674	-	-	7.8	8.11	7.88	7.88	7.94	7.89	8.33	7.91	7.97	7.18	8.03	7.74	7.75	7.07	7.24	7.54	7.31	7.24	7.35	7.34	8.05	7.58
tcbk0004.g.16	A-Somatic	High	Expressed	-	Confident	TCBK0004C.G.16_5.1	209	4	EXONIC	355	ENSORLG00000011632	MAP4K2	Mitogen-activated protein kinase kinase kinase kinase 2 (EC 2.7.11.1)(MAPK/ERK kinase kinase kinase 2)(MEK kinase kinase 2)(MEKKK 2)(Germinal center kinase)(GC kinase)(Rab8-interacting protein)(B lymphocyte serine/threonine-protein kinase) [Source:UniProtKB/Swiss-Prot;Acc:Q12851]	ENSORLG00000011632;ENSTRUG00000013185;ENSGACG00000000819;ENSTNIG00000004822;ENSDARG00000001234	MAP4K2;map4k2l	Mitogen-activated protein kinase kinase kinase kinase 2 (EC 2.7.11.1)(MAPK/ERK kinase kinase kinase 2)(MEK kinase kinase 2)(MEKKK 2)(Germinal center kinase)(GC kinase)(Rab8-interacting protein)(B lymphocyte serine/threonine-protein kinase) [Source:UniProtKB/Swiss-Prot;Acc:Q12851];Mitogen-activated protein kinase kinase kinase kinase 2 (EC 2.7.11.1) (MAPK/ERK kinase kinase kinase 2) (MEK kinase ki…	ENSGACG00000000819	ENSG00000168067;ENSMUSG00000024948;ENSRNOG00000021061	MAP4K2;NP_001099799.1	Mitogen-activated protein kinase kinase kinase kinase 2 (EC 2.7.11.1)(MAPK/ERK kinase kinase kinase 2)(MEK kinase kinase 2)(MEKKK 2)(Germinal center kinase)(GC kinase)(Rab8-interacting protein)(B lymphocyte serine/threonine-protein kinase) [Source:UniProtKB/Swiss-Prot;Acc:Q12851];mitogen-activated protein kinase kinase kinase kinase 2 Gene [Source:MGI (curated);Acc:Map4k2-001];mitogen activated p…	1450244_a_at;1434833_at;1428297_at	protein amino acid phosphorylation (0006468);vesicle targeting (0006903);response to stress (0006950);immune response (0006955);JNK cascade (0007254)	0006468;0016310;0006796;0006793;0044237;0008152;0008150;0009987;0043687;0006464;0043412;0043283;0043170;0044267;0019538;0044238;0034960;0044260;0006903;0006950;0006955;0007243;0007254;0007017;0016192;0006810;0051234;0051179;0051650;0051649;0051641;0051656;0051640;0051648;0050896;0002376;0007242;0007165;0007154;0050794;0050789;0065007;0000165;0031098	ATP binding (0005524);small GTPase regulator activity (0005083);protein tyrosine kinase activity (0004713);protein serine/threonine kinase activity (0004674);NAD+ nucleosidase activity (0003953);protein binding (0005515)	0004672;0005524;0005083;0004713;0004674;0003953;0016799;0016798;0016787;0003824;0003674;0016301;0016772;0016740;0016773;0030695;0030234;0032559;0030554;0017076;0000166;0005488;0032555;0032553;0005515	Golgi membrane (0000139);soluble fraction (0005625);basolateral plasma membrane (0016323)	0005886;0000139;0005625;0005737;0005794;0016323;0043231;0031090;0016020;0044464;0005575;0005623;0044422;0043226;0043227;0044431;0044444;0044424;0005622;0044446;0043229;0012505;0000267;0044459;0044425	8.09	8.06	7.55	7.89	7.78	7.84	7.57	7.86	7.73	8.53	7.67	7.58	7.58	7.26	7.24	7.71	7.47	7.32	7.55	7.66	8.41	8.19
tcba0019.f.20	A-Somatic	High	Correlated	-	Confident	TCCE0019D.N.20_3.1	254	4	EXONIC	377	ENSGACG00000018367	ANXA6	Annexin A6 (Annexin-6)(Annexin VI)(Lipocortin VI)(p68)(p70)(Protein III)(Chromobindin-20)(67 kDa calelectrin)(Calphobindin-II)(CPB-II) [Source:UniProtKB/Swiss-Prot;Acc:P08133]	ENSGACG00000018367;ENSTRUG00000012567;ENSORLG00000007058;ENSTNIG00000009003;ENSDARG00000013335	ANXA6;anxa6	Annexin A6 (Annexin-6)(Annexin VI)(Lipocortin VI)(p68)(p70)(Protein III)(Chromobindin-20)(67 kDa calelectrin)(Calphobindin-II)(CPB-II) [Source:UniProtKB/Swiss-Prot;Acc:P08133];Annexin A6 (Annexin-6) (Annexin VI) (Lipocortin VI) (P68) (P70) (Protein III) (Chromobindin-20) (67 kDa calelectrin) (Calphobindin-II) (CPB-II). [Source:Uniprot/SWISSPROT;annexin A6 [Source:RefSeq_peptide;Acc:NP_001002038]	ENSGACG00000018367	ENSG00000197043;ENSMUSG00000018340;ENSRNOG00000010668	ANXA6	Annexin A6 (Annexin-6)(Annexin VI)(Lipocortin VI)(p68)(p70)(Protein III)(Chromobindin-20)(67 kDa calelectrin)(Calphobindin-II)(CPB-II) [Source:UniProtKB/Swiss-Prot;Acc:P08133];annexin A6 Gene [Source:MGI (curated);Acc:Anxa6-002];Annexin A6 (Annexin-6) (Annexin VI) (Lipocortin VI) (P68) (P70) (Protein III) (Chromobindin-20) (67 kDa calelectrin) (Calphobindin-II) (CPB-II) (Calcium-binding protein C…	1429246_a_at;1415818_at	negative regulation of coagulation (0050819);calcium ion transport (0006816);regulation of muscle contraction (0006937);secretion (0046903)	0050819;0050818;0051239;0050789;0065007;0008150;0051241;0048519;0006816;0006937;0015674;0006812;0006811;0006810;0051234;0051179;0030001;0046903	calcium ion binding (0005509);calcium-dependent phospholipid binding (0005544);phospholipase inhibitor activity (0004859);cytoskeletal protein binding (0008092)	0005509;0005544;0004859;0055102;0004857;0030234;0003674;0043169;0043167;0005488;0046872;0005543;0008289;0008092;0005515	integral to membrane (0016021);apical plasma membrane (0016324);protein complex (0043234);perinuclear region of cytoplasm (0048471);melanosome (0042470)	0016020;0016021;0044464;0005575;0005623;0031224;0044425;0005737;0016324;0043234;0048471;0042470;0044424;0005622;0044459;0005886;0045177;0048770;0016023;0031410;0031982;0043226;0043229;0044444;0031988;0043231;0043227;0032991	8.54	8.11	8.05	7.97	8.05	7.43	7.86	8.15	8.28	7.71	7.63	8.08	7.78	7.14	7.37	7.83	7.3	7.44	7.71	7.52	7.95	8.13
tcay0013.c.09	A-Somatic	-	-	-	Not confident	TCAY0013B.C.09_3.1	64	1	INTERGENIC	-15860	ENSDARG00000068457	tnnt3b	troponin T3b, skeletal, fast [Source:RefSeq_peptide;Acc:NP_857636]	ENSDARG00000068457;ENSTRUG00000016614;ENSORLG00000000678;ENSGACG00000008384;ENSTNIG00000002809;ENSGACG00000017352;ENSTRUG00000014861;ENSORLG00000019668;ENSTNIG00000018792	tnnt3b;TNNT3 (1 of 2);TNNT3 (2 of 2)	troponin T3b, skeletal, fast [Source:RefSeq_peptide;Acc:NP_857636];Troponin T, fast skeletal muscle (TnTf) (Fast skeletal muscle troponin T) (fTnT) (Beta TnTF). [Source:Uniprot/SWISSPROT;Acc:P45378];Troponin T, fast skeletal muscle (TnTf)(Fast skeletal muscle troponin T)(fTnT)(Beta TnTF) [Source:UniProtKB/Swiss-Prot	ENSGACG00000008384_ENSGACG00000017352	ENSMUSG00000061723;ENSRNOG00000020332;ENSG00000130595	TNNT3	troponin T3, skeletal, fast Gene [Source:MGI (curated);Acc:Tnnt3-008];Troponin T, fast skeletal muscle (TnTf) (Fast skeletal muscle troponin T) (fTnT). [Source:UniProtKB/Swiss-Prot;Acc:P09739];Troponin T, fast skeletal muscle (TnTf)(Fast skeletal muscle troponin T)(fTnT)(Beta TnTF) [Source:UniProtKB/Swiss-Prot;Acc:P45378]	1450118_a_at	regulation of striated muscle contraction (0006942);skeletal muscle contraction (0003009);regulation of ATPase activity (0043462)	0006942;0006937;0051239;0050789;0065007;0008150;0003009;0043462;0006941;0006936;0003012;0003008;0032501;0050881;0050879;0051336;0050790;0065009	troponin T binding (0031014);actin binding (0003779);tropomyosin binding (0005523);troponin C binding (0030172);calcium-dependent ATPase activity (0030899);troponin I binding (0031013);calcium-dependent protein binding (0048306)	0005515;0005488;0003674;0031014;0008092;0003779;0005523;0030172;0030899;0031013;0048306;0042623;0016887;0017111;0016462;0016818;0016817;0016787;0003824	troponin complex (0005861)	0005861;0043234;0032991;0005575;0044430;0044446;0044422;0043226;0044424;0044464;0005623;0005622;0043229;0005856;0043232;0043228;0044449;0044444;0005737;0043292;0005865;0015629;0030017;0030016	8.27	7.98	7.97	8.02	7.5	7.67	8.1	7.76	7.81	7.85	7.79	8.14	7.64	7.3	7.32	7.55	7.43	7.6	7.68	7.47	8.24	8.14
tcba0025.h.02	A-Somatic	High	Correlated	-	Confident	TCCE0020D.I.20_3.1	539	3	INTERGENIC	-62	ENSGACG00000005592	TSHZ1 (1 of 2)	Teashirt homolog 1 (Serologically defined colon cancer antigen 33)(Antigen NY-CO-33) [Source:UniProtKB/Swiss-Prot;Acc:Q6ZSZ6]	ENSGACG00000005592;ENSTRUG00000017496;ENSORLG00000020732;ENSTNIG00000019070	TSHZ1 (1 of 2)	Teashirt homolog 1 (Serologically defined colon cancer antigen 33)(Antigen NY-CO-33) [Source:UniProtKB/Swiss-Prot;Acc:Q6ZSZ6];Teashirt homolog 1 (Serologically defined colon cancer antigen 33) (Antigen NY-CO-33). [Source:Uniprot/SWISSPROT	ENSGACG00000005592	ENSG00000179981;ENSMUSG00000046982;ENSRNOG00000016246	TSHZ1;SDCCAG33_PREDICTED	Teashirt homolog 1 (Serologically defined colon cancer antigen 33)(Antigen NY-CO-33) [Source:UniProtKB/Swiss-Prot;Acc:Q6ZSZ6];teashirt zinc finger family member 1 Gene [Source:MGI Symbol;Acc:MGI:1346031]	1427233_at;1427232_at	regulation of transcription, DNA-dependent (0006355);transcription (0006350);anterior/posterior pattern formation (0009952);middle ear morphogenesis (0042474);soft palate development (0060023)	0006355;0008152;0045449;0010468;0060255;0019222;0050789;0065007;0008150;0010556;0009889;0019219;0031323;0050794;0031326;0051252;0006350;0007275;0006139;0044237;0009987;0044238;0034961;0034645;0009059;0009058;0043170;0044249;0044260;0034960;0043283;0043284;0010467;0032501;0032502;0009952;0042474;0060023;0003002;0007389;0009653;0048856;0042471;0009887;0048513;0048731;0048598;0009790;0043583;0007423…	transcription factor activity (0003700);sequence-specific DNA binding (0043565);arylamine N-acetyltransferase activity (0004060);zinc ion binding (0008270)	0003700;0043565;0004060;0003676;0008270;0005488;0003674;0003677;0030528;0008080;0016407;0008415;0016747;0016746;0016740;0003824;0016410;0046914;0043169;0043167;0046872	nucleus (0005634)	0005634;0005622;0044464;0005575;0005623;0043231;0043227;0043226;0043229;0044424	8.56	8.28	7.82	8	7.8	7.13	8.09	8.08	8.03	8.6	7.77	7.54	7.73	7.53	7.64	7.34	7.55	7.07	7.36	7.42	8.12	8.27
tcav0001.h.01	A-Somatic	High	Expressed	-	Confident	TCAV0001C.H.01_5.1	112	6	EXONIC	183	ENSTRUG00000000073	CYP46A1 (2 of 2)	Cytochrome P450 46A1 (EC 1.14.13.98)(Cholesterol 24-hydroxylase)(CH24H) [Source:UniProtKB/Swiss-Prot;Acc:Q9Y6A2]	ENSTRUG00000000073;ENSORLG00000010534;ENSGACG00000005410;ENSTNIG00000009696;ENSDARG00000039492;ENSDARG00000012137;ENSDARG00000004262;ENSDARG00000058474;ENSORLG00000010516	CYP46A1 (2 of 2);CYP46A1;CYP46A1 (1 of 2);CYP46A1 (3 of 4);zgc:109896;zgc:63667;zgc:136808	Cytochrome P450 46A1 (EC 1.14.13.98)(Cholesterol 24-hydroxylase)(CH24H) [Source:UniProtKB/Swiss-Prot;Acc:Q9Y6A2];Cytochrome P450 46A1 (EC 1.14.13.98) (Cholesterol 24-hydroxylase) (CH24H). [Source:Uniprot/SWISSPROT;hypothetical protein LOC553543 [Source:RefSeq_peptide;Acc:NP_001018358];hypothetical protein LOC393451 [Source:RefSeq_peptide;Acc:NP_956773];hypothetical protein LOC692332 [Source:RefSe…	ENSGACG00000005410	ENSG00000036530;ENSMUSG00000021259;ENSRNOG00000007147	CYP46A1;NP_001102193.1	Cytochrome P450 46A1 (EC 1.14.13.98)(Cholesterol 24-hydroxylase)(CH24H) [Source:UniProtKB/Swiss-Prot;Acc:Q9Y6A2];cytochrome P450, family 46, subfamily a, polypeptide 1 Gene [Source:MGI Symbol;Acc:MGI:1341877];cytochrome P450, family 46, subfamily a, polypeptide 1 [Source:RefSeq_peptide;Acc:NP_001102193]	1417709_at	electron transport (0006118);oxidation reduction (0055114);iron ion transport (0006826);heme biosynthetic process (0006783);cellular iron ion homeostasis (0006879);cholesterol catabolic process (0006707);nervous system development (0007399)	0006118;0055114;0008152;0008150;0006826;0006783;0006879;0006779;0006778;0033013;0046483;0044237;0009987;0051186;0033014;0051188;0044249;0009058;0042168;0042440;0046148;0000041;0030001;0006812;0006811;0006810;0051234;0051179;0015674;0030005;0030003;0006873;0050801;0048878;0042592;0065008;0065007;0055082;0019725;0055080;0055066;0055072;0006629;0006707;0007399;0008202;0044238;0008203;0016125;0006066…	heme binding (0020037);electron carrier activity (0009055);steroid hydroxylase activity (0008395);cholesterol 24-hydroxylase activity (0033781)	0004497;0005506;0020037;0016491;0003824;0003674;0046914;0043169;0043167;0005488;0046872;0046906;0009055;0008395;0033781;0016709;0016705	nucleus (0005634);membrane attack complex (0005579);endoplasmic reticulum membrane (0005789);microsome (0005792)	0005634;0043231;0043227;0043226;0005575;0043229;0044424;0044464;0005623;0005622;0016020;0005579;0043234;0032991;0044459;0044425;0005886;0046930;0016021;0031224;0005887;0031226;0005783;0005789;0005792;0044444;0005737;0031090;0044422;0044432;0044446;0042175;0012505;0042598;0005624;0005626;0000267	8.81	8.07	7.73	8.3	7.97	7.43	7.7	8.3	7.7	7.94	7.97	7.77	8.03	7.63	7.65	7.84	7.81	7.25	7.53	7.42	8.32	8.34
tcay0004.j.03	A-Somatic	High	Correlated	-	Confident	TCCE0015C.G.19_3.1	242	3	EXONIC	309	ENSORLG00000014109	ABCA1 (2 of 2)	ATP-binding cassette sub-family A member 1 (ATP-binding cassette transporter 1)(ATP-binding cassette 1)(ABC-1)(Cholesterol efflux regulatory protein) [Source:UniProtKB/Swiss-Prot;Acc:O95477]	ENSORLG00000014109;ENSTRUG00000015743;ENSGACG00000018583;ENSTNIG00000018062	ABCA1 (2 of 2);ABCA1 (1 of 3);ABCA1 (1 of 2)	ATP-binding cassette sub-family A member 1 (ATP-binding cassette transporter 1)(ATP-binding cassette 1)(ABC-1)(Cholesterol efflux regulatory protein) [Source:UniProtKB/Swiss-Prot;Acc:O95477];ATP-binding cassette sub-family A member 1 (ATP-binding cassette transporter 1) (ATP-binding cassette 1) (ABC-1) (Cholesterol efflux regulatory protein). [Source:Uniprot/SWISSPROT	ENSGACG00000018583	ENSG00000165029;ENSMUSG00000015243;ENSRNOG00000018126	ABCA1	ATP-binding cassette sub-family A member 1 (ATP-binding cassette transporter 1)(ATP-binding cassette 1)(ABC-1)(Cholesterol efflux regulatory protein) [Source:UniProtKB/Swiss-Prot;Acc:O95477];ATP-binding cassette, sub-family A (ABC1), member 1 Gene [Source:MGI (curated);Acc:Abca1-001];ATP-binding cassette, sub-family A (ABC1), member 1 [Source:RefSeq_peptide;Acc:NP_835196]	1421840_at;1421839_at;1450392_at	peptide secretion (0002790);protein amino acid lipidation (0006497);phagocytosis, engulfment (0006911);lysosome organization (0007040);G-protein coupled receptor protein signaling pathway (0007186);cholesterol metabolic process (0008203);endosome transport (0016197);positive regulation of cAMP biosynthetic process (0030819);intracellular cholesterol transport (0032367);Cdc42 protein signal transd…	0002790;0006497;0006629;0006810;0006911;0007040;0007186;0008202;0008203;0016197;0030819;0032367;0032488;0033344;0033700;0042632;0043691;0045332;0050702;0055091;0060155;0042157;0042158;0030301;0015833;0051234;0008150;0051179;0046903;0006464;0043412;0043283;0043170;0008152;0044267;0019538;0044238;0034960;0044260;0044237;0009987;0034645;0009059;0009058;0044249;0010324;0016044;0016043;0006909;0006897…	ATP binding (0005524);ATPase activity (0016887);phospholipid binding (0005543);phospholipid transporter activity (0005548);anion transmembrane transporter activity (0008509);cholesterol binding (0015485);cholesterol transporter activity (0017127);syntaxin-13 binding (0030349);small GTPase binding (0031267);apolipoprotein A-I receptor activity (0034188)	0005524;0016887;0000166;0017111;0005488;0003674;0032559;0030554;0017076;0032555;0032553;0016462;0016818;0016817;0016787;0003824;0005515;0005543;0005548;0008509;0015485;0017127;0030349;0031267;0034188;0008289;0005319;0022892;0005215;0015075;0022891;0022857;0032934;0005496;0015248;0019905;0000149;0051020;0019899;0030226;0004872;0004871;0060089;0034185;0034186	integral to plasma membrane (0005887);membrane fraction (0005624);Golgi apparatus (0005794);membrane raft (0045121);phagocytic vesicle (0045335)	0005886;0005887;0005624;0005794;0045121;0045335;0043231;0005626;0000267;0044464;0005575;0005623;0043227;0043226;0043229;0044424;0005622;0044444;0005737;0016020;0016021;0031224;0044425;0031226;0044459;0030139;0016023;0031410;0031982;0031988	6.83	7.7	7.74	7.86	7.86	6.93	7.71	7.78	7.28	7.69	7.78	7.71	7.77	7.12	7.29	7.32	7.37	6.99	7.04	7	8.28	8.5
tcan0001.c.17	A-Somatic	High	-	-	Confident	TCCE0014C.I.22_3.1	492	8	EXONIC	656	ENSDARG00000033442	-	-	ENSDARG00000033442	-	-	ENSDARG00000033442	-	-	-	-	-	-	-	-	-	-	7.73	7.88	7.64	7.6	7.53	7.32	7.56	7.81	7.81	7.65	7.31	7.74	7.49	7.28	7.28	7.21	7.25	7.14	7.32	7.2	8.3	8.9
tcay0013.c.13	A-Somatic	-	-	-	Confident	TCAY0013B.C.13_5.1	279	3	EXONIC	138	ENSGACG00000012036	TNNI3K	Serine/threonine-protein kinase TNNI3K (EC 2.7.11.1)(TNNI3-interacting kinase)(Cardiac ankyrin repeat kinase) [Source:UniProtKB/Swiss-Prot;Acc:Q59H18]	ENSGACG00000012036;ENSTRUG00000017590;ENSORLG00000003972;ENSTNIG00000010698	TNNI3K	Serine/threonine-protein kinase TNNI3K (EC 2.7.11.1)(TNNI3-interacting kinase)(Cardiac ankyrin repeat kinase) [Source:UniProtKB/Swiss-Prot;Acc:Q59H18];Serine/threonine-protein kinase TNNI3K (EC 2.7.11.1) (TNNI3- interacting kinase) (Cardiac ankyrin repeat kinase). [Source:Uniprot/SWISSPROT	ENSGACG00000012036	ENSG00000116783;ENSMUSG00000040086;ENSRNOG00000028225	TNNI3K;CARK	Serine/threonine-protein kinase TNNI3K (EC 2.7.11.1)(TNNI3-interacting kinase)(Cardiac ankyrin repeat kinase) [Source:UniProtKB/Swiss-Prot;Acc:Q59H18];TNNI3 interacting kinase Gene [Source:MGI Symbol;Acc:MGI:2443276];Serine/threonine-protein kinase TNNI3K (EC 2.7.11.1) (TNNI3- interacting kinase) (Cardiac ankyrin repeat kinase). [Source:UniProtKB/Swiss-Prot;Acc:Q7TQP6]	1446479_at	protein amino acid phosphorylation (0006468);fucose metabolic process (0006004);transport (0006810)	0006468;0016310;0006796;0006793;0044237;0008152;0008150;0009987;0043687;0006464;0043412;0043283;0043170;0044267;0019538;0044238;0034960;0044260;0006004;0006810;0019318;0005996;0006066;0044262;0005975;0051234;0051179	ATP binding (0005524);protein tyrosine kinase activity (0004713);protein serine/threonine kinase activity (0004674);magnesium ion binding (0000287);protein C-terminus binding (0008022);troponin I binding (0031013);fucose-1-phosphate guanylyltransferase activity (0047341);transporter activity (0005215);DNA binding (0003677)	0004672;0005524;0004713;0004674;0016740;0016301;0016772;0003824;0003674;0016773;0032559;0030554;0017076;0000166;0005488;0032555;0032553;0000287;0008022;0031013;0047341;0016779;0005215;0046872;0043167;0005515;0008092;0003677;0003676	nucleus (0005634);cytoplasm (0005737);membrane (0016020)	0005634;0005737;0016020;0043231;0043227;0043226;0005575;0043229;0044424;0044464;0005623;0005622	7.54	7.69	7.8	7.7	7.55	7.77	7.64	7.6	7.57	7.68	7.63	7.92	7.54	7.29	7.16	8.05	7.25	7.32	7.3	7.58	8.24	7.98
tcay0014.o.13	A-Somatic	High	Expressed	-	Confident	TCAY0014B.O.13_5.1	317	4	EXONIC	489	ENSGACG00000013465	MLC1	Membrane protein MLC1 [Source:UniProtKB/Swiss-Prot;Acc:Q15049]	ENSGACG00000013465;ENSTRUG00000004497;ENSORLG00000016340;ENSTNIG00000008363;ENSDARG00000063026	MLC1;mlc1	Membrane protein MLC1 [Source:UniProtKB/Swiss-Prot;Acc:Q15049];Membrane protein MLC1. [Source:Uniprot/SWISSPROT;Novel protein similar to vertebrate megalencephalic leukoencephalopathy with subcortical cysts (MLC1) (Fragment). [Source:Uniprot/SPTREMBL;Acc:Q1LUA2]	ENSGACG00000013465	ENSG00000100427;ENSMUSG00000035805;ENSRNOG00000032871	MLC1;NP_001101575.1	Membrane protein MLC1 [Source:UniProtKB/Swiss-Prot;Acc:Q15049];megalencephalic leukoencephalopathy with subcortical cysts 1 homolog (human) Gene [Source:MGI (curated);Acc:Mlc1-002];megalencephalic leukoencephalopathy with subcortical cysts 1 homolog [Source:RefSeq_peptide;Acc:NP_001101575]	1448139_at	G-protein coupled receptor protein signaling pathway (0007186);translation (0006412);ion transport (0006811)	0007186;0007166;0007165;0007154;0009987;0008150;0050794;0050789;0065007;0006412;0006811;0034961;0034645;0009059;0009058;0008152;0043170;0044249;0044237;0044260;0034960;0043283;0043284;0044267;0019538;0044238;0010467;0006810;0051234;0051179	GABA-B receptor activity (0004965);structural constituent of ribosome (0003735);ion channel activity (0005216)	0004965;0008066;0004888;0004872;0004871;0060089;0003674;0016917;0003735;0005216;0005198;0015075;0022891;0022857;0005215;0022892;0022838;0015267;0022803	integral to membrane (0016021);integral to membrane of membrane fraction (0000299);ribosome (0005840);nucleus (0005634)	0016021;0031224;0044425;0044464;0005575;0005623;0016020;0005622;0000299;0005840;0005634;0005737;0005624;0005626;0000267;0043231;0043227;0043226;0043229;0044424;0030529;0032991;0043232;0043228;0044444	6.91	7.18	7.64	7.32	6.92	7.54	8.36	7.81	7.62	8.03	7.59	7.9	7.68	7.32	7.53	7.33	7.07	7.24	7.36	7.17	7.98	8.83
tcbk0020.g.19	A-Somatic	High	Expressed	-	Confident	TCCE0022D.N.11_3.1	423	8	EXONIC	597	ENSGACG00000002717	SLC6A6 (1 of 2)	Sodium- and chloride-dependent taurine transporter (Solute carrier family 6 member 6) [Source:UniProtKB/Swiss-Prot;Acc:P31641]	ENSGACG00000002717;ENSTRUG00000009909;ENSORLG00000010119;ENSTNIG00000017893;ENSDARG00000058440	SLC6A6 (1 of 2);SLC6A6 (2 of 2);NM_001037661.1	Sodium- and chloride-dependent taurine transporter (Solute carrier family 6 member 6) [Source:UniProtKB/Swiss-Prot;Acc:P31641];Sodium- and chloride-dependent taurine transporter. [Source:Uniprot/SWISSPROT;taurine transporter (tau), mRNA [Source:RefSeq_dna;Acc:NM_001037661]	ENSGACG00000002717	ENSG00000131389;ENSMUSG00000030096;ENSRNOG00000009019	SLC6A6	Sodium- and chloride-dependent taurine transporter (Solute carrier family 6 member 6) [Source:UniProtKB/Swiss-Prot;Acc:P31641];solute carrier family 6 (neurotransmitter transporter, taurine), member 6 Gene [Source:MGI Symbol;Acc:MGI:98488];Sodium- and chloride-dependent taurine transporter. [Source:UniProtKB/Swiss-Prot;Acc:P31643]	1437149_at;1421346_a_at;1420148_at	neurotransmitter transport (0006836);beta-alanine transport (0001762);taurine transport (0015734);amino acid metabolic process (0006520)	0006836;0006810;0051234;0008150;0051179;0001762;0015734;0006520;0015804;0006865;0015837;0046942;0015849;0006519;0044237;0008152;0009987;0044238;0009308;0034641;0006807;0019752;0006082;0015718	taurine:sodium symporter activity (0005369);beta-alanine transmembrane transporter activity (0001761)	0005328;0005369;0005326;0005215;0003674;0015370;0015294;0008324;0015075;0022891;0022857;0022892;0015293;0015291;0022804;0005343;0005342;0005368;0005275;0008028;0046943;0001761;0015175;0015171	integral to plasma membrane (0005887)	0005887;0016020;0016021;0031224;0044425;0044464;0005575;0005623;0031226;0044459;0005886	6.93	7.46	7.72	7.55	7.36	7.82	7.65	7.68	7.25	7.75	7.23	7.42	7.02	7.07	7.51	7.76	7.29	7.21	7.45	7.4	8.83	8.35
tcbk0023.c.02	A-Somatic	High	-	-	Not confident	TCBK0023C.C.02_5.1	47	1	INTERGENIC	-81	ENSGACG00000014696	-	-	ENSGACG00000014696	-	-	ENSGACG00000014696	-	-	-	-	-	-	-	-	-	-	8.3	7.84	7.56	7.7	7.69	7	7.84	7.86	7.89	7.74	7.55	7.48	7.66	7.48	7.59	7.42	7.49	7.27	7.5	7.37	8.37	8.54
tcba0017.o.24	A-Somatic	-	-	-	Confident	TCBA0017C.O.24_5.1	174	4	EXONIC	300	ENSDARG00000053180	fibin	hypothetical protein LOC550571 [Source:RefSeq_peptide;Acc:NP_001017873]	ENSDARG00000053180;ENSTRUG00000016362;ENSORLG00000001140;ENSGACG00000017161;ENSTNIG00000009593	fibin	hypothetical protein LOC550571 [Source:RefSeq_peptide;Acc:NP_001017873];Fin bud initiation factor (Fibin) (HCG1644205) (cDNA PSEC0235 fis, clone HEMBA1007053). [Source:Uniprot/SPTREMBL;Acc:Q8TAL6]	ENSGACG00000017161	ENSMUSG00000074971;ENSRNOG00000004699;ENSG00000176971	1110018M03RIK;LOC499856;AC016450.10	RIKEN cDNA 1110018M03 gene Gene [Source:MGI Symbol;Acc:MGI:1914856];fibin [Source:RefSeq_peptide;Acc:NP_001020213];Fin bud initiation factor homolog Precursor [Source:UniProtKB/Swiss-Prot;Acc:Q8TAL6]	1419376_at	embryonic pectoral fin morphogenesis (0035118)	0035118;0035115;0030326;0035108;0035107;0009653;0032502;0008150;0048856;0048736;0007275;0032501;0060173;0035113;0048598;0009790;0035136;0035138;0033334;0033333;0033339	-	-	Golgi apparatus (0005794);extracellular region (0005576)	0005794;0043231;0043227;0043226;0005575;0043229;0044424;0044464;0005623;0005622;0044444;0005737;0005576	8.35	7.73	7.38	7.87	7.63	7.26	7.6	7.82	7.27	7.17	7.27	7.44	7.37	6.97	7.21	7.24	7.28	7.08	7.09	6.96	7.58	8.01
tcbk0026.b.02	A-Somatic	-	-	-	Confident	TCBK0026C.B.02_5.1	288	1	EXONIC	568	ENSDARG00000036636	ebpl	Zgc:153789. [Source:UniProtKB/TrEMBL;Acc:Q08BG2]	ENSDARG00000036636;ENSORLG00000018464	ebpl;zgc:153789;EBPL	Zgc:153789. [Source:UniProtKB/TrEMBL;Acc:Q08BG2];Zgc:153789. [Source:Uniprot/SPTREMBL;Emopamil-binding protein-like (Emopamil-binding-related protein). [Source:Uniprot/SWISSPROT;Acc:Q9BY08]	ENSDARG00000036636	ENSMUSG00000021928;ENSRNOG00000014659;ENSG00000123179	EBPL;EBPL_PREDICTED	emopamil binding protein-like Gene [Source:MGI Symbol;Acc:MGI:1915427];Emopamil-binding protein-like (Emopamil-binding-related protein) [Source:UniProtKB/Swiss-Prot;Acc:Q9BY08]	1417298_at	sterol metabolic process (0016125);cellular iron ion homeostasis (0006879);ATP synthesis coupled electron transport (0042773)	0016125;0006066;0044237;0008152;0008150;0009987;0008202;0044249;0009058;0044255;0006629;0044238;0006879;0042773;0030005;0030003;0006873;0050801;0048878;0042592;0065008;0065007;0055082;0019725;0055080;0055066;0055072;0022904;0022900;0006091;0055114;0006119;0016310;0006796;0006793	cholestenol delta-isomerase activity (0047750);NADH dehydrogenase (ubiquinone) activity (0008137)	0047750;0016863;0016860;0016853;0003824;0003674;0008137;0050136;0003954;0016651;0016491;0016655	integral to membrane (0016021);endoplasmic reticulum membrane (0005789);mitochondrion (0005739)	0016021;0005783;0043231;0043227;0043226;0005575;0043229;0044424;0044464;0005623;0005622;0044444;0005737;0031224;0044425;0016020;0005789;0031090;0044422;0044432;0044446;0042175;0012505;0005739	7.35	7.63	7.68	7.71	7.6	7.51	7.46	7.77	7.87	8.21	7.68	7.61	7.37	7.1	7.31	7.27	7.12	7.06	7.22	7.18	7.28	7.89
tcbk0059.i.15	A-Somatic	-	-	-	Confident	TCCE0025D.N.04_3.1	268	3	EXONIC	350	ENSDARG00000052451	LOC569699	-	ENSDARG00000052451;ENSTRUG00000009838;ENSORLG00000019612;ENSGACG00000015482;ENSTNIG00000013245	LOC569699;C22orf30;PRR14	Uncharacterized protein C22orf30. [Source:Uniprot/SWISSPROT;Acc:Q5THK1];Proline-rich protein 14 [Source:UniProtKB/Swiss-Prot;Acc:Q9BWN1]	ENSGACG00000015482	ENSMUSG00000030822;ENSRNOG00000018518;ENSG00000156858	PRR14;LOC687819	proline rich 14 Gene [Source:MGI (curated);Acc:Prr14-001];Proline-rich protein 14 [Source:UniProtKB/Swiss-Prot;Acc:Q9BWN1]	1460349_at	homoiothermy (0042309);response to freezing (0050826);type I hypersensitivity (0016068)	0042309;0050826;0016068;0002524;0002438;0002437;0006954;0006952;0006950;0050896;0008150;0009611;0009605;0006955;0002376;0002526;0016064;0019724;0002449;0002443;0002252;0002460;0002250;0001659;0032501;0042592;0065008;0065007;0009409;0009266;0009628	ice binding (0050825)	0050825;0050824;0005488;0003674	-	-	7.76	7.56	7.57	7.7	7.63	7.8	7.52	7.73	7.56	7.61	7.63	7.59	7.44	7.35	7.38	7.53	7.39	7.44	7.39	7.53	7.64	7.89
tcay0015.a.15	A-Somatic	-	-	-	Confident	TCAY0015B.A.15_5.1	179	3	EXONIC	430	ENSDARG00000044691	ppp1r3b	protein phosphatase 1, regulatory (inhibitor) subunit 3B [Source:RefSeq_peptide;Acc:NP_997874]	ENSDARG00000044691;ENSTRUG00000003307;ENSORLG00000020468;ENSGACG00000013442;ENSTNIG00000018748	ppp1r3b;PPP1R3B	protein phosphatase 1, regulatory (inhibitor) subunit 3B [Source:RefSeq_peptide;Acc:NP_997874];Protein phosphatase 1 regulatory subunit 3B (Protein phosphatase 1 regulatory subunit 4) (R4) (Protein phosphatase 1 subunit GL) (Hepatic glycogen-targeting protein phosphatase 1 regulatory subunit GL). [Source:Uniprot/SWISSPROT;Acc:Q86XI6];Protein phosphatase 1 regulatory subunit 3B (Protein phosphatas…	ENSGACG00000013442	ENSMUSG00000046794;ENSRNOG00000011474;ENSG00000173281;ENSRNOG00000039962	PPP1R3B;RGD1562636_PREDICTED	protein phosphatase 1, regulatory (inhibitor) subunit 3B Gene [Source:MGI Symbol;Acc:MGI:2177268];protein phosphatase 1, regulatory (inhibitor) subunit 3B [Source:RefSeq_peptide;Acc:NP_620267];Protein phosphatase 1 regulatory subunit 3B (Protein phosphatase 1 regulatory subunit 4)(R4)(Protein phosphatase 1 subunit GL)(Hepatic glycogen-targeting protein phosphatase 1 regulatory subunit GL) [Source…	1436590_at	glycogen metabolic process (0005977)	0005975;0005977;0044238;0008152;0008150;0006073;0044264;0005976;0043283;0043170;0034960;0044260;0044237;0009987;0044262;0006112;0015980;0006091	binding (0005488);phosphoprotein phosphatase activity (0004721)	0005488;0003674;0004721;0016787;0016791;0042578;0016788;0003824	protein phosphatase type 1 complex (0000164)	0000164;0008287;0043234;0032991;0005575;0044464;0005623;0044444;0044424;0005622;0005737	7.67	7.98	7.64	7.75	7.56	7.4	7.53	7.83	7.73	7.36	7.68	7.39	7.6	7.31	7.26	7.35	7.45	7.21	7.3	7.14	7.86	8.02
1RT137M16_C_G08	A-Somatic	-	-	-	Confident	TCCE0010C.C.01_3.1	283	3	EXONIC	427	ENSDARG00000060853	wu:fd05c01	-	ENSDARG00000060853;ENSTRUG00000003647;ENSORLG00000019526;ENSGACG00000011628;ENSTNIG00000009861	wu:fd05c01;LOC561894;NCKAP1	Nck-associated protein 1 (NAP 1) (p125Nap1) (Membrane-associated protein HEM-2). [Source:Uniprot/SWISSPROT;Acc:Q9Y2A7];Nck-associated protein 1 (NAP 1)(p125Nap1)(Membrane-associated protein HEM-2) [Source:UniProtKB/Swiss-Prot	ENSGACG00000011628	ENSMUSG00000027002;ENSRNOG00000007518;ENSG00000061676	NCKAP1	NCK-associated protein 1 Gene [Source:MGI (curated);Acc:Nckap1-001];Nck-associated protein 1 (NAP 1) (p125Nap1) (Membrane-associated protein HEM-2). [Source:UniProtKB/Swiss-Prot;Acc:P55161];Nck-associated protein 1 (NAP 1)(p125Nap1)(Membrane-associated protein HEM-2) [Source:UniProtKB/Swiss-Prot;Acc:Q9Y2A7]	1452196_a_at	proteolysis (0006508);in utero embryonic development (0001701);somitogenesis (0001756);neural tube closure (0001843);zygotic determination of anterior/posterior axis, embryo (0007354);endoderm development (0007492);mesodermal cell migration (0008078);embryonic body morphogenesis (0010172);lamellipodium assembly (0030032);establishment or maintenance of actin cytoskeleton polarity (0030950);regula…	0006508;0044267;0019538;0043283;0043170;0008152;0008150;0044238;0034960;0044260;0044237;0009987;0001701;0001756;0001843;0007354;0007492;0008078;0010172;0030032;0030950;0032880;0035050;0042074;0045175;0045176;0048340;0048570;0048617;0050821;0030903;0048339;0043009;0009792;0009790;0032502;0007275;0032501;0009952;0003002;0007389;0035282;0016331;0002009;0009653;0048856;0048598;0016337;0007155;0022610…	carboxypeptidase A activity (0004182);zinc ion binding (0008270);protein binding (0005515)	0004182;0008270;0046914;0043169;0043167;0005488;0003674;0046872;0005515	lamellipodium (0030027);plasma membrane (0005886);integral to membrane (0016021);cytoplasm (0005737)	0030027;0005886;0016020;0016021;0005737;0042995;0044424;0044464;0005575;0005623;0005622;0031224;0044425;0031252	7.23	7.3	7.67	7.69	7.39	8.12	7.56	7.42	7.44	7.23	7.87	8.06	7.74	7.53	7.4	6.97	7.68	7.24	7.32	7.05	8.05	7.93
tcbk0059.h.10	A-Somatic	-	-	-	Confident	TCCE0025D.L.20_3.1	239	5	EXONIC	380	ENSGACG00000013900	-	-	ENSGACG00000013900;ENSTRUG00000008855;ENSORLG00000016010;ENSTNIG00000015272;ENSDARG00000027957	FGF12;fgf12	Fibroblast growth factor 12 (FGF-12) (Fibroblast growth factor homologous factor 1) (FHF-1) (Myocyte-activating factor). [Source:Uniprot/SWISSPROT;Acc:P61328];fibroblast growth factor 12 [Source:RefSeq_peptide;Acc:NP_001071250]	ENSGACG00000013900	-	-	-	-	-	-	growth factor activity (0008083)	0008083;0005102;0005515;0005488;0003674	-	-	7.21	7.77	7.18	7.62	7.68	7.87	7.8	7.6	7.68	8.14	7.61	8.06	7.58	7.22	7.56	7.5	7.26	7.36	7.5	7.3	7.86	7.87
tcba0001.i.05	A-Somatic	-	-	-	Confident	TCBA0001C.I.05_5.1	368	4	EXONIC	564	ENSTRUG00000009261	RHOQ	Rho-related GTP-binding protein RhoQ Precursor (Ras-related GTP-binding protein TC10)(Ras-like protein family member 7A) [Source:UniProtKB/Swiss-Prot;Acc:P17081]	ENSTRUG00000009261;ENSORLG00000001422;ENSGACG00000002584;ENSTNIG00000017093;ENSDARG00000025953	RHOQ	Rho-related GTP-binding protein RhoQ Precursor (Ras-related GTP-binding protein TC10)(Ras-like protein family member 7A) [Source:UniProtKB/Swiss-Prot;Acc:P17081];Rho-related GTP-binding protein RhoQ precursor (Ras-related GTP- binding protein TC10) (Ras-like protein family member 7A). [Source:Uniprot/SWISSPROT	ENSGACG00000002584	ENSG00000119729;ENSMUSG00000024143;ENSRNOG00000015415;ENSRNOG00000021484	RHOQ	Rho-related GTP-binding protein RhoQ Precursor (Ras-related GTP-binding protein TC10)(Ras-like protein family member 7A) [Source:UniProtKB/Swiss-Prot;Acc:P17081];ras homolog gene family, member Q Gene [Source:MGI (curated);Acc:Rhoq-001];Rho-related GTP-binding protein RhoQ precursor (Ras-related GTP- binding protein TC10). [Source:UniProtKB/Swiss-Prot;Acc:Q9JJL4]	1427918_a_at	small GTPase mediated signal transduction (0007264);intracellular protein transport (0006886);nucleocytoplasmic transport (0006913);potassium ion transport (0006813);regulation of cell shape (0008360);actin cytoskeleton organization (0030036)	0007264;0015031;0006886;0006913;0007165;0006810;0051234;0008150;0051179;0045184;0008104;0033036;0046907;0051649;0051641;0009987;0051169;0007154;0050794;0050789;0065007;0007242;0006813;0015672;0006812;0006811;0030001;0008360;0022604;0022603;0050793;0051128;0065008;0030036;0030029;0034613;0007010;0006996;0016043	GTP binding (0005525);GTPase activity (0003924);protein binding (0005515);cation transmembrane transporter activity (0008324)	0005525;0003924;0005515;0017111;0016462;0016818;0016817;0016787;0003824;0003674;0005488;0032561;0019001;0017076;0000166;0032555;0032553;0008324;0015075;0022891;0022857;0005215;0022892	plasma membrane (0005886);cytoplasm (0005737)	0005622;0044464;0005575;0005623;0005886;0005737;0044424;0016020	7.19	7.96	7.79	7.96	7.6	7.74	8.19	7.93	7.83	8.12	8.08	7.71	7.58	7.64	7.56	7.46	7.35	7.24	7.54	7.29	8	7.79
tcbk0061.a.21	A-Somatic	High	Expressed	-	Confident	TCBK0061C.A.21_5.1	156	4	EXONIC	333	ENSDARG00000039492	zgc:63602	hypothetical protein LOC393451 [Source:RefSeq_peptide;Acc:NP_956773]	ENSDARG00000039492;ENSTRUG00000018047;ENSORLG00000010534;ENSGACG00000005410;ENSTNIG00000009696;ENSTRUG00000000073;ENSORLG00000010516	zgc:63602;zgc:63667;CYP46A1;CYP46A1 (2 of 2);CYP46A1 (1 of 2)	hypothetical protein LOC393451 [Source:RefSeq_peptide;Acc:NP_956773];Cytochrome P450 46A1 (EC 1.14.13.98) (Cholesterol 24-hydroxylase) (CH24H). [Source:Uniprot/SWISSPROT;Acc:Q9Y6A2];Cytochrome P450 46A1 (EC 1.14.13.98)(Cholesterol 24-hydroxylase)(CH24H) [Source:UniProtKB/Swiss-Prot	ENSGACG00000005410	ENSMUSG00000021259;ENSRNOG00000007147;ENSG00000036530	CYP46A1;NP_001102193.1	cytochrome P450, family 46, subfamily a, polypeptide 1 Gene [Source:MGI Symbol;Acc:MGI:1341877];cytochrome P450, family 46, subfamily a, polypeptide 1 [Source:RefSeq_peptide;Acc:NP_001102193];Cytochrome P450 46A1 (EC 1.14.13.98)(Cholesterol 24-hydroxylase)(CH24H) [Source:UniProtKB/Swiss-Prot;Acc:Q9Y6A2]	1417709_at	electron transport (0006118);iron ion transport (0006826);heme biosynthetic process (0006783);cellular iron ion homeostasis (0006879);oxidation reduction (0055114);cholesterol catabolic process (0006707);nervous system development (0007399)	0006118;0006826;0006783;0006879;0006779;0006778;0033013;0046483;0044237;0008152;0008150;0009987;0051186;0033014;0051188;0044249;0009058;0042168;0042440;0046148;0000041;0030001;0006812;0006811;0006810;0051234;0051179;0015674;0030005;0030003;0006873;0050801;0048878;0042592;0065008;0065007;0055082;0019725;0055080;0055066;0055072;0055114;0006629;0008202;0008203;0044238;0044255;0016125;0006066;0006707…	heme binding (0020037);electron carrier activity (0009055);cholesterol 24-hydroxylase activity (0033781);steroid hydroxylase activity (0008395)	0005506;0020037;0004497;0016491;0046872;0003824;0003674;0046914;0043169;0043167;0005488;0046906;0009055;0033781;0016709;0016705;0008395	membrane attack complex (0005579);nucleus (0005634);endoplasmic reticulum membrane (0005789);microsome (0005792)	0016020;0005579;0043234;0032991;0005575;0044459;0044425;0044464;0005623;0005886;0046930;0016021;0031224;0005887;0031226;0005634;0043231;0043227;0043226;0043229;0044424;0005622;0005783;0005789;0005792;0044444;0005737;0031090;0044422;0044432;0044446;0042175;0012505;0042598;0005624;0005626;0000267	8.89	8.25	8.01	8.43	8.41	7.44	8	8.68	8.16	8.44	8.41	7.79	8.25	7.75	7.75	7.8	8	7.37	7.41	7.31	8.85	8.95
tcba0016.n.20	A-Somatic	High	Correlated	-	Confident	TCBA0016C.N.20_5.1	127	4	EXONIC	249	ENSGACG00000014653	-	-	ENSGACG00000014653;ENSTRUG00000018321;ENSORLG00000014511;ENSTNIG00000013175;ENSDARG00000043514	NP_001027928.1;si:dkey-239i20.4	flavin monooxygenase [Source:RefSeq_peptide;Acc:NP_001027928];Acc:NP_001038299]	ENSGACG00000014653	ENSG00000215834;ENSMUSG00000026560;ENSRNOG00000025119;ENSRNOG00000018076;ENSRNOG00000038499;ENSRNOG00000003510;ENSRNOG00000003620;ENSRNOG00000034191;ENSRNOG00000003400;ENSMUSG00000028088;ENSMUSG00000051081;ENSMUSG00000040170;ENSMUSG00000026691;ENSMUSG00000040181;ENSMUSG00000026692;ENSG00000131781;ENSG00000094963;ENSG00000117507;ENSG00000010932;ENSG00000007933;ENSG00000076258	FMO9P;FMO9;LOC686830;FMO5;LOC685351;FMO2;FMO3;FMO1;FMO4;EG226604;FMO6P	FMO9P protein [Source:UniProtKB/TrEMBL;Acc:Q96CE7];flavin containing monooxygenase 9 Gene [Source:MGI Symbol;Acc:MGI:3606068];similar to flavin containing monooxygenase 5 (LOC685365), mRNA [Source:RefSeq_dna;Acc:NM_001109466];Dimethylaniline monooxygenase [N-oxide-forming] 5 (EC 1.14.13.8) (Hepatic flavin-containing monooxygenase 5) (FMO 5) (Dimethylaniline oxidase 5). [Source:UniProtKB/Swiss-Pro…	1450332_s_at;1421709_a_at;1440899_at;1422904_at;1422905_s_at;1435459_at;1453435_a_at;1449525_at;1417429_at;1425799_at	electron transport (0006118);potassium ion transport (0006813);oxidation reduction (0055114);oxygen and reactive oxygen species metabolic process (0006800);xenobiotic metabolic process (0006805)	0006118;0006813;0015672;0006812;0006811;0006810;0051234;0008150;0051179;0030001;0055114;0008152;0006800;0044237;0009987;0006805;0009410;0042221;0050896	flavin-containing monooxygenase activity (0004499);FAD binding (0050660);NADP binding (0050661);cation transmembrane transporter activity (0008324);electron carrier activity (0009055);disulfide oxidoreductase activity (0015036);magnesium ion binding (0000287)	0004497;0004499;0016491;0050660;0050661;0008324;0003824;0003674;0016709;0016705;0015075;0022891;0022857;0005215;0022892;0030554;0017076;0000166;0005488;0050662;0048037;0009055;0015036;0016667;0000287;0046872;0043167	microsome (0005792);intrinsic to endoplasmic reticulum membrane (0031227);membrane attack complex (0005579)	0005792;0031227;0042598;0005624;0005626;0000267;0044464;0005575;0005623;0031300;0031224;0044425;0016020;0044446;0044422;0043226;0044424;0005622;0043229;0031090;0043227;0044432;0044444;0005737;0005783;0043231;0005789;0042175;0012505;0016021;0005579;0043234;0032991;0044459;0005886;0046930;0005887;0031226	8.17	8.42	8.59	8.5	8.74	8.22	8.24	8.51	8.55	8.25	8.45	8.67	8.59	7.67	7.82	7.71	7.54	7.32	7.66	7.94	8.95	9.02
tcay0020.j.18	A-Somatic	High	-	-	Confident	TCCE0016C.F.21_3.1	88	4	EXONIC	128	ENSGACG00000005808	AMT	Aminomethyltransferase, mitochondrial Precursor (EC 2.1.2.10)(Glycine cleavage system T protein)(GCVT) [Source:UniProtKB/Swiss-Prot;Acc:P48728]	ENSGACG00000005808;ENSTRUG00000008892;ENSORLG00000003127;ENSTNIG00000005083;ENSDARG00000010862	AMT;amt	Aminomethyltransferase, mitochondrial Precursor (EC 2.1.2.10)(Glycine cleavage system T protein)(GCVT) [Source:UniProtKB/Swiss-Prot;Acc:P48728];Aminomethyltransferase, mitochondrial precursor (EC 2.1.2.10) (Glycine cleavage system T protein) (GCVT). [Source:Uniprot/SWISSPROT;aminomethyltransferase [Source:RefSeq_peptide;Acc:NP_001006021]	ENSGACG00000005808	ENSG00000145020;ENSMUSG00000032607	AMT	Aminomethyltransferase, mitochondrial Precursor (EC 2.1.2.10)(Glycine cleavage system T protein)(GCVT) [Source:UniProtKB/Swiss-Prot;Acc:P48728];aminomethyltransferase Gene [Source:MGI Symbol;Acc:MGI:3646700]	-	glycine catabolic process (0006546);transcription (0006350);regulation of transcription, DNA-dependent (0006355);multicellular organismal development (0007275)	0006546;0006544;0009069;0006520;0006519;0044237;0008152;0008150;0009987;0044238;0009308;0034641;0006807;0019752;0006082;0009071;0009063;0009310;0044270;0044248;0009056;0006350;0006355;0007275;0006139;0034961;0034645;0009059;0009058;0043170;0044249;0044260;0034960;0043283;0043284;0010467;0045449;0010468;0060255;0019222;0050789;0065007;0010556;0009889;0019219;0031323;0050794;0031326;0051252;0032501…	aminomethyltransferase activity (0004047);DNA binding (0003677);transaminase activity (0008483)	0004047;0008168;0016741;0016740;0003824;0003674;0003677;0003676;0005488;0008483;0016769	nucleus (0005634);mitochondrion (0005739)	0005737;0044424;0044464;0005575;0005623;0005622;0005634;0043231;0043227;0043226;0043229;0005739;0044444	7.3	8.53	8.59	8.52	8.51	8	8.23	8.65	8.37	8.99	8.6	8.29	8.36	8.6	8.18	8	7.82	7.97	8	7.87	8.89	9.39
1RT41M13_A_G07	A-Somatic	High	-	-	None	-	-	-	-	-	-	-	-	-	-	-	-	-	-	-	-	-	-	-	-	-	-	8.89	8.22	8.43	8.88	7.96	7.49	7.98	8.22	8.1	7.75	8.52	8.53	8.45	7.78	8.01	8.04	7.88	7.62	7.68	7.88	8.13	8.54
tcbk0031.a.23	A-Somatic	High	Expressed	-	Confident	TCCE0023D.H.13_3.1	379	4	EXONIC	622	ENSDARG00000058208	zgc:110080	hypothetical protein LOC560478 [Source:RefSeq_peptide;Acc:NP_001025314]	ENSDARG00000058208;ENSTRUG00000007169;ENSORLG00000008045;ENSGACG00000009348;ENSTNIG00000011134	zgc:110080;SLC25A26	hypothetical protein LOC560478 [Source:RefSeq_peptide;Acc:NP_001025314];S-adenosylmethionine mitochondrial carrier protein (Mitochondrial S- adenosylmethionine transporter) (Solute carrier family 25 member 26). [Source:Uniprot/SWISSPROT;Acc:Q70HW3];S-adenosylmethionine mitochondrial carrier protein (Mitochondrial S-adenosylmethionine transporter)(Solute carrier family 25 member 26) [Source:UniPro…	ENSGACG00000009348	ENSMUSG00000045100;ENSRNOG00000012831;ENSG00000144741	SLC25A26	solute carrier family 25 (mitochondrial carrier, phosphate carrier), member 26 Gene [Source:MGI Symbol;Acc:MGI:1914832];S-adenosylmethionine mitochondrial carrier protein (Mitochondrial S-adenosylmethionine transporter)(Solute carrier family 25 member 26) [Source:UniProtKB/Swiss-Prot;Acc:Q70HW3]	1453886_a_at	S-adenosylmethionine transport (0015805)	0006810;0051234;0008150;0051179;0015805;0000101;0006865;0015837;0046942;0015849	binding (0005488);S-adenosylmethionine transmembrane transporter activity (0000095)	0005488;0003674;0005215;0000095;0000099;0015171;0005275;0022804;0022857;0022891;0022892;0046943;0005342;0051184	mitochondrial inner membrane (0005743);integral to membrane (0016021)	0005743;0016020;0016021;0019866;0031090;0044464;0005575;0005623;0044422;0043226;0043227;0044424;0005622;0031967;0031975;0044446;0043229;0031966;0044429;0044444;0005737;0005739;0043231;0005740;0031224;0044425	8.44	8.05	8.02	8.27	7.73	7.58	8.12	7.81	8.32	8.45	8.59	8.25	8.25	7.84	7.93	7.88	7.95	8.05	7.85	7.77	8.91	9.18
tcbk0048.n.11	A-Somatic	High	-	-	None	-	-	-	-	-	-	-	-	-	-	-	-	-	-	-	-	-	-	-	-	-	-	8.11	7.76	7.96	7.84	8.08	8.31	8.05	8.01	8.17	7.87	7.74	8	7.5	7.5	7.75	7.66	7.43	7.39	7.6	7.34	7.94	8.97
tcay0037.b.16	A-Somatic	High	Correlated	-	Confident	TCAY0037B.B.16_5.1	363	4	EXONIC	684	ENSGACG00000006254	VWA5A (2 of 2)	Loss of heterozygosity 11 chromosomal region 2 gene A protein (Breast cancer suppressor candidate 1)(BCSC-1) [Source:UniProtKB/Swiss-Prot;Acc:O00534]	ENSGACG00000006254;ENSTRUG00000017952;ENSORLG00000014131;ENSTNIG00000005117;ENSDARG00000010183;ENSTRUG00000011001;ENSORLG00000014072	VWA5A (2 of 2);LOH11CR2A (2 of 2);LOH11CR2A (1 of 2);LOC568495;VWA5A	Loss of heterozygosity 11 chromosomal region 2 gene A protein (Breast cancer suppressor candidate 1)(BCSC-1) [Source:UniProtKB/Swiss-Prot;Acc:O00534];Loss of heterozygosity 11 chromosomal region 2 gene A protein (Breast cancer suppressor candidate 1) (BCSC-1). [Source:Uniprot/SWISSPROT	ENSGACG00000006254	ENSG00000110002;ENSMUSG00000023186;ENSRNOG00000000195;ENSRNOG00000005960;ENSMUSG00000038112	VWA5A;LOH11CR2A;LHR2A_RAT;RGD1311744_PREDICTED;AW551984	Loss of heterozygosity 11 chromosomal region 2 gene A protein (Breast cancer suppressor candidate 1)(BCSC-1) [Source:UniProtKB/Swiss-Prot;Acc:O00534];von Willebrand factor A domain containing 5A Gene [Source:MGI (curated);Acc:Loh11cr2a-001];Loss of heterozygosity 11 chromosomal region 2 gene A protein homolog (Mast cell surface antigen 1) (Masa-1). [Source:UniProtKB/Swiss-Prot;Acc:Q75WE7];BCSC-1 …	1426221_at;1426222_s_at;1433435_at;1433434_at	negative regulation of cell cycle (0045786);cell cycle (0007049);integrin-mediated signaling pathway (0007229)	0045786;0048523;0048519;0050789;0065007;0008150;0050794;0051726;0007049;0009987;0007229;0007166;0007165;0007154	-	-	-	-	7.46	8.34	8.31	8.46	8.2	8.29	8.36	7.99	8.26	8.05	8.24	8.55	7.97	7.52	7.72	7.79	7.29	7.59	7.97	7.66	8.22	8.8
tcav0003.n.07	A-Somatic	High	Expressed	Gonad	Confident	TCAV0003C.N.07_5.1	303	4	EXONIC	509	ENSTRUG00000011021	TPTE	Putative tyrosine-protein phosphatase TPTE (EC 3.1.3.48)(Transmembrane phosphatase with tensin homology)(Tumor antigen BJ-HCC-5)(Cancer/testis antigen 44)(CT44) [Source:UniProtKB/Swiss-Prot;Acc:P56180]	ENSTRUG00000011021;ENSORLG00000004658;ENSGACG00000020594;ENSTNIG00000009958;ENSDARG00000056985	TPTE;tpte	Putative tyrosine-protein phosphatase TPTE (EC 3.1.3.48)(Transmembrane phosphatase with tensin homology)(Tumor antigen BJ-HCC-5)(Cancer/testis antigen 44)(CT44) [Source:UniProtKB/Swiss-Prot;Acc:P56180];Putative tyrosine-protein phosphatase TPTE (EC 3.1.3.48) (Transmembrane phosphatase with tensin homology) (Protein BJ-HCC-5) (Cancer/testis antigen 44) (CT44). [Source:Uniprot/SWISSPROT;Putative ty…	ENSGACG00000020594	ENSG00000132958;ENSMUSG00000031481;ENSRNOG00000024837;ENSG00000198384;ENSG00000166157	TPTE2;TPTE;NP_001102347.1;AL137058.8-202	Phosphatidylinositol-3,4,5-trisphosphate 3-phosphatase TPTE2 (EC 3.1.3.67)(TPTE and PTEN homologous inositol lipid phosphatase)(Lipid phosphatase TPIP) [Source:UniProtKB/Swiss-Prot;Acc:Q6XPS3];transmembrane phosphatase with tensin homology Gene [Source:MGI Symbol;Acc:MGI:2446460];transmembrane phosphatase with tensin homology [Source:RefSeq_peptide;Acc:NP_001102347];Uncharacterized protein ENSP00…	1427690_a_at	protein amino acid dephosphorylation (0006470);ion transport (0006811);signal transduction (0007165)	0006470;0016311;0006811;0006796;0006793;0044237;0008152;0008150;0009987;0043687;0006464;0043412;0043283;0043170;0044267;0019538;0044238;0034960;0044260;0006810;0051234;0051179;0007165;0007154;0050794;0050789;0065007	protein tyrosine/serine/threonine phosphatase activity (0008138);protein tyrosine phosphatase activity (0004725);ion channel activity (0005216);phosphatidylinositol-3,4,5-trisphosphate 3-phosphatase activity (0016314)	0008138;0016791;0004725;0005216;0004721;0042578;0016788;0016787;0003824;0003674;0015075;0022891;0022857;0005215;0022892;0022838;0015267;0022803;0016314;0034594;0004437;0042577	integral to membrane (0016021);endoplasmic reticulum membrane (0005789)	0016020;0044464;0005575;0005623;0016021;0031224;0044425;0005783;0005737;0005789;0044424;0005622;0043231;0043227;0043226;0043229;0044444;0031090;0044422;0044432;0044446;0042175;0012505	8.42	8.6	8.02	8.38	8.35	7.82	8.07	8.31	8.24	8.12	8.15	8.26	7.9	7.47	7.81	7.5	7.96	7.38	7.67	7.65	8.95	9.45
tcai0003.f.05	A-Somatic	High	Expressed	-	Confident	TCAI0003A.F.05_5.1	279	4	EXONIC	449	ENSORLG00000016863	UQCRC1	Cytochrome b-c1 complex subunit 1, mitochondrial Precursor (Ubiquinol-cytochrome-c reductase complex core protein 1)(Core protein I)(Complex III subunit 1) [Source:UniProtKB/Swiss-Prot;Acc:P31930]	ENSORLG00000016863;ENSTRUG00000013951;ENSGACG00000009682;ENSTNIG00000011112;ENSDARG00000052304	UQCRC1;zgc:73404	Cytochrome b-c1 complex subunit 1, mitochondrial Precursor (Ubiquinol-cytochrome-c reductase complex core protein 1)(Core protein I)(Complex III subunit 1) [Source:UniProtKB/Swiss-Prot;Acc:P31930];Cytochrome b-c1 complex subunit 1, mitochondrial precursor (Ubiquinol- cytochrome-c reductase complex core protein 1) (Core protein I) (Complex III subunit 1). [Source:Uniprot/SWISSPROT;hypothetical pro…	ENSGACG00000009682	ENSG00000010256;ENSMUSG00000025651;ENSRNOG00000032134	UQCRC1	Cytochrome b-c1 complex subunit 1, mitochondrial Precursor (Ubiquinol-cytochrome-c reductase complex core protein 1)(Core protein I)(Complex III subunit 1) [Source:UniProtKB/Swiss-Prot;Acc:P31930];ubiquinol-cytochrome c reductase core protein 1 Gene [Source:MGI Symbol;Acc:MGI:107876];Cytochrome b-c1 complex subunit 1, mitochondrial precursor (Ubiquinol- cytochrome-c reductase complex core protein…	1428782_a_at	proteolysis (0006508);transport (0006810);aerobic respiration (0009060);mitochondrial electron transport, ubiquinol to cytochrome c (0006122);electron transport (0006118)	0006508;0044267;0019538;0043283;0043170;0008152;0008150;0044238;0034960;0044260;0044237;0009987;0006119;0006810;0009060;0022900;0006122;0006091;0016310;0006796;0006793;0022904;0055114;0042775;0042773;0051234;0051179;0045333;0015980;0006118	metalloendopeptidase activity (0004222);zinc ion binding (0008270);protein binding (0005515);ubiquinol-cytochrome-c reductase activity (0008121)	0004222;0008270;0003824;0046872;0003674;0004175;0070011;0008233;0016787;0008237;0046914;0043169;0043167;0005488;0005515;0008121;0015078;0015077;0022890;0008324;0015075;0022891;0022857;0005215;0022892;0016681;0016679;0016491	mitochondrial respiratory chain (0005746)	0016020;0005739;0005743;0005746;0043231;0043227;0043226;0005575;0043229;0044424;0044464;0005623;0005622;0044444;0005737;0019866;0031090;0044422;0031967;0031975;0044446;0031966;0044429;0005740;0044455;0044425	8.76	8.32	8.45	8.64	8.12	7.93	8.23	8.41	8.11	7.58	8.13	7.8	7.74	7.85	8.23	7.89	7.98	8.02	7.87	7.95	8.6	9.11
1RT71B07_B_A04	A-Somatic	High	Expressed	-	Confident	1.50142e+07	156	6	EXONIC	201	ENSDARG00000012625	zgc:153329	hypothetical protein LOC570761 [Source:RefSeq_peptide;Acc:NP_001070647]	ENSDARG00000012625;ENSTRUG00000017483;ENSORLG00000003934;ENSGACG00000005629;ENSTNIG00000013541	zgc:153329;PRKAG2 (2 of 2);PRKAG2	hypothetical protein LOC570761 [Source:RefSeq_peptide;Acc:NP_001070647];5'-AMP-activated protein kinase subunit gamma-2 (AMPK gamma-2 chain) (AMPK gamma2) (H91620p). [Source:Uniprot/SWISSPROT;Acc:Q9UGJ0];5'-AMP-activated protein kinase subunit gamma-2 (AMPK gamma-2 chain)(AMPK gamma2)(H91620p) [Source:UniProtKB/Swiss-Prot	ENSGACG00000005629	ENSMUSG00000028944;ENSRNOG00000009085;ENSG00000106617	PRKAG2	protein kinase, AMP-activated, gamma 2 non-catalytic subunit Gene [Source:MGI (curated);Acc:Prkag2-001];AMP-activated protein kinase gamma2 subunit [Source:RefSeq_peptide;Acc:NP_908940];5'-AMP-activated protein kinase subunit gamma-2 (AMPK gamma-2 chain)(AMPK gamma2)(H91620p) [Source:UniProtKB/Swiss-Prot;Acc:Q9UGJ0]	1423832_at;1423831_at;1451140_s_at	response to stress (0006950);fatty acid biosynthetic process (0006633);regulation of catalytic activity (0050790);glycogen metabolic process (0005977);cholesterol biosynthetic process (0006695);regulation of fatty acid oxidation (0046320)	0006950;0006633;0008610;0050790;0006631;0032787;0019752;0006082;0044237;0008152;0008150;0009987;0044255;0006629;0044238;0009058;0046394;0016053;0044249;0050896;0065009;0065007;0005977;0006695;0046320;0006073;0044264;0005976;0005975;0043283;0043170;0034960;0044260;0044262;0006112;0015980;0006091;0008203;0016125;0006066;0008202;0016126;0006694;0019217;0019216;0019222;0050789;0031323;0050794;0060255	AMP-activated protein kinase activity (0004679);AMP binding (0016208);protein kinase binding (0019901)	0004679;0016301;0016208;0019901;0004674;0004672;0016772;0016740;0003824;0003674;0016773;0032559;0030554;0017076;0000166;0005488;0032555;0032553;0019900;0019899;0005515	AMP-activated protein kinase complex (0031588);cytosol (0005829);nucleoplasm (0005654)	0031588;0043234;0032991;0005575;0044424;0044464;0005623;0005622;0005829;0005634;0005654;0043231;0043227;0043226;0043229;0044428;0044446;0044422;0031981;0070013;0043233;0031974;0044444;0005737	8.57	8.38	8.03	8.36	8.46	7.89	7.66	8.37	8.03	7.64	7.9	8.02	7.95	7.54	7.9	8.16	7.7	7.47	7.73	7.79	8.84	8.75
tcay0009.b.14	A-Somatic	High	Correlated	Testis	Confident	TCAY0009B.B.14_5.1	154	3	EXONIC	327	ENSDARG00000040469	zgc:103605	Ectonucleotide pyrophosphatase/phosphodiesterase 6 precursor (EC 3.1.-.-) (E-NPP6) (NPP-6). [Source:UniProtKB/Swiss-Prot;Acc:Q5BKW7]	ENSDARG00000040469;ENSTRUG00000000730;ENSORLG00000020628;ENSGACG00000019588	zgc:103605;ENPP6	Ectonucleotide pyrophosphatase/phosphodiesterase 6 precursor (EC 3.1.-.-) (E-NPP6) (NPP-6). [Source:UniProtKB/Swiss-Prot;Acc:Q5BKW7];Ectonucleotide pyrophosphatase/phosphodiesterase 6 precursor (EC 3.1.-.-) (E-NPP6) (NPP-6). [Source:Uniprot/SWISSPROT;Ectonucleotide pyrophosphatase/phosphodiesterase family member 6 precursor (EC 3.1.-.-) (E-NPP6) (NPP-6) [Contains: Ectonucleotide pyrophosphatase/p…	ENSGACG00000019588	ENSMUSG00000038173;ENSRNOG00000009660;ENSG00000164303	ENPP6;NP_001100781.1	ectonucleotide pyrophosphatase/phosphodiesterase 6 Gene [Source:MGI (curated);Acc:Enpp6-001];ectonucleotide pyrophosphatase/phosphodiesterase 6 [Source:RefSeq_peptide;Acc:NP_001100781];Ectonucleotide pyrophosphatase/phosphodiesterase family member 6 Precursor (E-NPP6)(NPP-6)(EC 3.1.-.-) [Contains Ectonucleotide pyrophosphatase/phosphodiesterase family member 6 soluble form] [Source:UniProtKB/Swis…	1438785_at;1436090_at;1442075_at	nucleotide metabolic process (0009117);negative regulation of signal transduction (0009968);lipid catabolic process (0016042);choline metabolic process (0019695)	0009117;0009968;0006753;0055086;0006139;0044237;0008152;0008150;0009987;0044238;0009966;0010646;0050794;0050789;0065007;0010648;0048523;0048519;0016042;0019695;0006629;0009056;0042439;0006576;0006575;0006519;0009308;0034641;0006807	glycerophosphodiester phosphodiesterase activity (0008889)	0016787;0003824;0003674;0008889;0008081;0042578;0016788	signal recognition particle, endoplasmic reticulum targeting (0005786);membrane attack complex (0005579);extracellular region (0005576)	0005786;0016020;0016021;0005579;0043234;0032991;0005575;0044459;0044425;0044464;0005623;0005886;0046930;0031224;0005887;0031226;0048500;0030529;0044424;0005622;0044444;0005737;0005576	8.54	8.88	9.01	8.21	9.12	7.7	8.76	8.41	8.88	9.79	9.2	7.81	8.27	8.02	8.37	7.89	8.24	7.78	7.96	7.31	8.69	8.96
tcba0018.c.09	A-Somatic	High	-	-	Confident	TCBA0018C.C.09_5.1	415	4	EXONIC	686	ENSGACG00000019999	ACSS3	Acyl-CoA synthetase short-chain family member 3, mitochondrial Precursor (EC 6.2.1.1) [Source:UniProtKB/Swiss-Prot;Acc:Q9H6R3]	ENSGACG00000019999;ENSTRUG00000010633;ENSORLG00000016249;ENSTNIG00000019772;ENSDARG00000032218	ACSS3;ACSS3 (1 of 2);si:dkey-231a18.1;ACSS3 (2 of 2)	Acyl-CoA synthetase short-chain family member 3, mitochondrial Precursor (EC 6.2.1.1) [Source:UniProtKB/Swiss-Prot;Acc:Q9H6R3];acyl-CoA synthetase short-chain family member 3 [Source:RefSeq_peptide;Acc:NP_078836];Acyl-CoA synthetase short-chain family member 3, mitochondrial precursor (EC 6.2.1.1). [Source:Uniprot/SWISSPROT;Novel protein (Fragment). [Source:Uniprot/SPTREMBL;Acc:Q1LWR6]	ENSGACG00000019999	ENSG00000111058;ENSMUSG00000035948;ENSRNOG00000004448	ACSS3;NP_001101561.1	Acyl-CoA synthetase short-chain family member 3, mitochondrial Precursor (EC 6.2.1.1) [Source:UniProtKB/Swiss-Prot;Acc:Q9H6R3];acyl-CoA synthetase short-chain family member 3 Gene [Source:MGI Symbol;Acc:MGI:2685720]	-	metabolic process (0008152)	0008152;0008150	acetate-CoA ligase activity (0003987)	0003824;0003674;0003987;0016874;0016405;0016877;0016878	mitochondrion (0005739)	0005739;0043231;0043227;0043226;0005575;0043229;0044424;0044464;0005623;0005622;0044444;0005737	8.36	8.41	8.83	8.5	8.69	8.74	8.39	8.28	8.68	9.15	8.61	8.52	8.6	8.1	7.85	7.8	8	7.3	7.61	7.64	8.95	8.97
1RT30K06_C_F03	A-Somatic	High	Not detected	-	Confident	1.50732e+07	298	4	EXONIC	470	ENSGACG00000020336	GAB3	GRB2-associated-binding protein 3 (Growth factor receptor bound protein 2-associated protein 3)(GRB2-associated binder 3) [Source:UniProtKB/Swiss-Prot;Acc:Q8WWW8]	ENSGACG00000020336;ENSTRUG00000012123;ENSORLG00000009585;ENSTNIG00000011830	GAB3	GRB2-associated-binding protein 3 (Growth factor receptor bound protein 2-associated protein 3)(GRB2-associated binder 3) [Source:UniProtKB/Swiss-Prot;Acc:Q8WWW8];Gab3 protein isoform 2 [Source:RefSeq_peptide;Acc:NP_542179];GRB2-associated-binding protein 3 (Growth factor receptor bound protein 2-associated protein 3) (GRB2-associated binder 3). [Source:Uniprot/SWISSPROT	ENSGACG00000020336	ENSG00000160219;ENSMUSG00000032750	GAB3	GRB2-associated-binding protein 3 (Growth factor receptor bound protein 2-associated protein 3)(GRB2-associated binder 3) [Source:UniProtKB/Swiss-Prot;Acc:Q8WWW8];growth factor receptor bound protein 2-associated protein 3 Gene [Source:MGI (curated);Acc:Gab3-002]	1426589_at	macrophage differentiation (0030225)	0030225;0002573;0002521;0030154;0048869;0009987;0008150;0032502;0030097;0048534;0048513;0048856;0048731;0007275;0032501;0002520;0002376;0030099	protein binding (0005515);receptor activity (0004872)	0005515;0005488;0003674;0004872;0004871;0060089	-	-	8.53	8.72	9.1	8.68	8.16	8.49	8.81	8.42	8.4	7.83	8.39	8.52	8.38	7.57	7.71	8.08	7.29	7.34	7.64	7.49	9.11	9.15
1RT56P16_D_H08	A-Somatic	High	Correlated	-	Confident	1.50226e+07	314	4	EXONIC	501	ENSDARG00000000241	slc40a1	Solute carrier family 40 member 1 (Ferroportin-1). [Source:UniProtKB/Swiss-Prot;Acc:Q9I9R3]	ENSDARG00000000241;ENSTRUG00000010631;ENSORLG00000015266;ENSGACG00000002715;ENSTNIG00000017858	slc40a1;SLC40A1	Solute carrier family 40 member 1 (Ferroportin-1). [Source:UniProtKB/Swiss-Prot;Acc:Q9I9R3];Solute carrier family 40 member 1 (Ferroportin-1). [Source:Uniprot/SWISSPROT;Solute carrier family 40 member 1 (Ferroportin-1) (Iron-regulated transporter 1). [Source:Uniprot/SWISSPROT;Acc:Q9NP59];Solute carrier family 40 member 1 (Ferroportin-1)(Iron-regulated transporter 1) [Source:UniProtKB/Swiss-Prot	ENSGACG00000002715	ENSMUSG00000025993;ENSRNOG00000003872;ENSG00000138449	SLC40A1	solute carrier family 40 (iron-regulated transporter), member 1 Gene [Source:MGI Symbol;Acc:MGI:1315204];Solute carrier family 40 member 1 (Ferroportin-1) (Cell adhesion regulator) (CAR1). [Source:UniProtKB/Swiss-Prot;Acc:Q923U9];Solute carrier family 40 member 1 (Ferroportin-1)(Iron-regulated transporter 1) [Source:UniProtKB/Swiss-Prot;Acc:Q9NP59]	1417061_at;1448566_at	iron ion transport (0006826);embryonic hemopoiesis (0035162);cellular iron ion homeostasis (0006879);hemoglobin biosynthetic process (0042541);nucleate erythrocyte maturation (0043362);anatomical structure morphogenesis (0009653)	0006826;0035162;0006810;0006879;0042541;0043362;0051234;0008150;0051179;0000041;0030001;0006812;0006811;0015674;0030005;0030003;0006873;0050801;0048878;0042592;0065008;0065007;0055082;0019725;0009987;0055080;0055066;0055072;0030097;0048534;0048513;0048856;0032502;0048731;0007275;0032501;0002520;0002376;0048568;0009790;0020027;0044260;0043170;0008152;0044237;0034645;0009059;0009058;0044249;0043249…	iron ion transmembrane transporter activity (0005381);iron ion binding (0005506);nutrient reservoir activity (0045735)	0005381;0005506;0015082;0022890;0008324;0015075;0022891;0022857;0005215;0003674;0022892;0046915;0046873;0046914;0043169;0043167;0005488;0046872;0045735	membrane attack complex (0005579);synaptic vesicle (0008021)	0016021;0016020;0005579;0043234;0032991;0005575;0044459;0044425;0044464;0005623;0005886;0046930;0031224;0005887;0031226;0008021;0030136;0030135;0016023;0031410;0031982;0043226;0043229;0044424;0005622;0044444;0005737;0031988;0043231;0043227;0044456;0045202	7.69	8.24	8.89	8.39	8.06	8.81	8.53	8.71	8.31	7.64	8.19	8.21	8.1	7.73	7.76	7.79	7.89	7.75	8.02	7.88	8.78	9.51
tcay0007.c.10	A-Somatic	High	-	-	None	-	-	-	-	-	-	-	-	-	-	-	-	-	-	-	-	-	-	-	-	-	-	9.03	8.42	8.37	8.48	8.28	7.75	8.29	8.52	8.48	8.21	8.15	8.09	7.95	7.71	7.92	7.62	7.96	7.59	7.55	7.63	8.57	9.11
tcbk0053.c.19	A-Somatic	High	Correlated	-	Confident	TCBK0053C.C.19_5.1	171	4	EXONIC	216	ENSTRUG00000018220	Q1KL18_FUGRU	Juxtaposed with another zinc finger protein 1. [Source:UniProtKB/TrEMBL;Acc:Q1KL18]	ENSTRUG00000018220;ENSORLG00000005107;ENSGACG00000007192;ENSTNIG00000009204;ENSDARG00000036243	Q1KL18_FUGRU;JAZF1 (2 of 2);JAZF1 (1 of 2);si:ch211-204j16.1	Juxtaposed with another zinc finger protein 1. [Source:UniProtKB/TrEMBL;Acc:Q1KL18];Juxtaposed with another zinc finger protein 1. [Source:Uniprot/SPTREMBL;Juxtaposed with another zinc finger protein 1 (TAK1-interacting protein 27) (Zinc finger protein 802). [Source:Uniprot/SWISSPROT;Acc:Q86VZ6];similar to Juxtaposed with another zinc finger protein 1 [Source:RefSeq_peptide;Acc:NP_001038420];Juxt…	ENSGACG00000007192	ENSG00000153814;ENSMUSG00000063568;ENSRNOG00000027026	JAZF1;JAZF1_PREDICTED	Juxtaposed with another zinc finger protein 1 (TAK1-interacting protein 27)(Zinc finger protein 802) [Source:UniProtKB/Swiss-Prot;Acc:Q86VZ6];JAZF zinc finger 1 Gene [Source:MGI (curated);Acc:Jazf1-001]	1433894_at	negative regulation of transcription from RNA polymerase II promoter (0000122);transcription (0006350)	0006355;0045449;0010468;0060255;0019222;0050789;0065007;0008150;0010556;0009889;0019219;0031323;0050794;0031326;0051252;0000122;0006350;0006357;0045892;0016481;0010558;0009890;0009892;0048519;0010605;0010629;0031327;0031324;0048523;0045934;0051253;0006139;0044237;0008152;0009987;0044238;0034961;0034645;0009059;0009058;0043170;0044249;0044260;0034960;0043283;0043284;0010467	zinc ion binding (0008270);transcription factor activity (0003700);sequence-specific DNA binding (0043565);transcription corepressor activity (0003714)	0003676;0008270;0005488;0003674;0046914;0043169;0043167;0046872;0003677;0003700;0043565;0030528;0003714;0003712;0008134;0005515;0016564	transcriptional repressor complex (0017053)	0005622;0044464;0005575;0005623;0005634;0043231;0043227;0043226;0043229;0044424;0017053;0043234;0032991;0044451;0044428;0044446;0044422;0005654;0031981;0070013;0043233;0031974	7.79	8.57	8.95	8.54	8.7	8.48	8.23	8.32	8.42	7.8	7.88	8.02	8.64	8	7.6	7.69	7.45	7.54	7.77	7.88	8.6	9.35
1RT26L10_D_F05	A-Somatic	High	-	-	Confident	1.50129e+07	127	4	EXONIC	39	ENSGACG00000020024	-	-	ENSGACG00000020024;ENSTRUG00000012059;ENSORLG00000011214;ENSTNIG00000002095;ENSDARG00000055539	LOC557419	-	ENSGACG00000020024	-	-	-	-	cell-matrix adhesion (0007160)	0007160;0031589;0007155;0009987;0008150;0022610	calcium ion binding (0005509)	0005509;0043169;0043167;0005488;0003674;0046872	extracellular region (0005576)	0005576;0005575	8.97	8.74	9.21	8.79	7.9	7.97	8.72	8.43	8.38	7.36	7.98	8.23	7.99	7.62	7.76	8.15	8.03	8.34	7.93	8.13	8.86	9.05
tcba0006.a.20	A-Somatic	High	Expressed	-	Confident	TCBA0006C.A.20_5.1	189	3	EXONIC	417	ENSORLG00000015318	LUM	Lumican Precursor (Keratan sulfate proteoglycan lumican)(KSPG lumican) [Source:UniProtKB/Swiss-Prot;Acc:P51884]	ENSORLG00000015318;ENSGACG00000019814;ENSTNIG00000001124;ENSDARG00000045580	LUM;zgc:86661	Lumican Precursor (Keratan sulfate proteoglycan lumican)(KSPG lumican) [Source:UniProtKB/Swiss-Prot;Acc:P51884];Lumican precursor (Keratan sulfate proteoglycan lumican) (KSPG lumican). [Source:Uniprot/SWISSPROT;hypothetical protein LOC415149 [Source:RefSeq_peptide;Acc:NP_001002059]	ENSGACG00000019814	ENSG00000139329;ENSMUSG00000036446;ENSRNOG00000004610	LUM	Lumican Precursor (Keratan sulfate proteoglycan lumican)(KSPG lumican) [Source:UniProtKB/Swiss-Prot;Acc:P51884];lumican Gene [Source:MGI Symbol;Acc:MGI:109347];Lumican precursor (Keratan sulfate proteoglycan lumican) (KSPG lumican). [Source:UniProtKB/Swiss-Prot;Acc:P51886]	1423607_at	visual perception (0007601);collagen fibril organization (0030199)	0007601;0030199;0050953;0007600;0050890;0050877;0003008;0032501;0008150;0030198;0043062;0016043;0009987	extracellular matrix structural constituent (0005201);collagen binding (0005518)	0005515;0005488;0003674;0005201;0005518;0005198	fibrillar collagen (0005583)	0005576;0005578;0005583;0005575;0031012;0044421;0005581;0044420	7.95	8.78	9.37	8.67	7.71	8.94	8.81	8.54	8.81	7.95	7.76	7.83	7.77	7.86	8.11	8.68	7.88	7.68	8.15	7.86	8.79	9.15
tcay0029.a.04	A-Somatic	High	Correlated	-	Confident	TCAY0029B.A.04_5.1	526	4	EXONIC	759	ENSGACG00000002741	EXTL1	Exostosin-like 1 (EC 2.4.1.224)(Glucuronosyl-N-acetylglucosaminyl-proteoglycan 4-alpha-N-acetylglucosaminyltransferase)(Exostosin-L)(Multiple exostosis-like protein) [Source:UniProtKB/Swiss-Prot;Acc:Q92935]	ENSGACG00000002741;ENSTRUG00000002944;ENSORLG00000010146;ENSTNIG00000017742;ENSDARG00000035649;ENSTRUG00000004561	EXTL1;EXTL1 (1 of 2);EXTL1 (2 of 2);ext1c	Exostosin-like 1 (EC 2.4.1.224)(Glucuronosyl-N-acetylglucosaminyl-proteoglycan 4-alpha-N-acetylglucosaminyltransferase)(Exostosin-L)(Multiple exostosis-like protein) [Source:UniProtKB/Swiss-Prot;Acc:Q92935];Exostosin-like 1 (EC 2.4.1.224) (Glucuronosyl-N-acetylglucosaminyl- proteoglycan 4-alpha-N-acetylglucosaminyltransferase) (Exostosin-L) (Multiple exostosis-like protein). [Source:Uniprot/SWISS…	ENSGACG00000002741	ENSG00000158008;ENSMUSG00000028838;ENSRNOG00000016776	EXTL1;NP_001101455.1	Exostosin-like 1 (EC 2.4.1.224)(Glucuronosyl-N-acetylglucosaminyl-proteoglycan 4-alpha-N-acetylglucosaminyltransferase)(Exostosin-L)(Multiple exostosis-like protein) [Source:UniProtKB/Swiss-Prot;Acc:Q92935];exostoses (multiple)-like 1 Gene [Source:MGI (curated);Acc:Extl1-001];exostoses (multiple)-like 1 [Source:RefSeq_peptide;Acc:NP_001101455]	1423305_at	skeletal system development (0001501)	0001501;0048731;0048856;0032502;0008150;0007275;0032501	glucuronosyl-N-acetylglucosaminyl-proteoglycan 4-alpha-N-acetylglucosaminyltransferase activity (0050508)	0016757;0050508;0016740;0003824;0003674;0008375;0008194;0016758	integral to membrane (0016021);endoplasmic reticulum membrane (0005789)	0016020;0044464;0005575;0005623;0016021;0005783;0005789;0043231;0043227;0043226;0043229;0044424;0005622;0044444;0005737;0031090;0044422;0044425;0044432;0044446;0042175;0012505;0031224	8.32	8.69	7.98	8.03	8.27	8.73	8.55	8.14	8.24	8.71	8.18	7.82	7.94	7.62	7.76	7.55	7.75	8.03	8.06	7.46	9.2	8.89
tcay0022.a.22	A-Somatic	High	Expressed	-	Confident	TCAY0022B.A.22_5.1	315	4	EXONIC	580	ENSGACG00000019085	F13A1	Coagulation factor XIII A chain Precursor (Coagulation factor XIIIa)(EC 2.3.2.13)(Protein-glutamine gamma-glutamyltransferase A chain)(Transglutaminase A chain) [Source:UniProtKB/Swiss-Prot;Acc:P00488]	ENSGACG00000019085;ENSTRUG00000018071;ENSORLG00000007839;ENSTNIG00000003252;ENSDARG00000036893	F13A1;F13A1 (1 of 2);zgc:153334	Coagulation factor XIII A chain Precursor (Coagulation factor XIIIa)(EC 2.3.2.13)(Protein-glutamine gamma-glutamyltransferase A chain)(Transglutaminase A chain) [Source:UniProtKB/Swiss-Prot;Acc:P00488];Coagulation factor XIII A chain precursor (EC 2.3.2.13) (Coagulation factor XIIIa) (Protein-glutamine gamma-glutamyltransferase A chain) (Transglutaminase A chain). [Source:Uniprot/SWISSPROT;hypoth…	ENSGACG00000019085	ENSG00000124491;ENSMUSG00000039109;ENSRNOG00000015957	F13A1	Coagulation factor XIII A chain Precursor (Coagulation factor XIIIa)(EC 2.3.2.13)(Protein-glutamine gamma-glutamyltransferase A chain)(Transglutaminase A chain) [Source:UniProtKB/Swiss-Prot;Acc:P00488];coagulation factor XIII, A1 subunit Gene [Source:MGI Symbol;Acc:MGI:1921395];Coagulation factor XIII A chain precursor (EC 2.3.2.13) (Coagulation factor XIIIa) (Protein-glutamine gamma-glutamyltran…	1448929_at	peptide cross-linking (0018149);blood coagulation (0007596)	0018149;0043687;0006464;0043412;0043283;0043170;0008152;0008150;0044267;0019538;0044238;0034960;0044260;0044237;0009987;0007596;0007599;0050878;0032501;0065008;0065007;0050817;0042060;0009611;0006950;0050896;0009605	protein-glutamine gamma-glutamyltransferase activity (0003810);calcium ion binding (0005509);acyltransferase activity (0008415)	0003810;0016755;0016746;0016740;0003824;0003674;0005509;0008415;0043169;0043167;0005488;0046872;0016747	extracellular region (0005576);cytoplasm (0005737)	0005576;0005737;0005575;0044424;0044464;0005623;0005622	8.3	7.83	8.01	8.28	7.83	8.73	8.6	8.04	8.7	8.76	8.41	8.61	8.27	7.79	7.65	7.95	7.94	7.63	7.8	7.97	9.05	8.39
1RT106F01_B_C01	A-Somatic	High	Correlated	-	Confident	1.50668e+07	62	3	EXONIC	117	ENSORLG00000004604	DEPDC6	DEP domain-containing protein 6 [Source:UniProtKB/Swiss-Prot;Acc:Q8TB45]	ENSORLG00000004604;ENSTRUG00000012469;ENSGACG00000007081;ENSTNIG00000009645;ENSDARG00000040930	DEPDC6;DEPDC6 (1 of 2);zgc:152943	DEP domain-containing protein 6 [Source:UniProtKB/Swiss-Prot;Acc:Q8TB45];DEP domain-containing protein 6. [Source:Uniprot/SWISSPROT;hypothetical protein LOC768177 [Source:RefSeq_peptide;Acc:NP_001070788]	ENSGACG00000007081	ENSG00000155792;ENSMUSG00000022419;ENSRNOG00000004328	DEPDC6;RGD1561030_PREDICTED	DEP domain-containing protein 6 [Source:UniProtKB/Swiss-Prot;Acc:Q8TB45];DEP domain containing 6 Gene [Source:MGI (curated);Acc:Depdc6-001]	1451348_at	intracellular signaling cascade (0007242)	0007242;0007165;0007154;0009987;0008150;0050794;0050789;0065007	protein binding (0005515)	0005515;0005488;0003674	intracellular (0005622)	0005622;0044464;0005575;0005623	8.63	8.58	8.45	8.5	7.7	7.71	8.9	9.03	8.41	7.96	8.5	8.22	7.99	7.83	7.9	8.25	7.89	7.8	8.02	7.85	8.67	8.84
tcay0001.f.18	A-Somatic	High	Correlated	-	Confident	TCAY0001B.F.18_5.1	180	4	EXONIC	325	ENSTRUG00000016957	NR2C1	Nuclear receptor subfamily 2 group C member 1 (Orphan nuclear receptor TR2)(Testicular receptor 2) [Source:UniProtKB/Swiss-Prot;Acc:P13056]	ENSTRUG00000016957;ENSORLG00000004114;ENSGACG00000010174;ENSTNIG00000016018;ENSDARG00000045527	NR2C1;zgc:110672	Nuclear receptor subfamily 2 group C member 1 (Orphan nuclear receptor TR2)(Testicular receptor 2) [Source:UniProtKB/Swiss-Prot;Acc:P13056];Nuclear receptor subfamily 2 group C member 1 (Orphan nuclear receptor TR2) (Testicular receptor 2). [Source:Uniprot/SWISSPROT;hypothetical protein LOC553649 [Source:RefSeq_peptide;Acc:NP_001018458]	ENSGACG00000010174	ENSG00000120798;ENSMUSG00000005897;ENSRNOG00000006983	NR2C1;PSG4	Nuclear receptor subfamily 2 group C member 1 (Orphan nuclear receptor TR2)(Testicular receptor 2) [Source:UniProtKB/Swiss-Prot;Acc:P13056];nuclear receptor subfamily 2, group C, member 1 Gene [Source:MGI (curated);Acc:Nr2c1-001];pregnancy specific beta-1-glycoprotein 4 [Source:RefSeq_peptide;Acc:NP_665723]	1418605_at;1458338_x_at;1449157_at;1439490_at	transcription termination (0006353);zinc ion transport (0006829);transcription antitermination (0031564);negative regulation of transcription from RNA polymerase II promoter (0000122);proteolysis (0006508)	0006355;0045449;0010468;0060255;0019222;0050789;0065007;0008150;0010556;0009889;0019219;0031323;0050794;0031326;0051252;0006350;0006353;0006829;0031564;0006139;0044237;0008152;0009987;0044238;0034961;0034645;0009059;0009058;0043170;0044249;0044260;0034960;0043283;0043284;0010467;0043624;0034623;0032984;0022411;0016043;0043933;0034621;0043241;0006351;0032774;0016070;0000041;0030001;0006812;0006811…	steroid binding (0005496);transcription factor activity (0003700);steroid hormone receptor activity (0003707);zinc ion binding (0008270);sequence-specific DNA binding (0043565);serine-type endopeptidase activity (0004252);transcription repressor activity (0016564);protein homodimerization activity (0042803);histone deacetylase binding (0042826);subtilase activity (0004289)	0003677;0004879;0005496;0003700;0003707;0008270;0043565;0003676;0005488;0003674;0030528;0004872;0004871;0060089;0008289;0046914;0043169;0043167;0046872;0004252;0005515;0016564;0042803;0042826;0004175;0070011;0008233;0016787;0003824;0008236;0017171;0042802;0046983;0019899;0004289	nucleus (0005634)	0005634;0043231;0043227;0043226;0005575;0043229;0044424;0044464;0005623;0005622	8.95	8.36	8.43	8.04	8.45	8.69	8.03	8.66	8.77	7.82	8.09	7.87	8.33	7.58	7.74	8.07	7.6	7.36	7.52	7.44	9.49	9.54
tcbk0023.m.22	A-Somatic	High	-	-	Not confident	TCBK0023C.M.22_5.1	46	1	INTERGENIC	-2104	ENSGACG00000012351	-	-	ENSGACG00000012351;ENSTRUG00000006977	-	-	ENSGACG00000012351	-	-	-	-	regulation of apoptosis (0042981)	0042981;0043067;0050793;0050789;0065007;0008150;0050794	protein binding (0005515)	0005515;0005488;0003674	intracellular (0005622)	0005622;0044464;0005575;0005623	8.89	8.3	8.32	8.54	8.29	8.23	8.49	8.64	8.61	8.29	8.54	8.54	8.25	7.54	8.01	8.19	7.78	7.51	7.83	7.58	8.84	9.39
tcav0003.h.07	A-Somatic	High	Expressed	-	Confident	TCAV0003C.H.07_5.1	122	5	EXONIC	167	ENSDARG00000006299	arhgef7a	LOC553493 protein (Fragment). [Source:UniProtKB/TrEMBL;Acc:Q501U3]	ENSDARG00000006299;ENSTRUG00000014456;ENSORLG00000012157;ENSGACG00000002891;ENSTNIG00000013868	arhgef7a;Q501U3_DANRE;ARHGEF7 (1 of 2)	LOC553493 protein (Fragment). [Source:UniProtKB/TrEMBL;Acc:Q501U3];LOC553493 protein (Fragment). [Source:Uniprot/SPTREMBL;Rho guanine nucleotide exchange factor 7 (PAK-interacting exchange factor beta) (Beta-Pix) (COOL-1) (p85). [Source:Uniprot/SWISSPROT;Acc:Q14155];Rho guanine nucleotide exchange factor 7 (PAK-interacting exchange factor beta)(Beta-Pix)(COOL-1)(p85) [Source:UniProtKB/Swiss-Prot	ENSGACG00000002891	ENSMUSG00000031511;ENSRNOG00000012934;ENSG00000102606	ARHGEF7	Rho guanine nucleotide exchange factor (GEF7) Gene [Source:MGI (curated);Acc:Arhgef7-004];Rho guanine nucleotide exchange factor 7 (PAK-interacting exchange factor beta) (Beta-Pix). [Source:UniProtKB/Swiss-Prot;Acc:O55043];Rho guanine nucleotide exchange factor 7 (PAK-interacting exchange factor beta)(Beta-Pix)(COOL-1)(p85) [Source:UniProtKB/Swiss-Prot;Acc:Q14155]	1449066_a_at;1424482_at	regulation of Rho protein signal transduction (0035023);actomyosin structure organization (0031032);small GTPase mediated signal transduction (0007264)	0035023;0007242;0031032;0007165;0007154;0009987;0008150;0050794;0050789;0065007;0030036;0030029;0046578;0051056;0009966;0010646;0007264;0007010;0006996;0016043	Rho guanyl-nucleotide exchange factor activity (0005089);actin binding (0003779)	0005089;0005085;0003779;0008092;0005515;0005488;0003674;0030695;0030234;0005088;0005083	growth cone (0030426);cytosol (0005829);nucleolus (0005730)	0005622;0044464;0005575;0005623;0030426;0030427;0005829;0005730;0043232;0043228;0043226;0043229;0044424;0044428;0044446;0044422;0005634;0043231;0043227;0031981;0070013;0043233;0031974;0044444;0005737	8.57	8.31	8.73	8.28	8.42	9.02	8.46	8.79	8.77	8.63	8.21	8.33	8.06	7.93	7.92	9.06	8.07	7.75	7.88	7.72	9.61	9.7
1RT96I15_A_E08	A-Somatic	High	-	-	Confident	1.50191e+07	39	2	EXONIC	105	ENSDARG00000003797	si:dkey-85n7.4	Novel protein similar to vertebrate ankyrin repeat and SOCS box- containing 2. (Fragment). [Source:UniProtKB/TrEMBL;Acc:Q5RIH6]	ENSDARG00000003797;ENSGACG00000013627	si:dkey-85n7.4	Novel protein similar to vertebrate ankyrin repeat and SOCS box- containing 2. (Fragment). [Source:UniProtKB/TrEMBL;Acc:Q5RIH6];Novel protein similar to vertebrate ankyrin repeat and SOCS box- containing 2. (Fragment). [Source:Uniprot/SPTREMBL	ENSGACG00000013627	-	-	-	-	intracellular signaling cascade (0007242)	0007242;0007165;0007154;0009987;0008150;0050794;0050789;0065007	-	-	-	-	8.84	8.29	8.78	8.21	8.1	9.27	8.34	8.88	8.9	7.93	8.09	8.42	8.22	8	7.86	8.66	7.75	7.62	7.81	7.54	9.44	9.76
tcbk0032.e.11	A-Somatic	High	-	Gonad	Not confident	TCBK0032C.E.11_5.1	44	1	EXONIC	90	ENSTRUG00000007047	DKK3 (1 of 2)	Dickkopf-related protein 3 Precursor (Dickkopf-3)(Dkk-3)(hDkk-3) [Source:UniProtKB/Swiss-Prot;Acc:Q9UBP4]	ENSTRUG00000007047;ENSORLG00000019295;ENSGACG00000002487;ENSTNIG00000004487;ENSDARG00000070683	DKK3 (1 of 2);si:dkey-80c24.6	Dickkopf-related protein 3 Precursor (Dickkopf-3)(Dkk-3)(hDkk-3) [Source:UniProtKB/Swiss-Prot;Acc:Q9UBP4];Dickkopf-related protein 3 precursor (Dkk-3) (Dickkopf-3) (hDkk-3). [Source:Uniprot/SWISSPROT;hypothetical protein LOC100038765 [Source:RefSeq_peptide;Acc:NP_001083014]	ENSGACG00000002487	ENSG00000050165;ENSMUSG00000030772;ENSRNOG00000016343	DKK3	Dickkopf-related protein 3 Precursor (Dickkopf-3)(Dkk-3)(hDkk-3) [Source:UniProtKB/Swiss-Prot;Acc:Q9UBP4];dickkopf homolog 3 (Xenopus laevis) Gene [Source:MGI Symbol;Acc:MGI:1354952];dickkopf homolog 3 [Source:RefSeq_peptide;Acc:NP_612528]	1417312_at;1448669_at	defense response (0006952);multicellular organismal development (0007275);negative regulation of Wnt receptor signaling pathway (0030178);anatomical structure morphogenesis (0009653);ion transport (0006811);Wnt receptor signaling pathway (0016055)	0006952;0007275;0030178;0006950;0050896;0008150;0032501;0032502;0009968;0009966;0010646;0050794;0050789;0065007;0010648;0048523;0048519;0030111;0009653;0006811;0006810;0051234;0051179;0048856;0016055;0007166;0007165;0007154;0009987	GABA-A receptor activity (0004890);endopeptidase inhibitor activity (0004866)	0004890;0004866;0030414;0004857;0030234;0003674;0016917;0004888;0004872;0004871;0060089	cell outer membrane (0009279);extracellular space (0005615)	0009279;0005576;0005575;0019867;0016020;0044464;0005623;0044462;0030312;0030313;0031975;0005615;0044421	9.29	8.56	8.54	8.29	8.22	8.85	8.83	8.62	8.36	8.59	8.13	7.9	8.34	7.7	7.62	8.01	7.5	7.75	7.68	7.19	9.96	9.26
tcad0008.n.13	A-Somatic	High	Correlated	-	Confident	TCAD0008A.N.13_5.1	602	6	EXONIC	819	ENSORLG00000016650	METAP2	Methionine aminopeptidase 2 (MetAP 2)(MAP 2)(EC 3.4.11.18)(Peptidase M 2)(Initiation factor 2-associated 67 kDa glycoprotein)(p67eIF2)(p67) [Source:UniProtKB/Swiss-Prot;Acc:P50579]	ENSORLG00000016650;ENSTRUG00000015010;ENSGACG00000020059;ENSTNIG00000012675;ENSDARG00000028657	METAP2;metap2;METAP2 (1 of 2)	Methionine aminopeptidase 2 (MetAP 2)(MAP 2)(EC 3.4.11.18)(Peptidase M 2)(Initiation factor 2-associated 67 kDa glycoprotein)(p67eIF2)(p67) [Source:UniProtKB/Swiss-Prot;Acc:P50579];Methionine aminopeptidase 2 (EC 3.4.11.18) (MetAP 2) (Peptidase M 2) (Initiation factor 2-associated 67 kDa glycoprotein) (p67) (p67eIF2). [Source:Uniprot/SWISSPROT;Methionine aminopeptidase 2 (EC 3.4.11.18) (MetAP 2) …	ENSGACG00000020059	ENSG00000111142;ENSMUSG00000036112;ENSRNOG00000015772;ENSRNOG00000021881	METAP2;RGD1560341_PREDICTED	Methionine aminopeptidase 2 (MetAP 2)(MAP 2)(EC 3.4.11.18)(Peptidase M 2)(Initiation factor 2-associated 67 kDa glycoprotein)(p67eIF2)(p67) [Source:UniProtKB/Swiss-Prot;Acc:P50579];methionine aminopeptidase 2 Gene [Source:MGI Symbol;Acc:MGI:1929701];Methionine aminopeptidase 2 (EC 3.4.11.18) (MetAP 2) (Peptidase M 2) (Initiation factor 2-associated 67 kDa glycoprotein) (p67) (p67eIF2). [Source:Un…	1436531_at;1451048_at;1423610_at;1434120_a_at	proteolysis (0006508);Wnt receptor signaling pathway (0016055);protein processing (0016485);peptidyl-methionine modification (0018206);N-terminal protein amino acid modification (0031365)	0006508;0044267;0019538;0043283;0043170;0008152;0008150;0044238;0034960;0044260;0044237;0009987;0016055;0007166;0007165;0007154;0050794;0050789;0065007;0016485;0018206;0031365;0043687;0006464;0043412;0018193	metalloexopeptidase activity (0008235);methionyl aminopeptidase activity (0004239);aminopeptidase activity (0004177);cobalt ion binding (0050897);protein binding (0005515)	0008235;0004239;0008237;0070011;0008233;0016787;0003824;0003674;0008238;0004177;0046872;0050897;0005515;0005488;0043167;0046914;0043169	cytoplasm (0005737)	0005737;0044424;0044464;0005575;0005623;0005622	9.06	8.12	8.42	8.23	8.54	8.54	8.69	8.6	8.79	8.63	8.5	8.34	8.35	7.83	7.76	7.85	8.01	7.83	7.74	7.5	9.59	9.16
tcad0008.f.13	A-Somatic	High	Correlated	-	Confident	TCAD0008A.F.13_5.1	391	5	EXONIC	633	ENSGACG00000017772	-	-	ENSGACG00000017772;ENSORLG00000003144;ENSTNIG00000000334;ENSDARG00000022579;ENSDARG00000053810	zgc:55733;zgc:55701	hypothetical protein LOC393968 [Source:RefSeq_peptide;Acc:NP_957287];hypothetical protein LOC406352 [Source:RefSeq_peptide;Acc:NP_998244]	ENSGACG00000017772	ENSG00000092199;ENSMUSG00000060373;ENSRNOG00000011621;ENSRNOG00000028224;ENSG00000204253;ENSG00000179172	HNRNPC;HNRPC;AC019178.7;HNRNPCL1	Heterogeneous nuclear ribonucleoproteins C1/C2 (hnRNP C1 / hnRNP C2) [Source:UniProtKB/Swiss-Prot;Acc:P07910];heterogeneous nuclear ribonucleoprotein C Gene [Source:MGI Symbol;Acc:MGI:107795];heterogeneous nuclear ribonucleoprotein C [Source:RefSeq_peptide;Acc:NP_001020804];Uncharacterized protein ENSP00000341467 [Source:UniProtKB/TrEMBL;Acc:A6NNK2];Heterogeneous nuclear ribonucleoprotein C-like …	1418693_at;1460240_a_at	nuclear mRNA splicing, via spliceosome (0000398)	0000398;0008380;0000377;0000375;0006396;0016070;0006139;0044237;0008152;0008150;0009987;0044238;0034960;0043283;0043170;0044260;0010467;0006397;0016071	nucleotide binding (0000166);identical protein binding (0042802);mRNA binding (0003729)	0003676;0005488;0003674;0000166;0003723;0042802;0005515;0003729	spliceosome (0005681);pronucleus (0045120)	0030529;0032991;0005575;0044424;0044464;0005623;0005622;0005634;0005681;0043231;0043227;0043226;0043229;0044428;0044446;0044422;0045120	9.06	7.95	8.34	8.36	8.57	8.01	8.13	8.59	8.87	8.67	8.43	8.19	8.37	8.56	7.55	7.76	7.66	7.63	7.33	7.57	9.69	9.42
tcay0014.o.24	A-Somatic	High	Expressed	-	Confident	TCAY0014B.O.24_3.1	564	4	EXONIC	816	ENSGACG00000002198	PCK2	Phosphoenolpyruvate carboxykinase [GTP], mitochondrial Precursor (PEPCK-M)(EC 4.1.1.32)(Phosphoenolpyruvate carboxylase) [Source:UniProtKB/Swiss-Prot;Acc:Q16822]	ENSGACG00000002198;ENSTRUG00000004673;ENSORLG00000006281;ENSTNIG00000005363;ENSDARG00000020956	PCK2;zgc:77867	Phosphoenolpyruvate carboxykinase [GTP], mitochondrial Precursor (PEPCK-M)(EC 4.1.1.32)(Phosphoenolpyruvate carboxylase) [Source:UniProtKB/Swiss-Prot;Acc:Q16822];Phosphoenolpyruvate carboxykinase [GTP], mitochondrial precursor (EC 4.1.1.32) (Phosphoenolpyruvate carboxylase) (PEPCK-M). [Source:Uniprot/SWISSPROT;phosphoenolpyruvate carboxykinase [Source:RefSeq_peptide;Acc:NP_998357]	ENSGACG00000002198	ENSG00000100889;ENSMUSG00000040618;ENSRNOG00000018536	PCK2;NP_001101847.1	Phosphoenolpyruvate carboxykinase [GTP], mitochondrial Precursor (PEPCK-M)(EC 4.1.1.32)(Phosphoenolpyruvate carboxylase) [Source:UniProtKB/Swiss-Prot;Acc:Q16822];phosphoenolpyruvate carboxykinase 2 (mitochondrial) Gene [Source:MGI Symbol;Acc:MGI:1860456];phosphoenolpyruvate carboxykinase 2 (mitochondrial) [Source:RefSeq_peptide;Acc:NP_001101847]	1425615_a_at;1452620_at	gluconeogenesis (0006094);regulation of transcription, DNA-dependent (0006355)	0006094;0006006;0019318;0005996;0006066;0044237;0008152;0008150;0009987;0044262;0005975;0044238;0006090;0032787;0019752;0006082;0019319;0046364;0034637;0016051;0009058;0044249;0046165;0006355;0045449;0010468;0060255;0019222;0050789;0065007;0010556;0009889;0019219;0031323;0050794;0031326;0051252	GTP binding (0005525);transcription factor activity (0003700);zinc ion binding (0008270);sequence-specific DNA binding (0043565);phosphoenolpyruvate carboxykinase (GTP) activity (0004613);manganese ion binding (0030145);kinase activity (0016301)	0004611;0005525;0016831;0016830;0016829;0003824;0003674;0032561;0019001;0017076;0000166;0005488;0032555;0032553;0003676;0003677;0003700;0008270;0043565;0030528;0046914;0043169;0043167;0046872;0004613;0030145;0016301;0016772;0016740	nucleus (0005634);mitochondrion (0005739)	0005622;0005634;0044464;0005575;0005623;0043231;0043227;0043226;0043229;0044424;0005739;0044444;0005737	6.9	7.67	8.21	7.8	7.35	7.99	9.21	8.59	8.31	8.55	8.06	8.76	8.26	7.97	8.17	8.09	7.63	7.84	8.13	7.63	8.78	9.38
tcbk0023.k.04	A-Somatic	High	Expressed	-	Confident	TCCE0022D.N.12_3.1	596	4	EXONIC	819	ENSGACG00000002198	PCK2	Phosphoenolpyruvate carboxykinase [GTP], mitochondrial Precursor (PEPCK-M)(EC 4.1.1.32)(Phosphoenolpyruvate carboxylase) [Source:UniProtKB/Swiss-Prot;Acc:Q16822]	ENSGACG00000002198;ENSTRUG00000004673;ENSORLG00000006281;ENSTNIG00000005363;ENSDARG00000020956	PCK2;zgc:77867	Phosphoenolpyruvate carboxykinase [GTP], mitochondrial Precursor (PEPCK-M)(EC 4.1.1.32)(Phosphoenolpyruvate carboxylase) [Source:UniProtKB/Swiss-Prot;Acc:Q16822];Phosphoenolpyruvate carboxykinase [GTP], mitochondrial precursor (EC 4.1.1.32) (Phosphoenolpyruvate carboxylase) (PEPCK-M). [Source:Uniprot/SWISSPROT;phosphoenolpyruvate carboxykinase [Source:RefSeq_peptide;Acc:NP_998357]	ENSGACG00000002198	ENSG00000100889;ENSMUSG00000040618;ENSRNOG00000018536	PCK2;NP_001101847.1	Phosphoenolpyruvate carboxykinase [GTP], mitochondrial Precursor (PEPCK-M)(EC 4.1.1.32)(Phosphoenolpyruvate carboxylase) [Source:UniProtKB/Swiss-Prot;Acc:Q16822];phosphoenolpyruvate carboxykinase 2 (mitochondrial) Gene [Source:MGI Symbol;Acc:MGI:1860456];phosphoenolpyruvate carboxykinase 2 (mitochondrial) [Source:RefSeq_peptide;Acc:NP_001101847]	1425615_a_at;1452620_at	gluconeogenesis (0006094);regulation of transcription, DNA-dependent (0006355)	0006094;0006006;0019318;0005996;0006066;0044237;0008152;0008150;0009987;0044262;0005975;0044238;0006090;0032787;0019752;0006082;0019319;0046364;0034637;0016051;0009058;0044249;0046165;0006355;0045449;0010468;0060255;0019222;0050789;0065007;0010556;0009889;0019219;0031323;0050794;0031326;0051252	GTP binding (0005525);transcription factor activity (0003700);zinc ion binding (0008270);sequence-specific DNA binding (0043565);phosphoenolpyruvate carboxykinase (GTP) activity (0004613);manganese ion binding (0030145);kinase activity (0016301)	0004611;0005525;0016831;0016830;0016829;0003824;0003674;0032561;0019001;0017076;0000166;0005488;0032555;0032553;0003676;0003677;0003700;0008270;0043565;0030528;0046914;0043169;0043167;0046872;0004613;0030145;0016301;0016772;0016740	nucleus (0005634);mitochondrion (0005739)	0005622;0005634;0044464;0005575;0005623;0043231;0043227;0043226;0043229;0044424;0005739;0044444;0005737	6.83	7.85	8.31	7.95	7.43	7.99	9.24	8.73	8.32	9.26	8.1	8.74	8.31	7.65	8.02	8.02	7.45	7.75	8.12	7.93	8.41	9.31
tcay0004.n.05	A-Somatic	High	-	-	Confident	TCAY0004B.N.05_3.1	162	4	EXONIC	267	ENSGACG00000020680	-	-	ENSGACG00000020680;ENSTRUG00000016909;ENSORLG00000006624;ENSTNIG00000010025;ENSDARG00000045979	zgc:153704	hypothetical protein LOC767759 [Source:RefSeq_peptide;Acc:NP_001070194]	ENSGACG00000020680	-	-	-	-	transport (0006810);lipid metabolic process (0006629);regulation of transcription, DNA-dependent (0006355)	0006810;0006629;0044238;0008152;0008150;0051234;0051179;0006355;0045449;0010468;0060255;0019222;0050789;0065007;0010556;0009889;0019219;0031323;0050794;0031326;0051252	transporter activity (0005215);pheromone binding (0005550);transcription factor activity (0003700);sequence-specific DNA binding (0043565)	0005488;0005215;0005549;0005550;0003674;0003677;0003700;0043565;0003676;0030528	nucleus (0005634)	0005634;0043231;0043227;0043226;0005575;0043229;0044424;0044464;0005623;0005622	7.88	9.68	7.82	7.49	7.96	8.62	9.11	8.07	7.83	8.6	7.51	8.63	8.25	7.17	6.94	7.81	8.01	8.1	7.78	7.69	9.17	9.81
tcbk0057.k.13	A-Somatic	High	Expressed	-	Confident	TCCE0025D.B.10_3.1	293	3	EXONIC	396	ENSGACG00000019401	TNRC6C (2 of 2)	Trinucleotide repeat-containing gene 6C protein [Source:UniProtKB/Swiss-Prot;Acc:Q9HCJ0]	ENSGACG00000019401;ENSTRUG00000012583;ENSORLG00000003327;ENSTNIG00000004178	TNRC6C (2 of 2)	Trinucleotide repeat-containing gene 6C protein [Source:UniProtKB/Swiss-Prot;Acc:Q9HCJ0];Trinucleotide repeat-containing gene 6C protein. [Source:Uniprot/SWISSPROT	ENSGACG00000019401	ENSG00000078687;ENSMUSG00000025571;ENSRNOG00000022395	TNRC6C	Trinucleotide repeat-containing gene 6C protein [Source:UniProtKB/Swiss-Prot;Acc:Q9HCJ0];trinucleotide repeat containing 6C Gene [Source:MGI (curated);Acc:Tnrc6c-001]	1424645_at;1460363_at	regulation of transcription, DNA-dependent (0006355)	0006355;0045449;0010468;0060255;0019222;0050789;0065007;0008150;0010556;0009889;0019219;0031323;0050794;0031326;0051252	zinc ion binding (0008270);oxidoreductase activity (0016491);DNA binding (0003677);ligand-dependent nuclear receptor activity (0004879);nucleotide binding (0000166);RNA binding (0003723)	0003676;0005488;0003674;0008270;0016491;0003677;0004879;0004872;0004871;0060089;0046914;0043169;0043167;0046872;0003824;0000166;0003723	nucleus (0005634)	0005634;0043231;0043227;0043226;0005575;0043229;0044424;0044464;0005623;0005622	8.06	9.85	7.87	7.39	8.19	8.65	9.09	8.12	8.32	10.11	7.6	8.45	8.75	7.29	7.29	7.58	7.81	8.28	7.78	7.78	9.22	9.75
tcbk0050.n.21	A-Somatic	High	Correlated	-	Confident	TCBK0050C.N.21_5.1	442	3	EXONIC	760	ENSGACG00000006146	EIF2AK4	Eukaryotic translation initiation factor 2-alpha kinase 4 (EC 2.7.11.1)(GCN2-like protein) [Source:UniProtKB/Swiss-Prot;Acc:Q9P2K8]	ENSGACG00000006146;ENSTRUG00000013993;ENSORLG00000016934;ENSTNIG00000017450	EIF2AK4	Eukaryotic translation initiation factor 2-alpha kinase 4 (EC 2.7.11.1)(GCN2-like protein) [Source:UniProtKB/Swiss-Prot;Acc:Q9P2K8];Eukaryotic translation initiation factor 2-alpha kinase 4 (EC 2.7.11.1) (GCN2-like protein). [Source:Uniprot/SWISSPROT	ENSGACG00000006146	ENSG00000128829;ENSMUSG00000005102;ENSRNOG00000006027	EIF2AK4;NP_001099214.1	Eukaryotic translation initiation factor 2-alpha kinase 4 (EC 2.7.11.1)(GCN2-like protein) [Source:UniProtKB/Swiss-Prot;Acc:Q9P2K8];eukaryotic translation initiation factor 2 alpha kinase 4 Gene [Source:MGI (curated);Acc:Eif2ak4-005];eukaryotic translation initiation factor 2 alpha kinase 4 (predicted) [Source:RefSeq_peptide;Acc:NP_001099214]	1421389_a_at	protein amino acid phosphorylation (0006468);ubiquitin-dependent protein catabolic process (0006511);tRNA aminoacylation for protein translation (0006418);cellular response to starvation (0009267);negative regulation of translation (0017148);endoplasmic reticulum unfolded protein response (0030968);regulation of translational initiation in response to stress (0043558)	0006468;0006511;0006412;0006418;0034961;0034645;0009059;0009058;0008152;0008150;0043170;0044249;0044237;0009987;0044260;0034960;0043283;0043284;0044267;0019538;0044238;0010467;0043039;0006399;0034660;0016070;0006139;0043038;0006520;0006519;0009308;0034641;0006807;0019752;0006082;0016310;0006796;0006793;0043687;0006464;0043412;0019941;0043632;0044265;0009057;0009056;0044248;0051603;0006508;0044257…	ATP binding (0005524);protein tyrosine kinase activity (0004713);ubiquitin thiolesterase activity (0004221);aminoacyl-tRNA ligase activity (0004812);protein binding (0005515);DNA-directed DNA polymerase activity (0003887);eukaryotic translation initiation factor 2alpha kinase activity (0004694);translation initiation factor activity (0003743)	0004672;0005524;0004713;0004221;0004674;0000166;0004812;0005488;0003674;0016790;0016788;0016787;0003824;0016301;0016772;0016740;0016773;0016876;0016875;0016874;0032559;0030554;0017076;0032555;0032553;0005515;0003676;0003887;0004694;0034061;0016779;0003743;0008135;0045182	cytosolic ribosome (0022626)	0005737;0044424;0044464;0005575;0005623;0005622;0022626;0005840;0030529;0032991;0043232;0043228;0043226;0043229;0044444;0044445;0005829	8.48	8.5	8.1	8.48	8.26	7.79	8.39	8.4	8.4	8.13	8.3	8.03	8.22	7.99	7.88	7.95	7.76	7.74	7.91	7.9	8.63	8.78
tcba0009.m.06	A-Somatic	High	Expressed	-	Confident	TCBA0009C.M.06_5.1	413	2	INTERGENIC	-1364	ENSGACG00000005820	SARS2	Seryl-tRNA synthetase, mitochondrial Precursor (EC 6.1.1.11)(Seryl-tRNA(Ser/Sec) synthetase)(Serine--tRNA ligase)(SerRSmt) [Source:UniProtKB/Swiss-Prot;Acc:Q9NP81]	ENSGACG00000005820;ENSTRUG00000004509;ENSORLG00000008723;ENSTNIG00000014335;ENSDARG00000020115	SARS2;sars2	Seryl-tRNA synthetase, mitochondrial Precursor (EC 6.1.1.11)(Seryl-tRNA(Ser/Sec) synthetase)(Serine--tRNA ligase)(SerRSmt) [Source:UniProtKB/Swiss-Prot;Acc:Q9NP81];Seryl-tRNA synthetase, mitochondrial precursor (EC 6.1.1.11) (Seryl- tRNA(Ser/Sec) synthetase) (Serine--tRNA ligase) (SerRSmt). [Source:Uniprot/SWISSPROT;seryl-tRNA synthetase 2 [Source:RefSeq_peptide;Acc:NP_957473]	ENSGACG00000005820	ENSG00000104835;ENSMUSG00000070699;ENSRNOG00000019962	SARS2;NP_001099710.1	Seryl-tRNA synthetase, mitochondrial Precursor (EC 6.1.1.11)(Seryl-tRNA(Ser/Sec) synthetase)(Serine--tRNA ligase)(SerRSmt) [Source:UniProtKB/Swiss-Prot;Acc:Q9NP81];seryl-aminoacyl-tRNA synthetase 2 Gene [Source:MGI Symbol;Acc:MGI:1919234];seryl-tRNA synthetase 2 [Source:RefSeq_peptide;Acc:NP_001099710]	1448522_at	seryl-tRNA aminoacylation (0006434)	0006412;0006418;0006434;0034961;0034645;0009059;0009058;0008152;0008150;0043170;0044249;0044237;0009987;0044260;0034960;0043283;0043284;0044267;0019538;0044238;0010467;0043039;0006399;0034660;0016070;0006139;0043038;0006520;0006519;0009308;0034641;0006807;0019752;0006082	ATP binding (0005524);serine-tRNA ligase activity (0004828);protein binding (0005515)	0000166;0004812;0005524;0004828;0005488;0003674;0016876;0016875;0016874;0003824;0032559;0030554;0017076;0032555;0032553;0005515	mitochondrial matrix (0005759)	0005737;0044424;0044464;0005575;0005623;0005622;0005739;0005759;0043231;0043227;0043226;0043229;0044444;0044429;0044446;0044422;0031980;0070013;0043233;0031974	8.44	8.34	8.31	8.33	8.22	8.31	8.41	8.43	8.32	8.14	8.23	8.31	8.3	7.78	7.95	8.41	7.71	7.88	7.96	7.93	8.52	8.83
tcad0003.d.05	A-Somatic	-	-	-	Confident	TCAD0003A.D.05_5.1	266	2	INTERGENIC	-1316	ENSGACG00000011970	-	-	ENSGACG00000011970;ENSTRUG00000007575;ENSORLG00000009905;ENSTNIG00000018324	S100A11 (2 of 2)	Protein S100-A11 (S100 calcium-binding protein A11) (Protein S100C) (Calgizzarin) (MLN 70). [Source:Uniprot/SWISSPROT;Acc:P31949]	ENSGACG00000011970	ENSG00000197747;ENSMUSG00000041959;ENSRNOG00000010144;ENSRNOG00000023226;ENSRNOG00000010105;ENSRNOG00000040101;ENSRNOG00000036946;ENSRNOG00000036944;ENSRNOG00000027398;ENSMUSG00000027907;ENSMUSG00000078238;ENSG00000163191	S100A10;S100A11;RGD1563581_PREDICTED;RGD1565648_PREDICTED;AL627105.13	Protein S100-A10 (S100 calcium-binding protein A10)(Calpactin-1 light chain)(Calpactin I light chain)(p10 protein)(p11)(Cellular ligand of annexin II) [Source:UniProtKB/Swiss-Prot;Acc:P60903];S100 calcium binding protein A10 (calpactin) Gene [Source:MGI (curated);Acc:S100a10-001];Protein S100-A10 (S100 calcium-binding protein A10) (Calpactin-1 light chain) (Calpactin I light chain) (p10 protein) …	1416762_at;1456642_x_at;1460351_at	signal transduction (0007165);regulation of cell growth (0001558);regulation of cell differentiation (0045595);negative regulation of DNA replication (0008156);negative regulation of cell proliferation (0008285)	0007165;0007154;0009987;0008150;0050794;0050789;0065007;0001558;0045595;0040008;0050793;0008156;0008285;0006275;0010556;0009889;0019222;0060255;0031326;0031323;0051052;0019219;0010558;0009890;0009892;0048519;0010605;0031327;0031324;0048523;0051053;0045934;0042127	calcium ion binding (0005509);cytokine activity (0005125);protein homodimerization activity (0042803);S100 beta binding (0048154);calcium-dependent protein binding (0048306)	0005509;0043169;0043167;0005488;0003674;0046872;0005102;0005515;0005125;0042803;0048154;0048306;0042802;0046983	mitochondrion (0005739);extracellular space (0005615);ruffle (0001726);nucleus (0005634)	0005739;0043231;0043227;0043226;0005575;0043229;0044424;0044464;0005623;0005622;0044444;0005737;0005615;0044421;0005576;0001726;0005634;0042995;0031252	8.64	7.99	8.3	8.32	8.44	8.15	8.1	8.64	8.74	8.47	8.56	8.56	8.64	8	8.09	7.9	7.88	8.19	7.88	8.15	8.42	8.71
tcbk0035.j.24	A-Somatic	High	Correlated	-	Confident	TCBK0035C.J.24_5.1	385	4	EXONIC	635	ENSTRUG00000012567	ANXA6	Annexin A6 (Annexin-6)(Annexin VI)(Lipocortin VI)(p68)(p70)(Protein III)(Chromobindin-20)(67 kDa calelectrin)(Calphobindin-II)(CPB-II) [Source:UniProtKB/Swiss-Prot;Acc:P08133]	ENSTRUG00000012567;ENSORLG00000007058;ENSGACG00000018367;ENSTNIG00000009003;ENSDARG00000013335	ANXA6;anxa6	Annexin A6 (Annexin-6)(Annexin VI)(Lipocortin VI)(p68)(p70)(Protein III)(Chromobindin-20)(67 kDa calelectrin)(Calphobindin-II)(CPB-II) [Source:UniProtKB/Swiss-Prot;Acc:P08133];Annexin A6 (Annexin-6) (Annexin VI) (Lipocortin VI) (P68) (P70) (Protein III) (Chromobindin-20) (67 kDa calelectrin) (Calphobindin-II) (CPB-II). [Source:Uniprot/SWISSPROT;annexin A6 [Source:RefSeq_peptide;Acc:NP_001002038]	ENSGACG00000018367	ENSG00000197043;ENSMUSG00000018340;ENSRNOG00000010668	ANXA6	Annexin A6 (Annexin-6)(Annexin VI)(Lipocortin VI)(p68)(p70)(Protein III)(Chromobindin-20)(67 kDa calelectrin)(Calphobindin-II)(CPB-II) [Source:UniProtKB/Swiss-Prot;Acc:P08133];annexin A6 Gene [Source:MGI (curated);Acc:Anxa6-002];Annexin A6 (Annexin-6) (Annexin VI) (Lipocortin VI) (P68) (P70) (Protein III) (Chromobindin-20) (67 kDa calelectrin) (Calphobindin-II) (CPB-II) (Calcium-binding protein C…	1429246_a_at;1415818_at	negative regulation of coagulation (0050819);calcium ion transport (0006816);regulation of muscle contraction (0006937);secretion (0046903)	0050819;0050818;0051239;0050789;0065007;0008150;0051241;0048519;0006816;0006937;0015674;0006812;0006811;0006810;0051234;0051179;0030001;0046903	calcium ion binding (0005509);calcium-dependent phospholipid binding (0005544);phospholipase inhibitor activity (0004859);cytoskeletal protein binding (0008092)	0005509;0005544;0004859;0055102;0004857;0030234;0003674;0043169;0043167;0005488;0046872;0005543;0008289;0008092;0005515	integral to membrane (0016021);apical plasma membrane (0016324);protein complex (0043234);perinuclear region of cytoplasm (0048471);melanosome (0042470)	0016020;0016021;0044464;0005575;0005623;0031224;0044425;0005737;0016324;0043234;0048471;0042470;0044424;0005622;0044459;0005886;0045177;0048770;0016023;0031410;0031982;0043226;0043229;0044444;0031988;0043231;0043227;0032991	8.21	8.52	8.26	8.35	8.48	8.45	8.53	8.69	9.03	8.3	8.15	8.57	8.02	7.8	8.07	8.17	7.76	7.87	8.02	8.1	8.91	8.96
tcba0026.n.16	A-Somatic	High	Expressed	Gonad	Confident	TCBA0026C.N.16_5.1	249	4	EXONIC	427	ENSDARG00000044803	zgc:101705	hypothetical protein LOC450050 [Source:RefSeq_peptide;Acc:NP_001006070]	ENSDARG00000044803;ENSTRUG00000006594;ENSORLG00000017121;ENSGACG00000004448;ENSTNIG00000012204	zgc:101705;DHRS3	hypothetical protein LOC450050 [Source:RefSeq_peptide;Acc:NP_001006070];Short-chain dehydrogenase/reductase 3 (EC 1.1.-.-) (Retinal short- chain dehydrogenase/reductase 1) (retSDR1) (DD83.1). [Source:Uniprot/SWISSPROT;Acc:O75911];Short-chain dehydrogenase/reductase 3 (EC 1.1.-.-)(Retinal short-chain dehydrogenase/reductase 1)(retSDR1)(DD83.1) [Source:UniProtKB/Swiss-Prot	ENSGACG00000004448	ENSMUSG00000066026;ENSRNOG00000015736;ENSG00000162496	DHRS3	dehydrogenase/reductase (SDR family) member 3 Gene [Source:MGI (curated);Acc:Dhrs3-002];dehydrogenase/reductase (SDR family) member 3 [Source:RefSeq_peptide;Acc:NP_001032276];Short-chain dehydrogenase/reductase 3 (EC 1.1.-.-)(Retinal short-chain dehydrogenase/reductase 1)(retSDR1)(DD83.1) [Source:UniProtKB/Swiss-Prot;Acc:O75911]	1448390_a_at	enterobactin biosynthetic process (0009239);oxidation reduction (0055114);visual perception (0007601);retinol metabolic process (0042572)	0008152;0008150;0009239;0009238;0006725;0044237;0009987;0009237;0051186;0019540;0009712;0018958;0006066;0019290;0051188;0044249;0009058;0055114;0007601;0042572;0050953;0007600;0050890;0050877;0003008;0032501;0001523;0016101;0006721;0006720;0044255;0006629;0044238;0019748;0006776;0006775;0006766;0042445;0010817;0065008;0065007	2,3-dihydro-2,3-dihydroxybenzoate dehydrogenase activity (0008667);alcohol dehydrogenase activity (0004022);nucleotide binding (0000166);electron carrier activity (0009055)	0016491;0003824;0003674;0008667;0016628;0016627;0005488;0004022;0016616;0016614;0000166;0009055	integral to membrane (0016021)	0016020;0016021;0044464;0005575;0005623;0031224;0044425	8.18	8.49	8.71	8.44	8.26	8.76	8.72	8.73	8.81	8.48	8.12	8.34	7.85	7.78	8.1	8.38	7.76	7.85	7.91	7.89	8.44	9.09
tcbk0021.p.02	A-Somatic	High	Expressed	-	Confident	TCBK0021C.P.02_5.1	208	4	EXONIC	318	ENSDARG00000017338	kidins220b	kinase D-interacting substance-like [Source:RefSeq_peptide;Acc:NP_956276]	ENSDARG00000017338;ENSTRUG00000005483;ENSORLG00000018143;ENSTNIG00000002502	kidins220b;zgc:63531;KIDINS220 (1 of 2);KIDINS220 (2 of 2)	kinase D-interacting substance-like [Source:RefSeq_peptide;Acc:NP_956276];Ankyrin repeat-rich membrane spanning protein (Kinase D-interacting substrate of 220 kDa). [Source:Uniprot/SWISSPROT;Acc:Q9ULH0];Ankyrin repeat-rich membrane spanning protein (Kinase D-interacting substrate of 220 kDa) [Source:UniProtKB/Swiss-Prot	ENSDARG00000017338	ENSMUSG00000036333;ENSRNOG00000023176;ENSG00000134313	C330002I19RIK;KIDINS220	RIKEN cDNA C330002I19 gene Gene [Source:MGI Symbol;Acc:MGI:1924730];Ankyrin repeat-rich membrane spanning protein (Kinase D-interacting substrate of 220 kDa) [Source:UniProtKB/Swiss-Prot;Acc:Q9ULH0]	1436607_a_at;1433852_at;1430449_at;1458528_at	carbohydrate metabolic process (0005975);carbon utilization by fixation of carbon dioxide (0015977);intracellular signaling cascade (0007242)	0005975;0044238;0008152;0008150;0015977;0015976;0007242;0007165;0007154;0009987;0050794;0050789;0065007	hydrolase activity, hydrolyzing O-glycosyl compounds (0004553);kinase activity (0016301);ribulose-bisphosphate carboxylase activity (0016984)	0004553;0016301;0016798;0016787;0003824;0003674;0016772;0016740;0016984;0016831;0016830;0016829	chloroplast ribulose bisphosphate carboxylase complex (0009573);integral to membrane (0016021);cytosol (0005829)	0009573;0044434;0044435;0044444;0044424;0044464;0005575;0005623;0005622;0005737;0044446;0044422;0043226;0043229;0009536;0043231;0043227;0009507;0048492;0043234;0032991;0009570;0009532;0016020;0016021;0005829;0031224;0044425	8.01	8.48	8.6	8.45	8.67	7.88	8.33	8.55	8.69	7.92	8.46	7.9	8.39	8.08	8.19	7.87	7.96	8.24	8.05	8.03	8.98	9.38
tcay0039.o.24	A-Somatic	-	-	-	Confident	TCAY0039B.O.24_5.1	221	4	EXONIC	370	ENSGACG00000012969	VPS18	Vacuolar protein sorting-associated protein 18 homolog (hVPS18) [Source:UniProtKB/Swiss-Prot;Acc:Q9P253]	ENSGACG00000012969;ENSTRUG00000013062;ENSORLG00000018032;ENSTNIG00000010966;ENSDARG00000070433	VPS18;vps18	Vacuolar protein sorting-associated protein 18 homolog (hVPS18) [Source:UniProtKB/Swiss-Prot;Acc:Q9P253];Vacuolar protein sorting-associated protein 18 homolog (hVPS18). [Source:Uniprot/SWISSPROT;Vacuolar protein sorting-associated protein 18 homolog. [Source:Uniprot/SWISSPROT;Acc:P59015]	ENSGACG00000012969	ENSG00000104142;ENSMUSG00000034216;ENSRNOG00000013689	VPS18;NP_001099969.1	Vacuolar protein sorting-associated protein 18 homolog (hVPS18) [Source:UniProtKB/Swiss-Prot;Acc:Q9P253];vacuolar protein sorting 18 (yeast) Gene [Source:MGI (curated);Acc:Vps18-001];vacuolar protein sorting 18 [Source:RefSeq_peptide;Acc:NP_001099969]	1455873_a_at	intracellular protein transport (0006886);bile acid and bile salt transport (0015721);endosome to lysosome transport (0008333);apical protein localization (0045176);endosome to pigment granule transport (0043485);optokinetic behavior (0007634);eye pigmentation (0048069);zinc ion transport (0006829);endosome organization (0007032)	0006886;0016192;0015721;0008333;0045176;0043485;0048757;0007634;0048069;0015031;0006810;0051234;0008150;0051179;0045184;0008104;0033036;0046907;0051649;0051641;0009987;0007632;0007610;0050896;0009416;0009314;0009628;0032501;0007041;0007034;0016197;0015718;0046942;0015849;0021700;0032502;0050931;0030154;0048869;0048066;0043473;0008105;0006829;0000041;0030001;0006812;0006811;0007032;0006996;0016043…	zinc ion binding (0008270);actin binding (0003779)	0005515;0008270;0005488;0003674;0046914;0043169;0043167;0046872;0003779;0008092	membrane attack complex (0005579);lysosomal membrane (0005765);early endosome (0005769);actin filament (0005884);late endosome membrane (0031902)	0005579;0016020;0043234;0032991;0005575;0044459;0044425;0044464;0005623;0005886;0046930;0016021;0031224;0005887;0031226;0005765;0005769;0005884;0031902;0005774;0031090;0044422;0043226;0043227;0044437;0044444;0044424;0005622;0005737;0044446;0043229;0005773;0043231;0005764;0000323;0005768;0044430;0005856;0043232;0043228;0015629;0010008;0044440;0005770	8.6	8.65	8.29	8.43	8.46	7.91	8.59	8.47	8.35	8.62	8.34	8.2	8.21	7.95	8.16	8.15	7.97	8.07	8.14	7.87	8.59	8.85
tcay0037.b.14	A-Somatic	High	Expressed	-	Confident	TCAY0037B.B.14_5.1	224	4	EXONIC	217	ENSGACG00000020395	GNB2	Guanine nucleotide-binding protein G(I)/G(S)/G(T) subunit beta-2 (Transducin beta chain 2)(G protein subunit beta-2) [Source:UniProtKB/Swiss-Prot;Acc:P62879]	ENSGACG00000020395;ENSTRUG00000016369;ENSORLG00000007905;ENSTNIG00000011771;ENSDARG00000035357	GNB2;zgc:113357	Guanine nucleotide-binding protein G(I)/G(S)/G(T) subunit beta-2 (Transducin beta chain 2)(G protein subunit beta-2) [Source:UniProtKB/Swiss-Prot;Acc:P62879];Guanine nucleotide-binding protein G(I)/G(S)/G(T) subunit beta-2 (Transducin beta chain 2) (G protein subunit beta-2). [Source:Uniprot/SWISSPROT;hypothetical protein LOC541370 [Source:RefSeq_peptide;Acc:NP_001013515]	ENSGACG00000020395	ENSG00000172354;ENSMUSG00000029713;ENSRNOG00000001409	GNB2	Guanine nucleotide-binding protein G(I)/G(S)/G(T) subunit beta-2 (Transducin beta chain 2)(G protein subunit beta-2) [Source:UniProtKB/Swiss-Prot;Acc:P62879];guanine nucleotide binding protein (G protein), beta 2 Gene [Source:MGI (curated);Acc:Gnb2-002];Guanine nucleotide-binding protein G(I)/G(S)/G(T) subunit beta-2 (Transducin beta chain 2) (G protein subunit beta-2). [Source:UniProtKB/Swiss-Pr…	1450623_at	G-protein coupled receptor protein signaling pathway (0007186);hormone-mediated signaling (0009755)	0007165;0007186;0009755;0007154;0009987;0008150;0050794;0050789;0065007;0007166;0007242;0009725;0009719;0050896;0042221	GTPase activity (0003924);signal transducer activity (0004871);calcium channel regulator activity (0005246);protein binding (0005515)	0003924;0004871;0005246;0017111;0016462;0016818;0016817;0016787;0003824;0003674;0060089;0016247;0015457;0005515;0005488	heterotrimeric G-protein complex (0005834)	0005834;0019897;0019898;0044425;0044464;0005575;0005623;0016020;0044459;0005886;0043234;0032991	8.76	8.66	8.68	8.76	8.7	8.18	8.38	8.52	8.59	8.24	8.27	8.56	8.29	8.02	8.13	8.06	8.11	7.78	8.11	8.05	8.8	8.94
tcad0009.b.19	A-Somatic	-	-	-	Confident	TCAD0009A.B.19_5.1	218	4	EXONIC	340	ENSGACG00000003632	HRSP12	Ribonuclease UK114 (EC 3.1.-.-)(14.5 kDa translational inhibitor protein)(p14.5)(UK114 antigen homolog) [Source:UniProtKB/Swiss-Prot;Acc:P52758]	ENSGACG00000003632;ENSTRUG00000014973;ENSORLG00000002855;ENSTNIG00000009143;ENSDARG00000035882	HRSP12;HRSP12 (2 of 2);zgc:92739	Ribonuclease UK114 (EC 3.1.-.-)(14.5 kDa translational inhibitor protein)(p14.5)(UK114 antigen homolog) [Source:UniProtKB/Swiss-Prot;Acc:P52758];Ribonuclease UK114 (EC 3.1.-.-) (14.5 kDa translational inhibitor protein) (p14.5) (UK114 antigen homolog). [Source:Uniprot/SWISSPROT;hypothetical protein LOC494178 [Source:RefSeq_peptide;Acc:NP_001012315]	ENSGACG00000003632	ENSG00000132541;ENSMUSG00000022323;ENSRNOG00000005437	HRSP12	Ribonuclease UK114 (EC 3.1.-.-)(14.5 kDa translational inhibitor protein)(p14.5)(UK114 antigen homolog) [Source:UniProtKB/Swiss-Prot;Acc:P52758];heat-responsive protein 12 Gene [Source:MGI (curated);Acc:Hrsp12-001];Ribonuclease UK114 (EC 3.1.-.-) (14.5 kDa translational inhibitor protein) (Perchloric acid soluble protein). [Source:UniProtKB/Swiss-Prot;Acc:P52759]	1428326_s_at	protein amino acid dephosphorylation (0006470);regulation of translational termination (0006449)	0006470;0016311;0006796;0006793;0044237;0008152;0008150;0009987;0043687;0006464;0043412;0043283;0043170;0044267;0019538;0044238;0034960;0044260;0006449;0006417;0010556;0009889;0019222;0050789;0065007;0060255;0010608;0010468;0031326;0031323;0050794;0032268;0051246;0043244;0051128	protein tyrosine phosphatase activity (0004725);endonuclease activity (0004519)	0004725;0016791;0004721;0042578;0016788;0016787;0003824;0003674;0004519;0004518	nucleus (0005634);mitochondrion (0005739)	0005634;0005737;0043231;0043227;0043226;0005575;0043229;0044424;0044464;0005623;0005622;0005739;0044444	9.01	8.43	8.48	8.6	8.57	8.3	8.49	8.5	8.51	9.63	8.79	8.26	8.85	8.4	8.24	8.01	8.34	8.09	8.17	7.95	8.72	9.34
1RT75C06_C_B03	A-Somatic	-	-	-	Confident	1.50248e+07	385	4	EXONIC	606	ENSGACG00000018700	GUF1	GTP-binding protein GUF1 homolog [Source:UniProtKB/Swiss-Prot;Acc:Q8N442]	ENSGACG00000018700;ENSTRUG00000007961;ENSORLG00000009541;ENSTNIG00000004218;ENSDARG00000029088	GUF1;LOC555742	GTP-binding protein GUF1 homolog [Source:UniProtKB/Swiss-Prot;Acc:Q8N442];GTP-binding protein GUF1 homolog. [Source:Uniprot/SWISSPROT	ENSGACG00000018700	ENSG00000151806;ENSMUSG00000029208;ENSRNOG00000002207	GUF1;NP_001100685.1	GTP-binding protein GUF1 homolog [Source:UniProtKB/Swiss-Prot;Acc:Q8N442];GUF1 GTPase homolog (S. cerevisiae) Gene [Source:MGI (curated);Acc:Guf1-001];similar to expressed sequence AA407526 isoform a (predicted) (RGD1310774_predicted), mRNA [Source:RefSeq_dna;Acc:NM_001107215]	1455163_at	small GTPase mediated signal transduction (0007264);protein amino acid O-linked glycosylation (0006493)	0007264;0007242;0007165;0007154;0009987;0008150;0050794;0050789;0065007;0006493;0006486;0006464;0043412;0043283;0043170;0008152;0044267;0019538;0044238;0034960;0044260;0044237;0043413;0070085;0005975;0009101;0009100;0034645;0009059;0009058;0044249	GTP binding (0005525);GTPase activity (0003924);mannosyltransferase activity (0000030);translation elongation factor activity (0003746)	0005525;0003924;0017111;0016462;0016818;0016817;0016787;0003824;0003674;0032561;0019001;0017076;0000166;0005488;0032555;0032553;0000030;0016758;0016757;0016740;0003746;0008135;0003676;0045182	membrane (0016020);cytoplasm (0005737)	0016020;0005622;0044464;0005575;0005623;0005737;0044424	8.7	8.59	8.44	8.73	8.38	8.51	8.8	8.68	8.37	8.64	8.51	8.53	8.43	8.28	8.31	8.57	8.06	7.95	8.14	8.04	8.66	8.42
tcbi0012.k.13	A-Somatic	High	Expressed	-	Confident	TCBI0012D.K.13_5.1	238	4	EXONIC	355	ENSGACG00000003243	PDLIM1	PDZ and LIM domain protein 1 (Elfin)(LIM domain protein CLP-36)(C-terminal LIM domain protein 1) [Source:UniProtKB/Swiss-Prot;Acc:O00151]	ENSGACG00000003243;ENSTRUG00000017854;ENSORLG00000014111;ENSTNIG00000013083;ENSDARG00000019845	PDLIM1;pdlim1	PDZ and LIM domain protein 1 (Elfin)(LIM domain protein CLP-36)(C-terminal LIM domain protein 1) [Source:UniProtKB/Swiss-Prot;Acc:O00151];PDZ and LIM domain protein 1 (Elfin) (LIM domain protein CLP-36) (C- terminal LIM domain protein 1). [Source:Uniprot/SWISSPROT;hypothetical protein LOC550568 [Source:RefSeq_peptide;Acc:NP_001017870]	ENSGACG00000003243	ENSG00000107438;ENSMUSG00000055044;ENSRNOG00000016166	PDLIM1	PDZ and LIM domain protein 1 (Elfin)(LIM domain protein CLP-36)(C-terminal LIM domain protein 1) [Source:UniProtKB/Swiss-Prot;Acc:O00151];PDZ and LIM domain 1 (elfin) Gene [Source:MGI Symbol;Acc:MGI:1860611];PDZ and LIM domain protein 1 (Elfin) (LIM domain protein CLP-36) (C- terminal LIM domain protein 1). [Source:UniProtKB/Swiss-Prot;Acc:P52944]	1416554_at	zinc ion transport (0006829);response to oxidative stress (0006979);regulation of transcription (0045449)	0006829;0000041;0030001;0006812;0006811;0006810;0051234;0008150;0051179;0006979;0045449;0006950;0050896;0042221;0010468;0060255;0019222;0050789;0065007;0010556;0009889;0019219;0031323;0050794;0031326	zinc ion binding (0008270);transcription coactivator activity (0003713)	0005515;0008270;0005488;0003674;0046914;0043169;0043167;0046872;0003713;0003712;0008134;0030528;0016563	cytoplasm (0005737);transcription factor complex (0005667);cytoskeleton (0005856)	0005737;0005667;0005856;0043234;0032991;0005575;0044451;0044428;0044446;0044422;0043226;0044424;0044464;0005623;0005622;0043229;0005634;0043231;0043227;0005654;0031981;0070013;0043233;0031974;0043232;0043228	9	8.72	8.48	8.47	8.47	8.78	8.95	8.79	8.7	8.98	8.5	8.48	8.21	8.1	8.34	8.09	8.08	8.06	8.05	7.83	8.84	8.82
1RT142P07_B_H04	A-Somatic	High	Correlated	-	Confident	TCCE0010C.G.04_3.1	54	1	EXONIC	72	ENSDARG00000005451	gdi2	GDP dissociation inhibitor 2 [Source:RefSeq_peptide;Acc:NP_955949]	ENSDARG00000005451;ENSTRUG00000017904;ENSORLG00000012046;ENSGACG00000019348;ENSTNIG00000005409	gdi2;GDI2	GDP dissociation inhibitor 2 [Source:RefSeq_peptide;Acc:NP_955949];Rab GDP dissociation inhibitor beta (Rab GDI beta) (Guanosine diphosphate dissociation inhibitor 2) (GDI-2). [Source:Uniprot/SWISSPROT;Acc:P50395];Rab GDP dissociation inhibitor beta (Rab GDI beta)(Guanosine diphosphate dissociation inhibitor 2)(GDI-2) [Source:UniProtKB/Swiss-Prot	ENSGACG00000019348	ENSMUSG00000021218;ENSRNOG00000018091;ENSG00000057608	GDI2	guanosine diphosphate (GDP) dissociation inhibitor 2 Gene [Source:MGI Symbol;Acc:MGI:99845];Rab GDP dissociation inhibitor beta (Rab GDI beta) (Guanosine diphosphate dissociation inhibitor 2) (GDI-2) (GDI-3). [Source:UniProtKB/Swiss-Prot;Acc:P50399];Rab GDP dissociation inhibitor beta (Rab GDI beta)(Guanosine diphosphate dissociation inhibitor 2)(GDI-2) [Source:UniProtKB/Swiss-Prot;Acc:P50395]	1456581_x_at;1436016_x_at;1435898_x_at;1420814_at;1431645_a_at;1420815_at	protein transport (0015031);regulation of GTPase activity (0043087);small GTPase mediated signal transduction (0007264);vesicle-mediated transport (0016192)	0015031;0043087;0006810;0051234;0008150;0051179;0045184;0008104;0033036;0051336;0050790;0065009;0065007;0007264;0007242;0007165;0007154;0009987;0050794;0050789;0016192	Rab GDP-dissociation inhibitor activity (0005093);Rab GTPase activator activity (0005097);small GTPase binding (0031267)	0005093;0005092;0005083;0030695;0030234;0003674;0005096;0005097;0008047;0005099;0031267;0051020;0019899;0005515;0005488	membrane (0016020);Golgi apparatus (0005794);cytosol (0005829);cell surface (0009986)	0016020;0005737;0005794;0044424;0044464;0005575;0005623;0005622;0043231;0043227;0043226;0043229;0044444;0005829;0009986	9.08	8.77	8.82	9.02	8.74	8.15	8.75	8.84	8.74	8.47	8.68	8.81	8.77	8.06	8.05	8.26	8.02	7.8	7.95	8.03	8.74	8.73
tcay0023.h.07	A-Somatic	High	Correlated	-	Confident	TCAY0023B.H.07_5.1	418	6	EXONIC	497	ENSGACG00000019962	GNAI1 (1 of 2)	Guanine nucleotide-binding protein G(i), alpha-1 subunit (Adenylate cyclase-inhibiting G alpha protein) [Source:UniProtKB/Swiss-Prot;Acc:P63096]	ENSGACG00000019962;ENSTRUG00000016110;ENSORLG00000016048	GNAI1 (1 of 2);GNAI1 (1 of 3);Q8QGY6_FUGRU	Guanine nucleotide-binding protein G(i), alpha-1 subunit (Adenylate cyclase-inhibiting G alpha protein) [Source:UniProtKB/Swiss-Prot;Acc:P63096];Guanine nucleotide-binding protein G(i), alpha-1 subunit (Adenylate cyclase-inhibiting G alpha protein). [Source:Uniprot/SWISSPROT;G protein alpha subunit (Fragment). [Source:Uniprot/SPTREMBL;Acc:Q8QGY6]	ENSGACG00000019962	ENSG00000127955;ENSMUSG00000057614	GNAI1	Guanine nucleotide-binding protein G(i), alpha-1 subunit (Adenylate cyclase-inhibiting G alpha protein) [Source:UniProtKB/Swiss-Prot;Acc:P63096];guanine nucleotide binding protein (G protein), alpha inhibiting 1 Gene [Source:MGI Symbol;Acc:MGI:95771]	1434440_at;1454959_s_at;1427510_at	G-protein coupled receptor protein signaling pathway (0007186);small GTPase mediated signal transduction (0007264);potassium ion transport (0006813)	0007186;0007264;0007166;0007165;0007154;0009987;0008150;0050794;0050789;0065007;0007242;0006813;0015672;0006812;0006811;0006810;0051234;0051179;0030001	signal transducer activity (0004871);GTP binding (0005525);GTPase activity (0003924);protein binding (0005515);cation transmembrane transporter activity (0008324)	0004871;0005525;0019001;0060089;0003674;0032561;0017076;0000166;0005488;0032555;0032553;0003924;0005515;0008324;0017111;0016462;0016818;0016817;0016787;0003824;0015075;0022891;0022857;0005215;0022892	intracellular (0005622);heterotrimeric G-protein complex (0005834)	0005622;0044464;0005575;0005623;0005886;0005834;0019897;0019898;0044425;0016020;0044459;0043234;0032991	8.42	8.45	8.55	8.94	8.75	7.83	8.3	8.74	8.58	8.68	8.59	8.15	8.74	8.02	7.96	8.07	8	7.79	7.74	8.1	8.7	9.2
1RT121J10_D_E05	A-Somatic	High	Correlated	-	Confident	1.50602e+07	146	2	INTERGENIC	-3280	ENSGACG00000019401	TNRC6C (2 of 2)	Trinucleotide repeat-containing gene 6C protein [Source:UniProtKB/Swiss-Prot;Acc:Q9HCJ0]	ENSGACG00000019401;ENSTRUG00000012583;ENSORLG00000003327;ENSTNIG00000004178	TNRC6C (2 of 2)	Trinucleotide repeat-containing gene 6C protein [Source:UniProtKB/Swiss-Prot;Acc:Q9HCJ0];Trinucleotide repeat-containing gene 6C protein. [Source:Uniprot/SWISSPROT	ENSGACG00000019401	ENSG00000078687;ENSMUSG00000025571;ENSRNOG00000022395	TNRC6C	Trinucleotide repeat-containing gene 6C protein [Source:UniProtKB/Swiss-Prot;Acc:Q9HCJ0];trinucleotide repeat containing 6C Gene [Source:MGI (curated);Acc:Tnrc6c-001]	1424645_at;1460363_at	regulation of transcription, DNA-dependent (0006355)	0006355;0045449;0010468;0060255;0019222;0050789;0065007;0008150;0010556;0009889;0019219;0031323;0050794;0031326;0051252	zinc ion binding (0008270);oxidoreductase activity (0016491);DNA binding (0003677);ligand-dependent nuclear receptor activity (0004879);nucleotide binding (0000166);RNA binding (0003723)	0003676;0005488;0003674;0008270;0016491;0003677;0004879;0004872;0004871;0060089;0046914;0043169;0043167;0046872;0003824;0000166;0003723	nucleus (0005634)	0005634;0043231;0043227;0043226;0005575;0043229;0044424;0044464;0005623;0005622	8.86	8.6	8.42	8.7	8.59	7.64	8.17	8.39	8.35	7.88	8.11	8.4	8.24	7.68	7.88	8.21	7.56	7.78	7.83	7.98	8.97	8.62
tcab0002.a.24	A-Somatic	-	-	-	Confident	TCAB0002C.A.24_5.1	397	3	EXONIC	598	ENSGACG00000018076	-	-	ENSGACG00000018076;ENSTRUG00000000280;ENSORLG00000005162;ENSTNIG00000010505	MAPK9	Mitogen-activated protein kinase 9 (EC 2.7.11.24) (Stress-activated protein kinase JNK2) (c-Jun N-terminal kinase 2) (JNK-55). [Source:Uniprot/SWISSPROT;Acc:P45984]	ENSGACG00000018076	-	-	-	-	protein amino acid phosphorylation (0006468)	0006468;0016310;0006796;0006793;0044237;0008152;0008150;0009987;0043687;0006464;0043412;0043283;0043170;0044267;0019538;0044238;0034960;0044260	ATP binding (0005524);protein tyrosine kinase activity (0004713);MAP kinase activity (0004707)	0004674;0005524;0004672;0004713;0004707;0016301;0016772;0016740;0003824;0003674;0016773;0004702;0005057;0004871;0060089;0032559;0030554;0017076;0000166;0005488;0032555;0032553	-	-	8.49	8.48	8.41	8.56	8.82	8.23	8.51	8.3	8.59	8.32	8.49	8.4	8.44	7.79	7.97	7.95	7.97	7.81	8.04	7.59	9.08	8.85
1RT160L07_B_F04	A-Somatic	High	-	-	Confident	1.50827e+07	254	2	INTERGENIC	-2449	ENSGACG00000012154	AQP10 (2 of 2)	Aquaporin-10 (AQP-10)(Small intestine aquaporin) [Source:UniProtKB/Swiss-Prot;Acc:Q96PS8]	ENSGACG00000012154;ENSORLG00000009610;ENSTNIG00000018339;ENSDARG00000007086;ENSTNIG00000018340	AQP10 (2 of 2);zgc:92922;AQP10 (2 of 3);AQP10 (3 of 3)	Aquaporin-10 (AQP-10)(Small intestine aquaporin) [Source:UniProtKB/Swiss-Prot;Acc:Q96PS8];Aquaporin-10 (AQP-10) (Small intestine aquaporin). [Source:Uniprot/SWISSPROT;hypothetical protein LOC436800 [Source:RefSeq_peptide;Acc:NP_001002527]	ENSGACG00000012154	ENSG00000143595	AQP10	Aquaporin-10 (AQP-10)(Small intestine aquaporin) [Source:UniProtKB/Swiss-Prot;Acc:Q96PS8]	-	transport (0006810);G-protein coupled receptor protein signaling pathway (0007186)	0006810;0051234;0008150;0051179;0007186;0007166;0007165;0007154;0009987;0050794;0050789;0065007	transporter activity (0005215)	0005215;0003674	integral to membrane (0016021)	0016020;0016021;0044464;0005575;0005623;0031224;0044425	8.92	8.7	8.45	8.51	8.18	8.27	8.65	8.39	8.4	8.34	8.52	8.43	8.12	8.18	8.08	8.19	7.86	7.95	7.92	7.88	9.16	8.58
tcay0001.p.02	A-Somatic	-	-	-	Confident	TCAY0001B.P.02_5.1	307	4	EXONIC	555	ENSTRUG00000015137	NR0B1 (1 of 2)	Nuclear receptor subfamily 0 group B member 1 (Nuclear receptor DAX-1)(DSS-AHC critical region on the X chromosome protein 1) [Source:UniProtKB/Swiss-Prot;Acc:P51843]	ENSTRUG00000015137;ENSORLG00000011824;ENSGACG00000002817;ENSTNIG00000013860;ENSDARG00000056541	NR0B1 (1 of 2);NR0B1;nr0b1	Nuclear receptor subfamily 0 group B member 1 (Nuclear receptor DAX-1)(DSS-AHC critical region on the X chromosome protein 1) [Source:UniProtKB/Swiss-Prot;Acc:P51843];Nuclear receptor subfamily 0 group B member 1 (Nuclear receptor DAX-1) (DSS-AHC critical region on the X chromosome protein 1). [Source:Uniprot/SWISSPROT;hypothetical protein LOC100001692 [Source:RefSeq_peptide;Acc:NP_001076416]	ENSGACG00000002817	ENSG00000169297;ENSMUSG00000025056;ENSRNOG00000003765	NR0B1	Nuclear receptor subfamily 0 group B member 1 (Nuclear receptor DAX-1)(DSS-AHC critical region on the X chromosome protein 1) [Source:UniProtKB/Swiss-Prot;Acc:P51843];nuclear receptor subfamily 0, group B, member 1 Gene [Source:MGI (curated);Acc:Nr0b1-001];Nuclear receptor subfamily 0 group B member 1 (Nuclear receptor DAX- 1). [Source:UniProtKB/Swiss-Prot;Acc:P70503]	1417760_at	protein import into nucleus (0006606);negative regulation of transcription from RNA polymerase II promoter (0000122);steroid biosynthetic process (0006694);response to stress (0006950);spermatogenesis (0007283);hypothalamus development (0021854);pituitary gland development (0021983);male sex determination (0030238);adrenal gland development (0030325);negative regulation of steroid hormone recepto…	0006355;0045449;0010468;0060255;0019222;0050789;0065007;0008150;0010556;0009889;0019219;0031323;0050794;0031326;0051252;0006606;0006886;0006605;0015031;0006810;0051234;0051179;0045184;0008104;0033036;0046907;0051649;0051641;0009987;0017038;0051170;0006913;0051169;0000122;0006694;0006950;0007283;0021854;0021983;0030238;0030325;0033144;0033327;0045596;0060008;0030154;0016481;0008584;0007530;0006357…	steroid binding (0005496);transcription factor activity (0003700);steroid hormone receptor activity (0003707);protein transporter activity (0008565);ligand-regulated transcription factor activity (0003706);transcription corepressor activity (0003714);RNA binding (0003723);basal transcription repressor activity (0017163);DNA hairpin binding (0032448);steroid hormone receptor binding (0035258);prot…	0003677;0004879;0005496;0003700;0003707;0003676;0005488;0003674;0030528;0004872;0004871;0060089;0008289;0008565;0022892;0005215;0003706;0003714;0003723;0017163;0019904;0032448;0035258;0042803;0043565;0005515;0016564;0003704;0003702;0003712;0008134;0000217;0043566;0035257;0051427;0005102;0042802;0046983;0050682	nuclear pore (0005643);membrane fraction (0005624);polysomal ribosome (0042788)	0005634;0043231;0043227;0043226;0005575;0043229;0044424;0044464;0005623;0005622;0005643;0005737;0043234;0032991;0044428;0044446;0044422;0046930;0044425;0016020;0016021;0031224;0005635;0031967;0031975;0012505;0005624;0042788;0005626;0000267;0005840;0030529;0043232;0043228;0044444;0005844	8.47	8.3	8.95	8.69	8.48	9.15	8.89	8.48	8.38	8.23	8.51	8.54	8.45	8.08	7.91	7.98	7.91	8.02	7.88	7.98	8.7	8.87
tcay0034.o.10	A-Somatic	-	-	-	Confident	TCAY0034B.O.10_5.1	134	4	EXONIC	273	ENSDARG00000006314	zgc:136222	integrin alpha V [Source:RefSeq_peptide;Acc:NP_001028893]	ENSDARG00000006314;ENSTRUG00000000741;ENSORLG00000014126;ENSGACG00000000260;ENSTNIG00000019388	zgc:136222;ITGAV	integrin alpha V [Source:RefSeq_peptide;Acc:NP_001028893];Integrin alpha-V precursor (Vitronectin receptor subunit alpha) (CD51 antigen) [Contains: Integrin alpha-V heavy chain; Integrin alpha-V light chain]. [Source:Uniprot/SWISSPROT;Acc:P06756];Integrin alpha-V Precursor (Vitronectin receptor subunit alpha)(CD51 antigen) [Contains Integrin alpha-V heavy chain;Integrin alpha-V light chain] [Sour…	ENSGACG00000000260	ENSMUSG00000027087;ENSRNOG00000004912;ENSG00000138448	ITGAV	integrin alpha V Gene [Source:MGI (curated);Acc:Itgav-005];Integrin alpha-V Precursor (Vitronectin receptor subunit alpha)(CD51 antigen) [Contains Integrin alpha-V heavy chain;Integrin alpha-V light chain] [Source:UniProtKB/Swiss-Prot;Acc:P06756]	1432296_a_at;1421198_at	angiogenesis (0001525);integrin-mediated signaling pathway (0007229);cell differentiation (0030154);apoptotic cell clearance (0043277);cell-matrix adhesion (0007160);interspecies interaction between organisms (0044419)	0007155;0009987;0008150;0022610;0001525;0001568;0007229;0007275;0030154;0043277;0048646;0032502;0009653;0048856;0048514;0009887;0048513;0048731;0032501;0001944;0007166;0007165;0007154;0050794;0050789;0065007;0048869;0006909;0006897;0010324;0016044;0016043;0016192;0006810;0051234;0051179;0008632;0007242;0006915;0012501;0008219;0016265;0007160;0044419;0031589;0051704	receptor activity (0004872);calcium ion binding (0005509);protein binding (0005515)	0004872;0005509;0005515;0004871;0060089;0003674;0043169;0043167;0005488;0046872	integrin complex (0008305);external side of plasma membrane (0009897);cytoplasm (0005737);focal adhesion (0005925)	0008305;0043235;0043234;0032991;0005575;0044459;0044425;0044464;0005623;0016020;0005886;0005887;0016021;0031224;0031226;0009897;0005737;0005925;0044424;0005622;0005924;0005912;0070161;0030054;0030055;0016323;0009986	8.34	8.88	8.39	8.7	8.29	8.35	8.61	8.5	8.48	8.73	8.38	8.35	8.15	7.92	8.09	8.05	8.1	8.04	8.17	8.08	8.54	8.4
1RT101F15_B_C08	A-Somatic	-	-	-	Confident	1.50173e+07	158	4	EXONIC	239	ENSGACG00000008950	OSTM1	Osteopetrosis-associated transmembrane protein 1 Precursor [Source:UniProtKB/Swiss-Prot;Acc:Q86WC4]	ENSGACG00000008950;ENSTRUG00000002434;ENSORLG00000013403;ENSDARG00000069808	OSTM1;Q8JHW7_FUGRU;LOC100002205	Osteopetrosis-associated transmembrane protein 1 Precursor [Source:UniProtKB/Swiss-Prot;Acc:Q86WC4];Osteopetrosis-associated transmembrane protein 1 precursor. [Source:Uniprot/SWISSPROT;HSPC019. [Source:Uniprot/SPTREMBL;Acc:Q8JHW7]	ENSGACG00000008950	ENSG00000081087;ENSMUSG00000038280;ENSRNOG00000037647	OSTM1;LOC499474	Osteopetrosis-associated transmembrane protein 1 Precursor [Source:UniProtKB/Swiss-Prot;Acc:Q86WC4];osteopetrosis associated transmembrane protein 1 Gene [Source:MGI (curated);Acc:Ostm1-003];similar to osteopetrosis associated transmembrane protein 1 (LOC499474), mRNA [Source:RefSeq_dna;Acc:NM_001029925]	1428334_at	osteoclast differentiation (0030316)	0030316;0002573;0002521;0030154;0048869;0009987;0008150;0032502;0030097;0048534;0048513;0048856;0048731;0007275;0032501;0002520;0002376;0030099	protein binding (0005515)	0005515;0005488;0003674	integral to membrane (0016021);cytosol (0005829)	0016020;0016021;0005829;0044444;0044424;0044464;0005575;0005623;0005622;0005737;0031224;0044425	8.33	8.34	8.5	8.32	8.51	8.42	8.26	8.42	8.29	7.93	8.15	8.31	8.38	7.94	7.86	8.43	7.99	8.14	8.21	8.23	8.84	8.9
1RT99J08_D_E04	A-Somatic	-	-	-	Confident	1.50284e+07	215	3	EXONIC	449	ENSGACG00000003863	ASB9	Ankyrin repeat and SOCS box protein 9 (ASB-9) [Source:UniProtKB/Swiss-Prot;Acc:Q96DX5]	ENSGACG00000003863;ENSTRUG00000009477;ENSORLG00000017849;ENSTNIG00000013954	ASB9	Ankyrin repeat and SOCS box protein 9 (ASB-9) [Source:UniProtKB/Swiss-Prot;Acc:Q96DX5];Ankyrin repeat and SOCS box protein 9 (ASB-9). [Source:Uniprot/SWISSPROT	ENSGACG00000003863	ENSG00000102048;ENSMUSG00000031384;ENSRNOG00000003441	ASB9;ASB9_PREDICTED	Ankyrin repeat and SOCS box protein 9 (ASB-9) [Source:UniProtKB/Swiss-Prot;Acc:Q96DX5];ankyrin repeat and SOCS box-containing 9 Gene [Source:MGI (curated);Acc:Asb9-001]	1426309_at	intracellular signaling cascade (0007242);ubiquitin-dependent protein catabolic process (0006511)	0007242;0007165;0007154;0009987;0008150;0050794;0050789;0065007;0006511;0019941;0043632;0044265;0009057;0009056;0008152;0043170;0044248;0044237;0044260;0051603;0006508;0044267;0019538;0043283;0044238;0034960;0044257;0030163;0043285;0034962	-	-	nucleus (0005634);cytoplasm (0005737)	0005634;0005737;0043231;0043227;0043226;0005575;0043229;0044424;0044464;0005623;0005622	8.67	8.93	8.91	8.49	8.21	8.86	8.74	8.44	8.57	7.64	8.15	8.25	7.97	7.92	7.99	8.39	7.91	8.25	8.18	7.84	8.69	8.73
tcba0012.f.17	A-Somatic	-	-	-	Confident	TCBA0012C.F.17_5.1	188	5	EXONIC	275	ENSORLG00000013355	PFKFB4 (1 of 2)	6-phosphofructo-2-kinase/fructose-2,6-biphosphatase 4 (6PF-2-K/Fru-2,6-P2ASE testis-type isozyme) [Includes 6-phosphofructo-2-kinase(EC 2.7.1.105);Fructose-2,6-bisphosphatase(EC 3.1.3.46)] [Source:UniProtKB/Swiss-Prot;Acc:Q16877]	ENSORLG00000013355;ENSTRUG00000010555;ENSGACG00000009822;ENSTNIG00000007096;ENSDARG00000055540	PFKFB4 (1 of 2);PFKFB4 (2 of 2);zgc:123288	6-phosphofructo-2-kinase/fructose-2,6-biphosphatase 4 (6PF-2-K/Fru-2,6-P2ASE testis-type isozyme) [Includes 6-phosphofructo-2-kinase(EC 2.7.1.105);Fructose-2,6-bisphosphatase(EC 3.1.3.46)] [Source:UniProtKB/Swiss-Prot;Acc:Q16877];6-phosphofructo-2-kinase/fructose-2,6-biphosphatase 4 (6PF-2-K/Fru- 2,6-P2ASE testis-type isozyme) [Includes: 6-phosphofructo-2-kinase (EC 2.7.1.105); Fructose-2,6-bisph…	ENSGACG00000009822	ENSG00000114268;ENSMUSG00000025648;ENSRNOG00000020656	PFKFB4	6-phosphofructo-2-kinase/fructose-2,6-biphosphatase 4 (6PF-2-K/Fru-2,6-P2ASE testis-type isozyme) [Includes 6-phosphofructo-2-kinase(EC 2.7.1.105);Fructose-2,6-bisphosphatase(EC 3.1.3.46)] [Source:UniProtKB/Swiss-Prot;Acc:Q16877];6-phosphofructo-2-kinase/fructose-2,6-biphosphatase 4 Gene [Source:MGI (curated);Acc:Pfkfb4-002];6-phosphofructo-2-kinase/fructose-2,6-biphosphatase 4 (6PF-2-K/Fru- 2,6-…	1456888_at	fructose 2,6-bisphosphate metabolic process (0006003)	0008152;0006003;0006000;0019318;0005996;0006066;0044237;0008150;0009987;0044262;0005975;0044238	ATP binding (0005524);6-phosphofructo-2-kinase activity (0003873);fructose-2,6-bisphosphate 2-phosphatase activity (0004331);shikimate kinase activity (0004765);identical protein binding (0042802)	0003824;0005524;0003674;0032559;0030554;0017076;0000166;0005488;0032555;0032553;0003873;0004331;0016301;0016740;0016787;0008443;0016773;0016772;0019200;0019203;0016791;0042578;0016788;0004765;0042802;0005515	cytosol (0005829)	0005829;0044444;0044424;0044464;0005575;0005623;0005622;0005737	8.45	8.45	8.01	8.39	8.45	7.91	8.05	8.48	8.12	8.8	8.28	7.92	8.27	8.3	8.32	8.27	8.49	8.23	8.41	8.34	8.67	8.81
tcav0002.g.13	A-Somatic	High	-	-	Confident	TCAV0002C.G.13_5.1	245	2	EXONIC	500	ENSORLG00000009063	-	-	ENSORLG00000009063;ENSTRUG00000005983;ENSTNIG00000000389	-	-	ENSORLG00000009063	-	-	-	-	-	-	protein binding (0005515)	0005515;0005488;0003674	-	-	8.64	8.37	8.57	8.52	8.29	9.01	7.94	8.09	7.93	8.79	8.41	8.8	9.91	7.91	7.81	7.52	7.81	8.08	8.06	8.72	8.63	9.43
1RT132F18_D_C09	A-Somatic	-	-	-	Confident	1.50866e+07	374	4	EXONIC	637	ENSGACG00000007983	ARRDC2	Arrestin domain-containing protein 2 [Source:UniProtKB/Swiss-Prot;Acc:Q8TBH0]	ENSGACG00000007983;ENSTRUG00000003734;ENSORLG00000008572;ENSTNIG00000010185;ENSDARG00000020761;ENSTNIG00000002392	ARRDC2;arrdc2;ARRDC2 (2 of 2);ARRDC2 (1 of 2)	Arrestin domain-containing protein 2 [Source:UniProtKB/Swiss-Prot;Acc:Q8TBH0];Arrestin domain-containing protein 2. [Source:Uniprot/SWISSPROT;arrestin domain containing 2 [Source:RefSeq_peptide;Acc:NP_956233]	ENSGACG00000007983	ENSG00000105643;ENSMUSG00000002910;ENSRNOG00000019009	ARRDC2;NM_001107303.1	Arrestin domain-containing protein 2 [Source:UniProtKB/Swiss-Prot;Acc:Q8TBH0];arrestin domain containing 2 Gene [Source:MGI Symbol;Acc:MGI:1918057];arrestin domain containing 2 (Arrdc2), mRNA [Source:RefSeq_dna;Acc:NM_001107303]	1428352_at	-	-	-	-	-	-	7.58	8.44	8.39	8.07	7.68	8.85	9.3	9.03	8.1	8.88	8.12	8.19	7.77	8.12	7.81	8.05	7.62	7.67	7.87	7.7	8.75	8.56
1RT31J07_B_E04	A-Somatic	-	-	-	Confident	1.50763e+07	140	4	EXONIC	203	ENSGACG00000007205	KIF1B	Kinesin-like protein KIF1B (Klp) [Source:UniProtKB/Swiss-Prot;Acc:O60333]	ENSGACG00000007205;ENSORLG00000005238;ENSTNIG00000015171;ENSDARG00000037020	KIF1B;kif1b	Kinesin-like protein KIF1B (Klp) [Source:UniProtKB/Swiss-Prot;Acc:O60333];Kinesin-like protein KIF1B (Klp). [Source:Uniprot/SWISSPROT;Kinesin-like protein Kif1b alpha. [Source:Uniprot/SPTREMBL;Acc:Q8JIX1]	ENSGACG00000007205	ENSG00000054523;ENSMUSG00000063077;ENSRNOG00000030317	KIF1B;CORT	Kinesin-like protein KIF1B (Klp) [Source:UniProtKB/Swiss-Prot;Acc:O60333];kinesin family member 1B Gene [Source:MGI (curated);Acc:Kif1b-003];Cortistatin precursor [Contains: Cortistatin-29; Cortistatin-14]. [Source:UniProtKB/Swiss-Prot;Acc:Q62949]	1451762_a_at;1423994_at;1423995_at;1451200_at;1451642_at;1455182_at;1425270_at	mitochondrion transport along microtubule (0047497);nerve-nerve synaptic transmission (0007270);neuromuscular synaptic transmission (0007274);anterograde axon cargo transport (0008089);embryonic development (0009790);pentose-phosphate shunt (0006098);D-gluconate metabolic process (0019521)	0007018;0007017;0009987;0008150;0030705;0046907;0006810;0051234;0051179;0051649;0051641;0047497;0007270;0007274;0008089;0007268;0007267;0007154;0019226;0050877;0003008;0032501;0008088;0034643;0051654;0051656;0051640;0051646;0009790;0032502;0007275;0006098;0008152;0019521;0006007;0006006;0019318;0005996;0006066;0044237;0044262;0005975;0044238;0019320;0046365;0044275;0016052;0009056;0044265;0009057…	microtubule motor activity (0003777);ATP binding (0005524);ATPase activity (0016887);kinesin binding (0019894);microtubule binding (0008017);DNA binding (0003677);phosphogluconate dehydrogenase (decarboxylating) activity (0004616);carboxylic acid binding (0031406);NADP binding (0050661);hormone activity (0005179)	0003777;0005524;0003774;0017111;0016462;0016818;0016817;0016787;0003824;0003674;0032559;0030554;0017076;0000166;0005488;0032555;0032553;0005515;0016887;0019894;0008092;0008017;0015631;0003677;0004616;0016491;0031406;0050661;0005179;0003676;0016616;0016614;0005102;0050662;0048037	microtubule associated complex (0005875);microtubule (0005874);mitochondrion (0005739);cytoplasmic vesicle membrane (0030659);soluble fraction (0005625);microsome (0005792);extracellular region (0005576)	0005875;0043234;0032991;0005575;0044430;0044446;0044422;0043226;0044424;0044464;0005623;0005622;0043229;0005856;0043232;0043228;0015630;0005874;0005739;0005737;0030659;0031410;0043231;0043227;0044444;0012506;0031090;0016020;0012505;0031988;0031982;0044433;0016023;0005625;0005792;0005576;0000267;0042598;0005624;0005626	7.66	8.44	8.1	8.16	8.41	8.99	8.65	8.21	8.8	8.25	8.08	8.55	8.61	7.64	7.74	8.26	7.53	7.63	7.77	7.66	8.4	8.11
1RT109A11_A_A06	A-Somatic	-	-	-	Confident	1.5068e+07	218	4	EXONIC	349	ENSGACG00000013460	PANX2	Pannexin-2 [Source:UniProtKB/Swiss-Prot;Acc:Q96RD6]	ENSGACG00000013460;ENSTRUG00000004850;ENSORLG00000016329;ENSTNIG00000008364;ENSDARG00000063019	PANX2;panx2	Pannexin-2 [Source:UniProtKB/Swiss-Prot;Acc:Q96RD6];Pannexin-2. [Source:Uniprot/SWISSPROT;Novel protein similar to vertebrate pannexin 2 (PANX2) (Fragment). [Source:Uniprot/SPTREMBL;Acc:Q1LUA3]	ENSGACG00000013460	ENSG00000073150;ENSMUSG00000058441;ENSRNOG00000033627	PANX2	Pannexin-2 [Source:UniProtKB/Swiss-Prot;Acc:Q96RD6];pannexin 2 Gene [Source:MGI Symbol;Acc:MGI:1890615];Pannexin-2. [Source:UniProtKB/Swiss-Prot;Acc:P60571]	-	signal transduction (0007165);nervous system development (0007399);filopodium formation (0046847);immune response (0006955)	0007165;0007399;0046847;0007154;0009987;0008150;0050794;0050789;0065007;0048731;0048856;0032502;0007275;0032501;0030035;0030031;0030030;0000902;0032989;0009653;0016043;0048869;0006955;0002376;0050896	tumor necrosis factor receptor binding (0005164)	0005164;0032813;0005102;0005515;0005488;0003674	gap junction (0005921);integral to membrane (0016021)	0005921;0005911;0030054;0044459;0044425;0044464;0005575;0005623;0016020;0005886;0016021;0031224	8.27	8.21	8.34	8.44	8.24	7.92	8.47	8.6	8.7	8.1	8.8	8.32	8.57	7.85	7.8	8.05	7.94	7.8	7.81	7.81	8.88	8.77
tcay0017.f.08	A-Somatic	High	Expressed	-	Confident	TCAY0017B.F.08_5.1	316	5	EXONIC	570	ENSORLG00000017088	-	-	ENSORLG00000017088;ENSDARG00000019260	DHRS9 (1 of 3);rdh1l	Dehydrogenase/reductase SDR family member 9 precursor (EC 1.1.-.-) (3- alpha hydroxysteroid dehydrogenase) (3alpha-HSD) (RDH-E2) (Short-chain dehydrogenase/reductase retSDR8) (NADP-dependent retinol dehydrogenase/reductase) (RDHL). [Source:Uniprot/SWISSPR;Dehydrogenase/reductase SDR family member 9 precursor (EC 1.1.-.-) (3- alpha hydroxysteroid dehydrogenase) (3alpha-HSD) (RDH-E2) (Short-chain d…	ENSDARG00000019260	ENSG00000139547;ENSMUSG00000054052;ENSRNOG00000029651;ENSRNOG00000004391;ENSRNOG00000004459;ENSRNOG00000007758;ENSRNOG00000006773;ENSRNOG00000004329;ENSRNOG00000002597;ENSMUSG00000069456;ENSMUSG00000054031;ENSMUSG00000056148;ENSMUSG00000074640;ENSMUSG00000040134;ENSMUSG00000040127;ENSMUSG00000074639;ENSMUSG00000027068;ENSMUSG00000025396;ENSG00000170426;ENSG00000025423;ENSG00000073737	RDH16;RDH19;RDH2;RDH7;SDRO;HSD17B6;DHRS9;RDH18;RDH9;RDH1;BC089597;AC026120.33	Retinol dehydrogenase 16 (EC 1.1.-.-)(Sterol/retinol dehydrogenase)(Microsomal NAD+dependent retinol dehydrogenase 4)(RoDH-4) [Source:UniProtKB/Swiss-Prot;Acc:O75452];retinol dehydrogenase 19 Gene [Source:MGI Symbol;Acc:MGI:2678390];Retinol dehydrogenase 2 (EC 1.1.1.105) (Retinol dehydrogenase type II) (RODH II) (29 kDa protein). [Source:UniProtKB/Swiss-Prot;Acc:P50170];Retinol dehydrogenase 7 (E…	1420541_at;1445728_at;1427963_s_at;1421702_at;1448723_at;1456074_at;1430785_at;1451681_at;1449385_at	gut morphogenesis (0048547);pectoral fin morphogenesis (0035138);exocrine pancreas development (0031017);skeletal system development (0001501);retinal metabolic process (0042574);retinol metabolic process (0042572);oxidation reduction (0055114);enterobactin biosynthetic process (0009239);progesterone metabolic process (0042448);9-cis-retinoic acid biosynthetic process (0042904);transport (0006810…	0008152;0048547;0035138;0031017;0001501;0042574;0042572;0048731;0048856;0032502;0008150;0007275;0032501;0031016;0048513;0035272;0033334;0035107;0009653;0048736;0033333;0035136;0035108;0060173;0033339;0001523;0016101;0006721;0006720;0044255;0006629;0044238;0044237;0009987;0019748;0006776;0006775;0006766;0042445;0010817;0065008;0065007;0043288;0048546;0009887;0048565;0055114;0009239;0009238;0006725…	retinol dehydrogenase activity (0004745);binding (0005488);electron carrier activity (0009055);2,3-dihydro-2,3-dihydroxybenzoate dehydrogenase activity (0008667);alcohol dehydrogenase activity (0004022);estradiol 17-beta-dehydrogenase activity (0004303);3-alpha(17-beta)-hydroxysteroid dehydrogenase (NAD+) activity (0047035);testosterone 17-beta-dehydrogenase activity (0050327);transporter activit…	0016491;0004745;0016616;0016614;0003824;0003674;0005488;0009055;0008667;0016628;0016627;0004022;0004303;0047035;0050327;0033764;0016229;0005215;0016854;0016853	microsome (0005792);integral to endoplasmic reticulum membrane (0030176);early endosome membrane (0031901)	0016020;0016021;0005783;0005789;0005792;0043231;0043227;0043226;0005575;0043229;0044424;0044464;0005623;0005622;0044444;0005737;0031090;0044422;0044425;0044432;0044446;0042175;0012505;0042598;0005624;0005626;0000267;0031224;0030176;0031227;0031300;0031301;0005768;0031901;0010008;0044440;0005769	8.47	8.58	8.99	8.46	8.44	8.24	8.2	8.53	8.6	8.86	8.37	8.03	8.18	8.33	7.75	7.69	7.9	7.79	7.6	7.5	9	8.92
1RT122G23_A_D12	A-Somatic	High	-	-	Not confident	1.50865e+07	30	1	INTERGENIC	-11308	ENSGACG00000007085	HOXA1	Homeobox protein Hox-A1 (Hox-1F) [Source:UniProtKB/Swiss-Prot;Acc:P49639]	ENSGACG00000007085;ENSTRUG00000015937;ENSORLG00000004981;ENSTNIG00000000977;ENSDARG00000057721	HOXA1;Q3V637_ORYLA;HXA1A_FUGRU;hoxa1a	Homeobox protein Hox-A1 (Hox-1F) [Source:UniProtKB/Swiss-Prot;Acc:P49639];Homeobox protein Hox-A1 (Hox-1F). [Source:Uniprot/SWISSPROT;HOXA1A (Fragment). [Source:Uniprot/SPTREMBL;Acc:Q9PVT1];Homeobox protein Hox-A1a. [Source:Uniprot/SWISSPROT;Acc:Q1KL10];Homeobox protein Hox-A1a (Hox-A1). [Source:Uniprot/SWISSPROT;Acc:Q98SI1]	ENSGACG00000007085	ENSG00000105991;ENSMUSG00000029844;ENSRNOG00000005628	HOXA1	Homeobox protein Hox-A1 (Hox-1F) [Source:UniProtKB/Swiss-Prot;Acc:P49639];homeo box A1 Gene [Source:MGI (curated);Acc:Hoxa1-001];Homeobox protein Hox-A1. [Source:UniProtKB/Swiss-Prot;Acc:O08656]	1420565_at	phosphate transport (0006817);transcription termination (0006353);transcription antitermination (0031564);anterior/posterior pattern formation (0009952);inner ear morphogenesis (0042472);regulation of transcription from RNA polymerase II promoter (0006357);anatomical structure formation (0048646);central nervous system neuron differentiation (0021953);motor axon guidance (0008045);rhombomere 3 de…	0006355;0006350;0007275;0045449;0006139;0044237;0008152;0008150;0009987;0044238;0034961;0034645;0009059;0009058;0043170;0044249;0044260;0034960;0043283;0043284;0010467;0010468;0060255;0019222;0050789;0065007;0010556;0009889;0019219;0031323;0050794;0031326;0051252;0032501;0032502;0006817;0015698;0006820;0006811;0006810;0051234;0051179;0006353;0031564;0043624;0034623;0032984;0022411;0016043;0043933…	transcription factor activity (0003700);sequence-specific DNA binding (0043565);RNA polymerase II transcription factor activity (0003702)	0003700;0043565;0003677;0003676;0005488;0003674;0030528;0003702	nucleus (0005634);cytoplasm (0005737)	0005634;0043231;0043227;0043226;0005575;0043229;0044424;0044464;0005623;0005622;0005737	9.21	8.8	8.53	8.73	8.32	8.08	8.6	8.48	8.33	8.04	8.11	8.38	8.1	7.89	7.97	8.08	7.82	7.89	7.81	7.87	8.35	8.51
tcbk0003.k.15	A-Somatic	-	-	-	Confident	TCBK0003C.K.15_5.1	493	3	EXONIC	746	ENSGACG00000020396	SLC12A9	Solute carrier family 12 member 9 (Potassium-chloride transporter 9)(Cation-chloride cotransporter-interacting protein 1)(CCC-interacting protein 1)(hCIP1)(Cation-chloride cotransporter 6)(hCCC6)(WO3.3) [Source:UniProtKB/Swiss-Prot;Acc:Q9BXP2]	ENSGACG00000020396;ENSTRUG00000016383;ENSTNIG00000011770;ENSDARG00000060366;ENSTNIG00000013236	SLC12A9;A2BFP5_DANRE;SLC12A9 (1 of 2);SLC12A9 (2 of 2)	Solute carrier family 12 member 9 (Potassium-chloride transporter 9)(Cation-chloride cotransporter-interacting protein 1)(CCC-interacting protein 1)(hCIP1)(Cation-chloride cotransporter 6)(hCCC6)(WO3.3) [Source:UniProtKB/Swiss-Prot;Acc:Q9BXP2];solute carrier family 12 (potassium/chloride transporters), member 9 [Source:RefSeq_peptide;Acc:NP_064631];Solute carrier family 12 member 9 (Potassium-chl…	ENSGACG00000020396	ENSG00000146828;ENSMUSG00000037344	SLC12A9	Solute carrier family 12 member 9 (Potassium-chloride transporter 9)(Cation-chloride cotransporter-interacting protein 1)(CCC-interacting protein 1)(hCIP1)(Cation-chloride cotransporter 6)(hCCC6)(WO3.3) [Source:UniProtKB/Swiss-Prot;Acc:Q9BXP2];solute carrier family 12 (potassium/chloride transporters), member 9 Gene [Source:MGI (curated);Acc:Slc12a9-001]	1418103_at	transport (0006810);Wnt receptor signaling pathway (0016055)	0006810;0051234;0008150;0051179;0016055;0007166;0007165;0007154;0009987;0050794;0050789;0065007	microtubule binding (0008017)	0005488;0005515;0008017;0003674;0015631;0008092	plasma membrane (0005886);integral to membrane (0016021)	0016020;0044464;0005575;0005623;0005886;0016021;0031224;0044425	8.42	8.58	8.34	8.44	8.59	8	7.96	8.47	8.33	8.58	8.26	8.34	8.37	7.84	7.9	7.88	7.8	7.7	7.78	7.81	8.64	8.73
tcay0002.l.02	A-Somatic	-	-	-	Confident	TCAY0002B.L.02_5.1	287	3	EXONIC	525	ENSGACG00000006158	DUOXA2	Dual oxidase maturation factor 2 (Dual oxidase activator 2) [Source:UniProtKB/Swiss-Prot;Acc:Q1HG44]	ENSGACG00000006158;ENSTRUG00000008990;ENSORLG00000005284;ENSTNIG00000013700	DUOXA2	Dual oxidase maturation factor 2 (Dual oxidase activator 2) [Source:UniProtKB/Swiss-Prot;Acc:Q1HG44];Dual oxidase maturation factor 2 (Dual oxidase activator 2). [Source:Uniprot/SWISSPROT	ENSGACG00000006158	ENSG00000140254;ENSMUSG00000027224;ENSRNOG00000018005;ENSRNOG00000017805;ENSMUSG00000027225;ENSG00000140274	DUOXA1;NP_001101237.1;RGD1560628_PREDICTED;DUOXA2	Dual oxidase maturation factor 1 (Dual oxidase activator 1)(Numb-interacting protein) [Source:UniProtKB/Swiss-Prot;Acc:Q1HG43];dual oxidase maturation factor 1 Gene [Source:MGI (curated);Acc:Duoxa1-001];similar to cDNA sequence BC019755 (predicted) (RGD1306601_predicted), mRNA [Source:RefSeq_dna;Acc:NM_001107767];dual oxidase maturation factor 2 Gene [Source:MGI (curated);Acc:Duoxa2-001];Dual oxi…	1460372_at;1422137_at	amino acid transport (0006865);protein transport (0015031);G-protein coupled receptor protein signaling pathway (0007186)	0006865;0015837;0006810;0051234;0008150;0051179;0046942;0015849;0015031;0045184;0008104;0033036;0007186;0007166;0007165;0007154;0009987;0050794;0050789;0065007	structural molecule activity (0005198)	0005198;0003674	integral to membrane (0016021);tight junction (0005923);endoplasmic reticulum membrane (0005789)	0016020;0044464;0005575;0005623;0016021;0031224;0044425;0005923;0070160;0005911;0030054;0044459;0005886;0043296;0016327;0005783;0005789;0043231;0043227;0043226;0043229;0044424;0005622;0044444;0005737;0031090;0044422;0044432;0044446;0042175;0012505	8.16	8.42	8.57	8.39	8.39	8.68	8.51	8.34	8.36	8.21	8.28	8.46	8.24	7.8	7.74	8.11	7.68	7.62	7.84	7.85	7.76	8.56
1RT39D01_B_B01	A-Somatic	High	-	-	Confident	1.50784e+07	449	4	EXONIC	604	ENSGACG00000007280	CLIC4	Chloride intracellular channel protein 4 (Intracellular chloride ion channel protein p64H1) [Source:UniProtKB/Swiss-Prot;Acc:Q9Y696]	ENSGACG00000007280;ENSTRUG00000001919;ENSORLG00000017513;ENSTNIG00000016910;ENSDARG00000022995	CLIC4;clic4	Chloride intracellular channel protein 4 (Intracellular chloride ion channel protein p64H1) [Source:UniProtKB/Swiss-Prot;Acc:Q9Y696];Chloride intracellular channel protein 4 (Intracellular chloride ion channel protein p64H1). [Source:Uniprot/SWISSPROT;chloride intracellular channel 4 [Source:RefSeq_peptide;Acc:NP_958894]	ENSGACG00000007280	ENSG00000169504;ENSMUSG00000037242;ENSRNOG00000018109	CLIC4	Chloride intracellular channel protein 4 (Intracellular chloride ion channel protein p64H1) [Source:UniProtKB/Swiss-Prot;Acc:Q9Y696];chloride intracellular channel 4 (mitochondrial) Gene [Source:MGI (curated);Acc:Clic4-001];Chloride intracellular channel protein 4 (Intracellular chloride ion channel protein p64H1). [Source:UniProtKB/Swiss-Prot;Acc:Q9Z0W7]	-	chloride transport (0006821);cell differentiation (0030154);negative regulation of cell migration (0030336)	0006821;0015698;0006820;0006811;0006810;0051234;0008150;0051179;0030154;0030336;0048869;0009987;0032502;0030334;0040012;0050789;0065007;0051270;0032879;0050794;0051271;0048523;0048519	voltage-gated chloride channel activity (0005247);chloride channel inhibitor activity (0019869);chloride ion binding (0031404);protein binding (0005515)	0005247;0005254;0005253;0005216;0015075;0022891;0022857;0005215;0003674;0022892;0022838;0015267;0022803;0008509;0008308;0005244;0022832;0022836;0019869;0031404;0008200;0016248;0016247;0015457;0017081;0043168;0043167;0005488;0005515	mitochondrion (0005739);soluble fraction (0005625);microvillus (0005902);actin cytoskeleton (0015629);cytoplasmic vesicle (0031410);integral to membrane (0016021);endoplasmic reticulum (0005783)	0016020;0044464;0005575;0005623;0005622;0005739;0005625;0005737;0005902;0015629;0031410;0000267;0044424;0043231;0043227;0043226;0043229;0044444;0042995;0005856;0043232;0043228;0031982;0016021;0031224;0044425;0005783	8.71	9.13	9.02	9.12	8.47	8.26	8.65	8.94	8.97	8.25	8.33	8.47	8.19	7.95	8.38	8.37	8.13	7.89	8.25	8.25	9.95	9.79
tcad0005.d.21	A-Somatic	High	-	-	Not confident	TCAD0005A.D.21_5.1	31	1	EXONIC	87	ENSGACG00000003246	LASS2 (2 of 2)	LAG1 longevity assurance homolog 2 (Tumor metastasis-suppressor gene 1 protein)(SP260) [Source:UniProtKB/Swiss-Prot;Acc:Q96G23]	ENSGACG00000003246;ENSTRUG00000012292;ENSORLG00000002602;ENSTNIG00000017545;ENSDARG00000013704	LASS2 (2 of 2);lass2	LAG1 longevity assurance homolog 2 (Tumor metastasis-suppressor gene 1 protein)(SP260) [Source:UniProtKB/Swiss-Prot;Acc:Q96G23];LAG1 longevity assurance homolog 2 (Tumor metastasis-suppressor gene 1 protein) (SP260). [Source:Uniprot/SWISSPROT;LAG1 homolog, ceramide synthase 2 (S. cerevisiae) (lass2), mRNA [Source:RefSeq_dna;Acc:NM_153671]	ENSGACG00000003246	ENSG00000143418;ENSMUSG00000015714;ENSRNOG00000021138	LASS2	LAG1 longevity assurance homolog 2 (Tumor metastasis-suppressor gene 1 protein)(SP260) [Source:UniProtKB/Swiss-Prot;Acc:Q96G23];LAG1 homolog, ceramide synthase 2 Gene [Source:MGI (curated);Acc:Lass2-001];longevity assurance homolog 2 [Source:RefSeq_peptide;Acc:NP_001028872]	1423955_a_at	regulation of transcription, DNA-dependent (0006355);ceramide biosynthetic process (0046513)	0006355;0045449;0010468;0060255;0019222;0050789;0065007;0008150;0010556;0009889;0019219;0031323;0050794;0031326;0051252;0008610;0030148;0046513;0006629;0044238;0008152;0009058;0006665;0006643;0044255;0044237;0009987;0046467;0044249;0006672;0046519;0046520	transcription factor activity (0003700);sequence-specific DNA binding (0043565);protein binding (0005515);sphingosine N-acyltransferase activity (0050291)	0003700;0043565;0003677;0003676;0005488;0003674;0030528;0005515;0050291;0016410;0008415;0016747;0016746;0016740;0003824	integral to membrane (0016021);endoplasmic reticulum membrane (0005789);nuclear membrane (0031965)	0005634;0016021;0043231;0043227;0043226;0005575;0043229;0044424;0044464;0005623;0005622;0031224;0044425;0016020;0005783;0005789;0031965;0044444;0005737;0031090;0044422;0044432;0044446;0042175;0012505;0044428;0005635;0031967;0031975	7.86	8.47	8.43	8.76	8.98	8.51	8.47	9.13	8.79	8.2	8.53	8.66	8.32	7.96	8.15	7.95	7.86	7.79	7.9	7.74	9.32	9.7
tcay0017.m.21	A-Somatic	High	Correlated	-	Confident	TCAY0017B.M.21_3.1	122	4	EXONIC	198	ENSGACG00000004365	VPS41	Vacuolar protein sorting-associated protein 41 homolog (S53) [Source:UniProtKB/Swiss-Prot;Acc:P49754]	ENSGACG00000004365;ENSTRUG00000007800;ENSORLG00000011643;ENSTNIG00000017132;ENSDARG00000063573	VPS41;LOC563215	Vacuolar protein sorting-associated protein 41 homolog (S53) [Source:UniProtKB/Swiss-Prot;Acc:P49754];Vacuolar protein sorting-associated protein 41 homolog (S53). [Source:Uniprot/SWISSPROT	ENSGACG00000004365	ENSG00000006715;ENSMUSG00000041236;ENSRNOG00000012940	VPS41;NP_001100825.1	Vacuolar protein sorting-associated protein 41 homolog (S53) [Source:UniProtKB/Swiss-Prot;Acc:P49754];vacuolar protein sorting 41 (yeast) Gene [Source:MGI Symbol;Acc:MGI:1929215]	1433665_at;1437901_a_at;1433666_s_at	intracellular protein transport (0006886);vesicle-mediated transport (0016192)	0006886;0016192;0015031;0006810;0051234;0008150;0051179;0045184;0008104;0033036;0046907;0051649;0051641;0009987;0034613	zinc ion binding (0008270);microtubule binding (0008017)	0005515;0008270;0005488;0003674;0046914;0043169;0043167;0046872;0008017;0015631;0008092	early endosome (0005769);late endosome (0005770);microtubule (0005874)	0005769;0005770;0005874;0005768;0043231;0043227;0043226;0005575;0043229;0044424;0044464;0005623;0005622;0044444;0005737;0044430;0044446;0044422;0005856;0043232;0043228;0015630	9.06	8.39	8.77	8.47	8.69	9.29	8.43	8.88	9.08	8.85	8.34	8.39	8.61	8.17	8.11	8.67	8.34	7.78	7.88	7.89	9.9	10.06
tcac0006.o.20	A-Somatic	High	Correlated	-	Confident	TCAC0006C.O.20_3.1	82	1	INTERGENIC	-27	ENSGACG00000003048	SDC2	Syndecan-2 Precursor (SYND2)(Fibroglycan)(Heparan sulfate proteoglycan core protein)(HSPG) [Source:UniProtKB/Swiss-Prot;Acc:P34741]	ENSGACG00000003048;ENSTRUG00000004101;ENSORLG00000010202;ENSTNIG00000017743;ENSDARG00000002731	SDC2;SDC2 (1 of 2);sdc2	Syndecan-2 Precursor (SYND2)(Fibroglycan)(Heparan sulfate proteoglycan core protein)(HSPG) [Source:UniProtKB/Swiss-Prot;Acc:P34741];Syndecan-2 precursor (SYND2) (Fibroglycan) (Heparan sulfate proteoglycan core protein) (HSPG). [Source:Uniprot/SWISSPROT;syndecan 2 [Source:RefSeq_peptide;Acc:NP_775330]	ENSGACG00000003048	ENSG00000169439;ENSMUSG00000022261;ENSRNOG00000004936	SDC2	Syndecan-2 Precursor (SYND2)(Fibroglycan)(Heparan sulfate proteoglycan core protein)(HSPG) [Source:UniProtKB/Swiss-Prot;Acc:P34741];syndecan 2 Gene [Source:MGI (curated);Acc:Sdc2-001];Syndecan-2 precursor (SYND2) (Fibroglycan) (Heparan sulfate proteoglycan core protein) (HSPG). [Source:UniProtKB/Swiss-Prot;Acc:P34900]	1417011_at;1417012_at;1448545_at	sprouting angiogenesis (0002040)	0002040;0001525;0048646;0032502;0008150;0009653;0048856;0048514;0009887;0048513;0048731;0007275;0032501;0001568;0001944	cytoskeletal protein binding (0008092)	0008092;0005515;0005488;0003674	integral to plasma membrane (0005887)	0016020;0044464;0005575;0005623;0016021;0031224;0044425;0005887;0031226;0044459;0005886	9.26	8.98	9.09	8.69	9.1	8.85	8.78	8.8	8.83	8.26	8.82	8.39	8.5	7.9	7.84	8.01	8.02	7.88	7.55	7.67	9.71	9.8
1RT103E09_A_C05	A-Somatic	High	Expressed	-	Confident	1.50661e+07	391	7	EXONIC	624	ENSGACG00000002619	FHL3 (2 of 2)	Four and a half LIM domains protein 3 (FHL-3)(Skeletal muscle LIM-protein 2)(SLIM 2) [Source:UniProtKB/Swiss-Prot;Acc:Q13643]	ENSGACG00000002619;ENSTRUG00000010010;ENSORLG00000009622;ENSTNIG00000004585	FHL3 (2 of 2)	Four and a half LIM domains protein 3 (FHL-3)(Skeletal muscle LIM-protein 2)(SLIM 2) [Source:UniProtKB/Swiss-Prot;Acc:Q13643];Four and a half LIM domains protein 3 (FHL-3) (Skeletal muscle LIM- protein 2) (SLIM 2). [Source:Uniprot/SWISSPROT	ENSGACG00000002619	ENSG00000183386;ENSMUSG00000032643;ENSRNOG00000007541	FHL3;NP_001101449.1	Four and a half LIM domains protein 3 (FHL-3)(Skeletal muscle LIM-protein 2)(SLIM 2) [Source:UniProtKB/Swiss-Prot;Acc:Q13643];four and a half LIM domains 3 Gene [Source:MGI (curated);Acc:Fhl3-001];four and a half LIM domains 3 [Source:RefSeq_peptide;Acc:NP_001101449]	1420779_at	muscle development (0007517);actin cytoskeleton organization (0030036)	0007517;0030036;0048513;0048856;0032502;0008150;0048731;0007275;0032501;0030029;0009987;0007010;0006996;0016043	zinc ion binding (0008270);actin binding (0003779)	0008270;0046914;0043169;0043167;0005488;0003674;0046872;0003779;0008092;0005515	stress fiber (0001725);nucleus (0005634);Z disc (0030018)	0001725;0005634;0030018;0032432;0044430;0044446;0044422;0005575;0043226;0044424;0044464;0005623;0005622;0043229;0005856;0043232;0043228;0015629;0043231;0043227;0044449;0044444;0005737;0043292;0031674;0030017;0030016	8.55	8.41	9.16	8.83	8.81	8.22	9.28	9.01	8.73	8.48	8.59	8.3	8.16	7.93	8	8.08	8.18	8.09	7.98	8.03	9.48	9.65
tcay0038.e.09	A-Somatic	High	Correlated	-	Confident	TCAY0038B.E.09_5.1	506	5	EXONIC	723	ENSGACG00000001662	BAMBI	BMP and activin membrane-bound inhibitor homolog Precursor (Putative transmembrane protein NMA)(Non-metastatic gene A protein) [Source:UniProtKB/Swiss-Prot;Acc:Q13145]	ENSGACG00000001662;ENSTRUG00000003432;ENSORLG00000004493;ENSTNIG00000008711;ENSDARG00000055381;ENSDARG00000056406	BAMBI;bambi;zgc:91871	BMP and activin membrane-bound inhibitor homolog Precursor (Putative transmembrane protein NMA)(Non-metastatic gene A protein) [Source:UniProtKB/Swiss-Prot;Acc:Q13145];BMP and activin membrane-bound inhibitor homolog precursor (Putative transmembrane protein NMA) (Non-metastatic gene A protein). [Source:Uniprot/SWISSPROT;BMP and activin membrane-bound inhibitor [Source:RefSeq_peptide;Acc:NP_57185…	ENSGACG00000001662	ENSG00000095739;ENSMUSG00000024232;ENSRNOG00000016066	BAMBI	BMP and activin membrane-bound inhibitor homolog Precursor (Putative transmembrane protein NMA)(Non-metastatic gene A protein) [Source:UniProtKB/Swiss-Prot;Acc:Q13145];BMP and activin membrane-bound inhibitor, homolog (Xenopus laevis) Gene [Source:MGI Symbol;Acc:MGI:1915260];BMP and activin membrane-bound inhibitor homolog precursor (Kinase- deficient TGFbeta superfamily receptor subunit). [Sourc…	1423753_at	negative regulation of BMP signaling pathway (0030514);dorsal/ventral pattern formation (0009953);transforming growth factor beta receptor signaling pathway (0007179)	0030514;0009953;0003002;0007389;0032502;0008150;0007275;0032501;0030510;0017015;0009966;0010646;0050794;0050789;0065007;0030512;0009968;0010648;0048523;0048519;0007179;0007178;0007167;0007166;0007165;0007154;0009987	-	-	integral to plasma membrane (0005887);cytoplasm (0005737)	0005887;0016021;0031224;0044425;0044464;0005575;0005623;0016020;0031226;0044459;0005886;0005737;0044424;0005622	8.58	8.86	9.25	8.56	9	8.83	8.97	8.95	8.74	8.31	8.75	8.09	8.46	7.61	7.64	7.75	7.7	7.4	7.36	7.49	9.07	9.41
tcbk0055.n.07	A-Somatic	High	Correlated	-	Confident	TCCE0025D.F.21_3.1	394	4	EXONIC	611	ENSGACG00000011678	CTDSP2	Carboxy-terminal domain RNA polymerase II polypeptide A small phosphatase 2 (EC 3.1.3.16)(Small CTD phosphatase 2)(SCP2)(Nuclear LIM interactor-interacting factor 2)(NLI-interacting factor 2)(Protein OS-4) [Source:UniProtKB/Swiss-Prot;Acc:O14595]	ENSGACG00000011678;ENSTRUG00000000378;ENSORLG00000016558;ENSTNIG00000005237;ENSDARG00000036102	CTDSP2;zgc:77714	Carboxy-terminal domain RNA polymerase II polypeptide A small phosphatase 2 (EC 3.1.3.16)(Small CTD phosphatase 2)(SCP2)(Nuclear LIM interactor-interacting factor 2)(NLI-interacting factor 2)(Protein OS-4) [Source:UniProtKB/Swiss-Prot;Acc:O14595];Carboxy-terminal domain RNA polymerase II polypeptide A small phosphatase 2 (EC 3.1.3.16) (Small CTD phosphatase 2) (SCP2) (Nuclear LIM interactor-inter…	ENSGACG00000011678	ENSG00000175215;ENSMUSG00000078429	CTDSP2	Carboxy-terminal domain RNA polymerase II polypeptide A small phosphatase 2 (EC 3.1.3.16)(Small CTD phosphatase 2)(SCP2)(Nuclear LIM interactor-interacting factor 2)(NLI-interacting factor 2)(Protein OS-4) [Source:UniProtKB/Swiss-Prot;Acc:O14595];CTD (carboxy-terminal domain, RNA polymerase II, polypeptide A) small phosphatase 2 Gene [Source:MGI Symbol;Acc:MGI:1098748]	1423661_s_at;1423660_at;1451075_s_at	-	-	phosphoprotein phosphatase activity (0004721)	0016791;0042578;0016788;0016787;0003824;0003674;0004721	soluble fraction (0005625);nucleus (0005634)	0005625;0005634;0000267;0044464;0005575;0005623;0043231;0043227;0043226;0043229;0044424;0005622	8.06	9.17	9.44	9.21	8.85	9.29	9.03	9.26	8.52	7.8	8.35	8.39	8.32	7.86	8.44	7.86	7.78	7.44	8.25	7.78	9.16	9.21
tcbk0048.j.18	A-Somatic	High	Not detected	-	Confident	TCCE0024D.N.16_3.1	412	4	EXONIC	648	ENSGACG00000016223	RBM47	RNA-binding protein 47 (RNA-binding motif protein 47) [Source:UniProtKB/Swiss-Prot;Acc:A0AV96]	ENSGACG00000016223;ENSTRUG00000014050;ENSORLG00000005847;ENSTNIG00000006127;ENSDARG00000061985	RBM47;A2BIC5_DANRE	RNA-binding protein 47 (RNA-binding motif protein 47) [Source:UniProtKB/Swiss-Prot;Acc:A0AV96];RNA-binding protein 47 (RNA-binding motif protein 47). [Source:Uniprot/SWISSPROT;Novel protein. [Source:Uniprot/SPTREMBL;Acc:A2BIC5]	ENSGACG00000016223	ENSG00000163694;ENSMUSG00000070780;ENSRNOG00000002408	RBM47;RGD1359713	RNA-binding protein 47 (RNA-binding motif protein 47) [Source:UniProtKB/Swiss-Prot;Acc:A0AV96];RNA binding motif protein 47 Gene [Source:MGI (curated);Acc:Rbm47-001];RNA-binding protein 47 (RNA-binding motif protein 47). [Source:UniProtKB/Swiss-Prot;Acc:Q66H68]	1423411_at;1438021_at	homoiothermy (0042309);response to freezing (0050826);translation (0006412)	0042309;0050826;0006412;0034961;0034645;0009059;0009058;0008152;0008150;0043170;0044249;0044237;0009987;0044260;0034960;0043283;0043284;0044267;0019538;0044238;0010467;0001659;0032501;0042592;0065008;0065007;0009409;0006950;0050896;0009266;0009628	ice binding (0050825);structural constituent of ribosome (0003735);RNA binding (0003723);nucleotide binding (0000166)	0003676;0005488;0003674;0050825;0003735;0003723;0005198;0050824;0000166	ribosome (0005840);nucleus (0005634)	0005622;0005840;0005634;0044464;0005575;0005623;0043231;0043227;0043226;0043229;0044424;0030529;0032991;0043232;0043228;0044444;0005737	7.46	8.13	9.38	8.24	8	9.04	9.4	8.51	8.82	8.89	8.66	9.11	8.55	8.42	7.97	8.39	7.74	8.16	8.9	8.54	9.05	10.29
tcbk0048.o.16	A-Somatic	High	Expressed	-	Confident	TCBK0048C.O.16_5.1	369	4	EXONIC	596	ENSGACG00000008350	SMTN	Smoothelin [Source:UniProtKB/Swiss-Prot;Acc:P53814]	ENSGACG00000008350;ENSTRUG00000010473;ENSTNIG00000015837	SMTN	Smoothelin [Source:UniProtKB/Swiss-Prot;Acc:P53814]	ENSGACG00000008350	ENSG00000183963;ENSMUSG00000020439;ENSRNOG00000019451	SMTN	Smoothelin [Source:UniProtKB/Swiss-Prot;Acc:P53814];smoothelin Gene [Source:MGI (curated);Acc:Smtn-003];Smtn protein. [Source:UniProtKB/TrEMBL;Acc:Q63ZV4]	1452469_a_at	antibiotic catabolic process (0017001);smooth muscle contraction (0006939);muscle development (0007517);regulation of transcription, DNA-dependent (0006355);vesicle-mediated transport (0016192)	0017001;0016999;0017144;0044237;0008152;0008150;0009987;0044248;0009056;0006939;0007517;0006355;0045449;0010468;0060255;0019222;0050789;0065007;0010556;0009889;0019219;0031323;0050794;0031326;0051252;0006936;0003012;0003008;0032501;0048513;0048856;0032502;0048731;0007275;0016192;0006810;0051234;0051179	zinc ion binding (0008270);beta-lactamase activity (0008800);actin binding (0003779);structural constituent of muscle (0008307);transcription factor activity (0003700)	0008270;0008800;0046914;0043169;0043167;0005488;0003674;0046872;0016812;0016810;0016787;0003824;0003779;0008307;0003700;0003677;0003676;0030528;0008092;0005515;0005198	nucleus (0005634);cytoplasm (0005737);actin cytoskeleton (0015629);membrane (0016020)	0005634;0005737;0015629;0043231;0043227;0043226;0005575;0043229;0044424;0044464;0005623;0005622;0005856;0043232;0043228;0016020	7.5	8.47	8.72	8.83	7.98	8.34	8.77	9.09	8.75	8.74	8.56	8.4	8.2	8.28	8.48	8.39	7.86	8.05	8.26	8.13	9.44	9.65
1RT65M10_C_G05	A-Somatic	High	Correlated	-	Confident	1.50239e+07	112	4	EXONIC	142	ENSTRUG00000005456	TIA1 (2 of 2)	Nucleolysin TIA-1 isoform p40 (p40-TIA-1)(RNA-binding protein TIA-1) [Contains Nucleolysin TIA-1 isoform p15(p15-TIA-1)] [Source:UniProtKB/Swiss-Prot;Acc:P31483]	ENSTRUG00000005456;ENSORLG00000002529;ENSGACG00000015800;ENSTNIG00000013470;ENSDARG00000052536	TIA1 (2 of 2);TIA1 (1 of 2);zgc:55520	Nucleolysin TIA-1 isoform p40 (p40-TIA-1)(RNA-binding protein TIA-1) [Contains Nucleolysin TIA-1 isoform p15(p15-TIA-1)] [Source:UniProtKB/Swiss-Prot;Acc:P31483];Nucleolysin TIA-1 isoform p40 (RNA-binding protein TIA-1) (p40-TIA-1) [Contains: Nucleolysin TIA-1 isoform p15 (p15-TIA-1)]. [Source:Uniprot/SWISSPROT;hypothetical protein LOC322786 [Source:RefSeq_peptide;Acc:NP_997793]	ENSGACG00000015800	ENSG00000116001;ENSMUSG00000071337;ENSRNOG00000016813	TIA1	Nucleolysin TIA-1 isoform p40 (p40-TIA-1)(RNA-binding protein TIA-1) [Contains Nucleolysin TIA-1 isoform p15(p15-TIA-1)] [Source:UniProtKB/Swiss-Prot;Acc:P31483];cytotoxic granule-associated RNA binding protein 1 Gene [Source:MGI (curated);Acc:Tia1-001];cytotoxic granule-associated RNA binding protein 1 [Source:RefSeq_peptide;Acc:NP_001012096]	1416812_at;1416813_at;1416814_at;1437934_at	RNA processing (0006396);apoptosis (0006915);induction of apoptosis (0006917);negative regulation of translation (0017148);negative regulation of cytokine biosynthetic process (0042036)	0006396;0006915;0006917;0016070;0006139;0044237;0008152;0008150;0009987;0044238;0034960;0043283;0043170;0044260;0010467;0012501;0008219;0016265;0032502;0012502;0043068;0043067;0050793;0050789;0065007;0050794;0048522;0048518;0051094;0043065;0042981;0017148;0042036;0006417;0010556;0009889;0019222;0060255;0010608;0010468;0031326;0031323;0032268;0051246;0010558;0009890;0009892;0048519;0010605;0031327…	nucleotide binding (0000166);poly(A) binding (0008143);AU-rich element binding (0017091)	0003676;0005488;0003674;0000166;0003723;0008143;0003727;0003729;0017091	nucleus (0005634);cytoplasm (0005737)	0005634;0005737;0043231;0043227;0043226;0005575;0043229;0044424;0044464;0005623;0005622	8.28	8.19	8.51	8.4	8.32	8.44	8.49	8.63	8.71	8.34	8.69	8.48	8.3	8.22	8.19	8.28	8.26	8.33	8.17	8.19	9.22	9.38
1RT165B03_B_A02	A-Somatic	High	Correlated	-	Confident	1.50888e+07	220	4	EXONIC	415	ENSORLG00000007635	NUP155	Nuclear pore complex protein Nup155 (Nucleoporin Nup155)(155 kDa nucleoporin) [Source:UniProtKB/Swiss-Prot;Acc:O75694]	ENSORLG00000007635;ENSTRUG00000014297;ENSGACG00000016842;ENSTNIG00000009046;ENSDARG00000001777	NUP155;NP_001027921.1;nup155	Nuclear pore complex protein Nup155 (Nucleoporin Nup155)(155 kDa nucleoporin) [Source:UniProtKB/Swiss-Prot;Acc:O75694];Nuclear pore complex protein Nup155 (Nucleoporin Nup155) (155 kDa nucleoporin). [Source:Uniprot/SWISSPROT;nucleoporin 153 [Source:RefSeq_peptide;Acc:NP_001027921];nucleoporin 155 [Source:RefSeq_peptide;Acc:NP_956450]	ENSGACG00000016842	ENSG00000113569;ENSMUSG00000022142;ENSRNOG00000013411	NUP155	Nuclear pore complex protein Nup155 (Nucleoporin Nup155)(155 kDa nucleoporin) [Source:UniProtKB/Swiss-Prot;Acc:O75694];nucleoporin 155 Gene [Source:MGI Symbol;Acc:MGI:2181182];Nuclear pore complex protein Nup155 (Nucleoporin Nup155) (155 kDa nucleoporin) (P140). [Source:UniProtKB/Swiss-Prot;Acc:P37199]	1449200_at;1444342_at;1418727_at	nucleocytoplasmic transport (0006913);mRNA transport (0051028);intracellular protein transmembrane transport (0065002)	0006913;0051169;0046907;0006810;0051234;0008150;0051179;0051649;0051641;0009987;0015031;0051028;0065002;0045184;0008104;0033036;0050658;0050657;0015931;0051236;0006403;0006886;0055085;0034613	structural constituent of nuclear pore (0017056);nucleocytoplasmic transporter activity (0005487);porin activity (0015288)	0017056;0005198;0003674;0005487;0015288;0005215;0022829;0015267;0022803;0022857	nuclear pore (0005643);outer membrane (0019867);nuclear membrane (0031965)	0005643;0016020;0043234;0032991;0005575;0044428;0044446;0044422;0043226;0044424;0044464;0005623;0005622;0043229;0005634;0043231;0043227;0046930;0044425;0016021;0031224;0005635;0031967;0031975;0012505;0019867;0031965;0031090	8.65	8.69	8.63	8.86	7.99	8.32	8.79	8.33	8.5	8.33	8.62	8.57	8.51	8.01	8.16	8.32	8.22	8.04	8.33	8.16	9.27	8.89
tcba0012.i.08	A-Somatic	High	Expressed	-	Confident	TCCE0019D.K.02_3.1	304	2	EXONIC	524	ENSGACG00000001858	FAM82B	Regulator of microtubule dynamics protein 1 (RMD-1)(hRMD-1)(Protein FAM82B) [Source:UniProtKB/Swiss-Prot;Acc:Q96DB5]	ENSGACG00000001858;ENSTRUG00000009607;ENSTNIG00000008741	FAM82B	Regulator of microtubule dynamics protein 1 (RMD-1)(hRMD-1)(Protein FAM82B) [Source:UniProtKB/Swiss-Prot;Acc:Q96DB5];Protein FAM82B. [Source:Uniprot/SWISSPROT	ENSGACG00000001858	ENSG00000176623;ENSMUSG00000028229;ENSRNOG00000025145	FAM82B;RP23-109G18.3;LOC500419	Regulator of microtubule dynamics protein 1 (RMD-1)(hRMD-1)(Protein FAM82B) [Source:UniProtKB/Swiss-Prot;Acc:Q96DB5];Regulator of microtubule dynamics protein 1 (RMD-1)(mRMD-1)(Protein FAM82B)(Microtubule-associated protein) [Source:UniProtKB/Swiss-Prot;Acc:Q9DCV4];similar to RIKEN cDNA 2410005O16 (LOC500419), mRNA [Source:RefSeq_dna;Acc:NM_001031663]	1418658_at	cell communication (0007154)	0007154;0009987;0008150	protein binding (0005515);phosphoinositide binding (0035091)	0005515;0035091;0005488;0003674;0005543;0008289	cytoplasm (0005737);microtubule (0005874)	0005737;0005874;0044424;0044464;0005575;0005623;0005622;0044430;0044446;0044422;0043226;0043229;0005856;0043232;0043228;0015630	8.95	8.42	8.05	8.45	8.41	7.63	8.16	8.63	8.42	9.45	8.38	8.41	8.16	8.25	8.33	8.39	8.46	8.37	8.41	8.27	8.85	9.08
tcac0006.o.01	A-Somatic	High	-	-	Confident	TCAC0006C.O.01_5.1	122	3	EXONIC	203	ENSORLG00000000336	-	-	ENSORLG00000000336	-	-	ENSORLG00000000336	-	-	-	-	-	-	-	-	-	-	8.85	8.29	8.95	8.68	8.26	8.12	8.1	8.39	9	8.7	8.32	7.86	8.34	8.59	8.23	8.28	8.09	8.52	8.13	8.06	9	9.48
tcba0021.e.22	A-Somatic	High	Correlated	-	Confident	TCBA0021C.E.22_5.1	243	3	EXONIC	387	ENSGACG00000016228	LEPROT	Leptin receptor gene-related protein (OB-R gene-related protein)(OB-RGRP)(Leptin receptor overlapping transcript protein) [Source:UniProtKB/Swiss-Prot;Acc:O15243]	ENSGACG00000016228;ENSTRUG00000001643;ENSORLG00000010316;ENSTNIG00000007854;ENSDARG00000054969;ENSDARG00000067823	LEPROT;zgc:112430;LEPROT (2 of 2)	Leptin receptor gene-related protein (OB-R gene-related protein)(OB-RGRP)(Leptin receptor overlapping transcript protein) [Source:UniProtKB/Swiss-Prot;Acc:O15243];Leptin receptor gene-related protein (OB-R gene-related protein) (OB- RGRP) (Leptin receptor overlapping transcript protein). [Source:Uniprot/SWISSPROT	ENSGACG00000016228	ENSG00000213625;ENSMUSG00000035212;ENSRNOG00000037992	LEPROT	Leptin receptor gene-related protein (OB-R gene-related protein)(OB-RGRP)(Leptin receptor overlapping transcript protein) [Source:UniProtKB/Swiss-Prot;Acc:O15243];leptin receptor overlapping transcript Gene [Source:MGI (curated);Acc:Leprot-001];Leptin receptor gene-related protein (OB-R gene-related protein) (OB- RGRP). [Source:UniProtKB/Swiss-Prot;Acc:Q9JLS8]	1436900_x_at;1424438_a_at;1451350_a_at	dicarboxylic acid transport (0006835);cholesterol metabolic process (0008203);negative regulation of hydrolase activity (0051346)	0006835;0046942;0015849;0006810;0051234;0008150;0051179;0008203;0051346;0016125;0006066;0044237;0008152;0009987;0008202;0044249;0009058;0044255;0006629;0044238;0043086;0050790;0065009;0065007;0051336	sodium:dicarboxylate symporter activity (0017153);protein binding (0005515);receptor activity (0004872)	0017153;0005310;0046943;0005342;0022891;0022857;0005215;0003674;0022892;0005343;0015370;0015294;0008324;0015075;0015293;0015291;0022804;0015296;0008509;0005515;0005488;0004872;0004871;0060089	integral to plasma membrane (0005887)	0016020;0044464;0005575;0005623;0005887;0016021;0031224;0044425;0031226;0044459;0005886	8.6	8.58	8.8	8.65	8.37	8.17	8.38	8.56	8.59	8.26	8.35	8.33	8.03	7.85	8.05	8.04	8.15	7.76	8.04	7.95	9.55	9.41
tcay0009.g.17	A-Somatic	High	Expressed	-	Confident	TCAY0009B.G.17_5.1	347	4	EXONIC	570	ENSDARG00000005078	eif4e3	Eukaryotic translation initiation factor 4E type 3 (eIF4E type 3) (eIF-4E type 3) (eIF4E-3) (eIF-4E3). [Source:UniProtKB/Swiss-Prot;Acc:Q66HY7]	ENSDARG00000005078;ENSTRUG00000011842;ENSORLG00000013391;ENSGACG00000003392;ENSTNIG00000012566;ENSGACG00000011825;ENSORLG00000010970;ENSTNIG00000007358	eif4e3;EIF4E3 (1 of 2);EIF4E3 (2 of 2);EIF4E3	Eukaryotic translation initiation factor 4E type 3 (eIF4E type 3) (eIF-4E type 3) (eIF4E-3) (eIF-4E3). [Source:UniProtKB/Swiss-Prot;Acc:Q66HY7];Eukaryotic translation initiation factor 4E type 3 (eIF4E type 3) (eIF-4E type 3) (eIF4E-3) (eIF-4E3). [Source:Uniprot/SWISSPROT;Acc:Q8N5X7];Eukaryotic translation initiation factor 4E type 3 (eIF-4E type 3)(eIF4E type 3)(eIF4E-3)(eIF-4E3) [Source:UniProt…	ENSGACG00000003392_ENSGACG00000011825	ENSMUSG00000030068;ENSRNOG00000010301;ENSG00000163412	EIF4E3;NP_001100082.1	eukaryotic translation initiation factor 4E member 3 Gene [Source:MGI (curated);Acc:Eif4e3-001];similar to eukaryotic translation initiation factor 4E member 3 (LOC297481), mRNA [Source:RefSeq_dna;Acc:NM_001106612];Eukaryotic translation initiation factor 4E type 3 (eIF-4E type 3)(eIF4E type 3)(eIF4E-3)(eIF-4E3) [Source:UniProtKB/Swiss-Prot;Acc:Q8N5X7]	1417978_at;1417977_at	translational initiation (0006413);regulation of translation (0006417)	0006413;0022618;0034622;0034621;0043933;0016043;0009987;0008150;0065003;0022607;0022613;0006412;0034961;0034645;0009059;0009058;0008152;0043170;0044249;0044237;0044260;0034960;0043283;0043284;0044267;0019538;0044238;0010467;0006417;0010556;0009889;0019222;0050789;0065007;0060255;0010608;0010468;0031326;0031323;0050794;0032268;0051246	translation initiation factor activity (0003743);RNA binding (0003723)	0003743;0003723;0003676;0005488;0003674;0008135;0045182	cytoplasm (0005737)	0005737;0044424;0044464;0005575;0005623;0005622	8.8	9.33	8.25	8.76	8.69	7.79	8.01	8.77	8.37	8.64	8.17	8.24	8.31	7.9	8.6	7.93	8.49	7.91	8.15	7.81	9.31	9.16
tcav0003.l.14	A-Somatic	High	Correlated	Testis	Confident	TCAV0003C.L.14_5.1	292	5	EXONIC	539	ENSORLG00000009445	AP3M1	AP-3 complex subunit mu-1 (Adapter-related protein complex 3 mu-1 subunit)(AP-3 adapter complex mu3A subunit)(Mu-adaptin 3A)(Mu3A-adaptin) [Source:UniProtKB/Swiss-Prot;Acc:Q9Y2T2]	ENSORLG00000009445;ENSTRUG00000014592;ENSGACG00000006647;ENSTNIG00000016545;ENSDARG00000029928	AP3M1;ap3m1	AP-3 complex subunit mu-1 (Adapter-related protein complex 3 mu-1 subunit)(AP-3 adapter complex mu3A subunit)(Mu-adaptin 3A)(Mu3A-adaptin) [Source:UniProtKB/Swiss-Prot;Acc:Q9Y2T2];AP-3 complex subunit mu-1 (Adapter-related protein complex 3 mu-1 subunit) (Mu3A-adaptin) (Mu-adaptin 3A) (AP-3 adapter complex mu3A subunit). [Source:Uniprot/SWISSPROT;adaptor-related protein complex 3, mu 1 subunit [S…	ENSGACG00000006647	ENSG00000185009;ENSMUSG00000021824;ENSRNOG00000011461	AP3M1	AP-3 complex subunit mu-1 (Adapter-related protein complex 3 mu-1 subunit)(AP-3 adapter complex mu3A subunit)(Mu-adaptin 3A)(Mu3A-adaptin) [Source:UniProtKB/Swiss-Prot;Acc:Q9Y2T2];adaptor-related protein complex 3, mu 1 subunit Gene [Source:MGI Symbol;Acc:MGI:1929212];AP-3 complex subunit mu-1 (Adapter-related protein complex 3 mu-1 subunit) (Mu3A-adaptin) (Mu-adaptin 3A) (AP-3 adapter complex mu…	1448308_at;1416374_at;1448309_at;1416375_at	protein complex assembly (0006461);vesicle-mediated transport (0016192);protein targeting to lysosome (0006622)	0006461;0006886;0016192;0006810;0065003;0022607;0016043;0009987;0008150;0043933;0051234;0051179;0015031;0045184;0008104;0033036;0046907;0051649;0051641;0006622;0006605;0007041;0007034;0034613	protein binding (0005515);protein transporter activity (0008565)	0005515;0008565;0005488;0003674;0022892;0005215	clathrin adaptor complex (0030131);clathrin vesicle coat (0030125);lysosome (0005764);Golgi apparatus (0005794)	0030117;0030131;0043234;0032991;0005575;0044425;0044464;0005623;0016020;0044444;0044424;0005622;0005737;0048475;0030119;0030118;0030662;0030125;0030120;0044433;0044446;0044422;0043226;0043229;0031410;0031982;0030659;0012506;0031090;0043227;0012505;0031988;0016023;0043231;0030135;0030665;0030136;0005764;0005794;0000323;0005773	8.79	8.85	8.84	8.55	8.62	8.82	8.48	8.39	8.58	8.75	8.42	8.45	8.39	7.93	8.17	8.19	8.27	7.97	8.02	7.93	9.07	9.1
1RT135C10_C_B05	A-Somatic	High	Expressed	-	Confident	1.50871e+07	481	4	EXONIC	750	ENSGACG00000004590	ECE1	Endothelin-converting enzyme 1 (ECE-1)(EC 3.4.24.71) [Source:UniProtKB/Swiss-Prot;Acc:P42892]	ENSGACG00000004590;ENSTRUG00000012021;ENSORLG00000017044;ENSTNIG00000004013;ENSDARG00000061737	ECE1;zgc:154079	Endothelin-converting enzyme 1 (ECE-1)(EC 3.4.24.71) [Source:UniProtKB/Swiss-Prot;Acc:P42892];Endothelin-converting enzyme 1 (EC 3.4.24.71) (ECE-1). [Source:Uniprot/SWISSPROT;hypothetical protein LOC777750 [Source:RefSeq_peptide;Acc:NP_001071260]	ENSGACG00000004590	ENSG00000117298;ENSMUSG00000057530;ENSRNOG00000014241	ECE1	Endothelin-converting enzyme 1 (ECE-1)(EC 3.4.24.71) [Source:UniProtKB/Swiss-Prot;Acc:P42892];endothelin converting enzyme 1 Gene [Source:MGI (curated);Acc:Ece1-001];Endothelin-converting enzyme 1 (EC 3.4.24.71) (ECE-1). [Source:UniProtKB/Swiss-Prot;Acc:P42893]	1434177_at;1455741_a_at	positive regulation of receptor recycling (0001921);regulation of systemic arterial blood pressure by endothelin (0003100);heart development (0007507);peptide hormone processing (0016486);regulation of vasoconstriction (0019229);hormone catabolic process (0042447);embryonic digit morphogenesis (0042733);ear development (0043583);protein maturation via proteolysis (0051605);response to hypoxia (00…	0006508;0044267;0019538;0043283;0043170;0008152;0008150;0044238;0034960;0044260;0044237;0009987;0001921;0003100;0007507;0016486;0019229;0042447;0042733;0043583;0051605;0001666;0006915;0016485;0045745;0006950;0050896;0001919;0009966;0010646;0050794;0050789;0065007;0032268;0031323;0019222;0051246;0060255;0032270;0031325;0009893;0048518;0048522;0051247;0010604;0001990;0003044;0003073;0008217;0065008…	neprilysin activity (0004245);zinc ion binding (0008270);metalloendopeptidase activity (0004222);peptide hormone binding (0017046);protein homodimerization activity (0042803);endothelin-converting enzyme 1 activity (0016512)	0004245;0008237;0008270;0070011;0008233;0016787;0003824;0003674;0046914;0043169;0043167;0005488;0046872;0004222;0017046;0042803;0004175;0042277;0042562;0042802;0005515;0046983;0016512	integral to membrane (0016021);membrane fraction (0005624);Golgi apparatus (0005794);external side of plasma membrane (0009897);intrinsic to endosome membrane (0031302);Weibel-Palade body (0033093);perinuclear region of cytoplasm (0048471)	0016020;0044464;0005575;0005623;0016021;0005624;0005768;0005794;0030141;0009897;0031302;0031982;0033093;0048471;0005626;0000267;0043231;0043227;0043226;0043229;0044424;0005622;0044444;0005737;0044459;0044425;0005886;0009986;0031224;0016023;0031410;0031988;0031300;0044446;0044422;0031090;0044440;0010008;0030136;0030135	8.76	9.05	8.63	8.98	8.59	8	8.65	8.69	8.29	8.38	8.23	8.28	8.24	8.06	8.17	8.2	8.4	8.18	8.14	7.99	9	9.14
1RT25I06_C_E03	A-Somatic	High	Correlated	-	Confident	1.50721e+07	290	5	EXONIC	504	ENSORLG00000003177	VAT1 (1 of 2)	Synaptic vesicle membrane protein VAT-1 homolog (EC 1.-.-.-) [Source:UniProtKB/Swiss-Prot;Acc:Q99536]	ENSORLG00000003177;ENSTRUG00000016394;ENSGACG00000009096;ENSTNIG00000011727;ENSDARG00000056481	VAT1 (1 of 2);VAT1;vat1	Synaptic vesicle membrane protein VAT-1 homolog (EC 1.-.-.-) [Source:UniProtKB/Swiss-Prot;Acc:Q99536];Synaptic vesicle membrane protein VAT-1 homolog (EC 1.-.-.-). [Source:Uniprot/SWISSPROT;Acc:Q8JFV8]	ENSGACG00000009096	ENSG00000108828;ENSMUSG00000034993;ENSRNOG00000020684	VAT1	Synaptic vesicle membrane protein VAT-1 homolog (EC 1.-.-.-) [Source:UniProtKB/Swiss-Prot;Acc:Q99536];vesicle amine transport protein 1 homolog (T californica) Gene [Source:MGI (curated);Acc:Vat1-001];vesicle amine transport protein 1 homolog (T californica) [Source:RefSeq_peptide;Acc:NP_001028855]	1438165_x_at;1441930_x_at;1423726_at	homoiothermy (0042309);response to freezing (0050826);response to oxidative stress (0006979);oxidation reduction (0055114);cell growth (0016049)	0042309;0050826;0001659;0032501;0008150;0042592;0065008;0065007;0009409;0006950;0050896;0009266;0009628;0006979;0042221;0055114;0016049;0009987;0040007;0008361;0008152	ice binding (0050825);zinc ion binding (0008270);peroxidase activity (0004601);ATPase activity (0016887);cofactor binding (0048037);DNA binding (0003677)	0050825;0008270;0016491;0046914;0043169;0043167;0005488;0003674;0046872;0003824;0050824;0004601;0016887;0048037;0016209;0016684;0017111;0016462;0016818;0016817;0016787;0003677;0003676	integral to membrane (0016021);nucleus (0005634)	0016021;0005634;0043231;0043227;0043226;0005575;0043229;0044424;0044464;0005623;0005622;0031224;0044425;0016020	7.64	8.28	8.83	8.18	8.61	9.2	9	8.51	9.05	8.31	8.68	8.51	8.88	7.97	7.82	8.08	7.88	8.06	7.86	7.89	9.12	8.76
tcbk0057.b.17	A-Somatic	High	Correlated	-	Confident	TCCE0025D.N.19_3.1	358	3	EXONIC	726	ENSGACG00000015118	PIR	Pirin [Source:UniProtKB/Swiss-Prot;Acc:O00625]	ENSGACG00000015118;ENSTRUG00000017038;ENSORLG00000019070;ENSDARG00000056638	PIR;zgc:92778	Pirin [Source:UniProtKB/Swiss-Prot;Acc:O00625];Pirin. [Source:Uniprot/SWISSPROT;hypothetical protein LOC436823 [Source:RefSeq_peptide;Acc:NP_001002550]	ENSGACG00000015118	ENSG00000087842;ENSMUSG00000031379;ENSRNOG00000003674	PIR	Pirin [Source:UniProtKB/Swiss-Prot;Acc:O00625];paired-Ig-like receptor A1 Gene [Source:MGI (curated);Acc:Pir-001];Pirin. [Source:UniProtKB/Swiss-Prot;Acc:Q5M827]	1429001_at	transcription from RNA polymerase II promoter (0006366)	0006366;0006351;0006350;0006139;0044237;0008152;0008150;0009987;0044238;0034961;0034645;0009059;0009058;0043170;0044249;0044260;0034960;0043283;0043284;0010467;0032774;0016070	transcription cofactor activity (0003712);iron ion binding (0005506)	0003712;0005506;0046872;0008134;0005515;0005488;0003674;0030528;0046914;0043169;0043167	nucleus (0005634)	0005634;0043231;0043227;0043226;0005575;0043229;0044424;0044464;0005623;0005622	8.94	8.65	8.42	8.64	8.57	8.7	8.93	8.81	8.53	9.65	8.85	8.75	8.96	7.88	8.06	8.44	8.13	7.74	7.91	7.62	8.33	9.01
1RT41O02_C_H01	A-Somatic	High	Not detected	-	Confident	1.50777e+07	435	4	EXONIC	637	ENSTRUG00000011444	SLC8A3	Sodium/calcium exchanger 3 Precursor (Na()/Ca(2)-exchange protein 3) [Source:UniProtKB/Swiss-Prot;Acc:P57103]	ENSTRUG00000011444;ENSORLG00000009443;ENSGACG00000012116;ENSTNIG00000019347;ENSDARG00000004931	SLC8A3;LOC560561	Sodium/calcium exchanger 3 Precursor (Na()/Ca(2)-exchange protein 3) [Source:UniProtKB/Swiss-Prot;Acc:P57103];Sodium/calcium exchanger 3 precursor (Na()/Ca(2)-exchange protein 3). [Source:Uniprot/SWISSPROT	ENSGACG00000012116	ENSG00000100678;ENSMUSG00000079055;ENSRNOG00000029871	SLC8A3	Sodium/calcium exchanger 3 Precursor (Na()/Ca(2)-exchange protein 3) [Source:UniProtKB/Swiss-Prot;Acc:P57103];solute carrier family 8 (sodium/calcium exchanger), member 3 Gene [Source:MGI Symbol;Acc:MGI:107976];Sodium/calcium exchanger 3 precursor (Na()/Ca(2)-exchange protein 3). [Source:UniProtKB/Swiss-Prot;Acc:P70549]	1450311_at;1440962_at	cell communication (0007154);calcium ion transport (0006816);sodium ion transport (0006814)	0007154;0006816;0015674;0006812;0006811;0006810;0051234;0008150;0051179;0030001;0009987;0006814;0015672	calcium:sodium antiporter activity (0005432);calcium ion binding (0005509);calmodulin binding (0005516);sodium ion binding (0031402)	0005432;0015368;0015491;0015298;0008324;0015075;0022891;0022857;0005215;0003674;0022892;0015300;0015297;0015291;0022804;0005509;0005516;0031402;0043169;0043167;0005488;0046872;0005515;0031420	integral to plasma membrane (0005887)	0016021;0016020;0044464;0005575;0005623;0031224;0044425;0005887;0031226;0044459;0005886	8.45	8.57	8.73	8.62	8.94	8.76	8.86	8.46	8.83	8.38	8.75	8.98	8.87	7.99	7.88	7.9	7.69	7.74	7.92	7.93	8.24	8.79
tcay0019.k.18	A-Somatic	High	Expressed	-	Confident	TCAY0019B.K.18_5.1	166	4	EXONIC	289	ENSGACG00000016592	LHX3	LIM/homeobox protein Lhx3 (LIM homeobox protein 3) [Source:UniProtKB/Swiss-Prot;Acc:Q9UBR4]	ENSGACG00000016592;ENSTRUG00000007321;ENSORLG00000006699;ENSTNIG00000018735;ENSDARG00000003803	LHX3;lhx3	LIM/homeobox protein Lhx3 (LIM homeobox protein 3) [Source:UniProtKB/Swiss-Prot;Acc:Q9UBR4];LIM/homeobox protein Lhx3 (LIM homeobox protein 3). [Source:Uniprot/SWISSPROT;LIM homeobox 3 (lhx3), mRNA [Source:RefSeq_dna;Acc:NM_131208]	ENSGACG00000016592	ENSG00000107187;ENSMUSG00000026934;ENSRNOG00000018427	LHX3	LIM/homeobox protein Lhx3 (LIM homeobox protein 3) [Source:UniProtKB/Swiss-Prot;Acc:Q9UBR4];LIM homeobox protein 3 Gene [Source:MGI (curated);Acc:Lhx3-002];LIM homeodomain protein 3a (Fragment). [Source:UniProtKB/TrEMBL;Acc:Q91ZX4]	1425041_at;1421753_a_at	regulation of transcription, DNA-dependent (0006355);organ morphogenesis (0009887);dorsal/ventral pattern formation (0009953);negative regulation of apoptosis (0043066);pituitary gland development (0021983);motor axon guidance (0008045);medial motor column neuron differentiation (0021526);transcription (0006350)	0006355;0045449;0010468;0060255;0019222;0050789;0065007;0008150;0010556;0009889;0019219;0031323;0050794;0031326;0051252;0009887;0007275;0030154;0009953;0043066;0021983;0008045;0021526;0032501;0032502;0007411;0006928;0009987;0051674;0051179;0007409;0048812;0048858;0030030;0000902;0032989;0009653;0048856;0016043;0048869;0032990;0031175;0048666;0048468;0030182;0048699;0022008;0007399;0048731;0048667…	transcription factor activity (0003700);sequence-specific DNA binding (0043565);zinc ion binding (0008270);RNA polymerase II transcription factor activity (0003702)	0003700;0043565;0008270;0003677;0003676;0005488;0003674;0030528;0046914;0043169;0043167;0046872;0003702	nucleus (0005634)	0005634;0043231;0043227;0043226;0005575;0043229;0044424;0044464;0005623;0005622	8.53	7.8	8.36	8.37	8.23	9.02	8.48	8.15	8.93	8.92	8.7	9.39	8.6	7.89	8.12	7.54	8.1	7.56	7.87	8.08	9.57	9.36
tcbk0051.j.10	A-Somatic	High	Correlated	-	Confident	TCBK0051C.J.10_5.1	546	4	EXONIC	791	ENSDARG00000043210	NFIC	Nuclear factor 1 C-type (Nuclear factor 1/C)(NF1-C)(NFI-C)(NF-I/C)(CCAAT-box-binding transcription factor)(CTF)(TGGCA-binding protein) [Source:UniProtKB/Swiss-Prot;Acc:P08651]	ENSDARG00000043210;ENSTRUG00000005745;ENSORLG00000002516;ENSGACG00000002028;ENSTNIG00000003187;ENSTNIG00000003981	NFIC;NFIC (1 of 2);NFIC (2 of 2)	Nuclear factor 1 C-type (Nuclear factor 1/C)(NF1-C)(NFI-C)(NF-I/C)(CCAAT-box-binding transcription factor)(CTF)(TGGCA-binding protein) [Source:UniProtKB/Swiss-Prot;Acc:P08651];Nuclear factor 1 C-type (Nuclear factor 1/C) (NF1-C) (NFI-C) (NF-I/C) (CCAAT-box-binding transcription factor) (CTF) (TGGCA-binding protein). [Source:Uniprot/SWISSPROT	ENSGACG00000002028	ENSMUSG00000055053;ENSRNOG00000004505;ENSG00000141905	NFIC	nuclear factor I/C Gene [Source:MGI (curated);Acc:Nfic-004];nuclear factor I/C [Source:RefSeq_peptide;Acc:NP_113755];Nuclear factor 1 C-type (Nuclear factor 1/C)(NF1-C)(NFI-C)(NF-I/C)(CCAAT-box-binding transcription factor)(CTF)(TGGCA-binding protein) [Source:UniProtKB/Swiss-Prot;Acc:P08651]	1427665_a_at;1450661_x_at	DNA replication (0006260);transforming growth factor beta receptor signaling pathway (0007179);transcription (0006350);odontogenesis of dentine-containing tooth (0042475);positive regulation of transcription from RNA polymerase II promoter (0045944);negative regulation of transcription from RNA polymerase II promoter (0000122);sensory perception of smell (0007608)	0006260;0006355;0006259;0006139;0044237;0008152;0008150;0009987;0044238;0034960;0043283;0043170;0044260;0034961;0034645;0009059;0009058;0044249;0043284;0045449;0010468;0060255;0019222;0050789;0065007;0010556;0009889;0019219;0031323;0050794;0031326;0051252;0007179;0006350;0042475;0045944;0000122;0006357;0045892;0016481;0010558;0009890;0009892;0048519;0010605;0010629;0031327;0031324;0048523;0045934…	transcription factor activity (0003700);protein binding (0005515);double-stranded DNA binding (0003690);transcription activator activity (0016563)	0003700;0003677;0003676;0005488;0003674;0030528;0005515;0003690;0016563;0043566	transcription factor complex (0005667)	0005634;0005622;0044464;0005575;0005623;0043231;0043227;0043226;0043229;0044424;0005667;0043234;0032991;0044451;0044428;0044446;0044422;0005654;0031981;0070013;0043233;0031974	7.83	8.31	8.95	8.23	8.62	9.48	9.04	8.52	8.9	8.51	8.34	9.02	8.55	7.91	7.83	8.34	7.59	7.83	7.92	7.93	8.96	9.29
1RT141F24_D_C12	A-Somatic	High	Expressed	-	Confident	TCCE0010C.A.10_3.1	361	3	EXONIC	347	ENSGACG00000004341	ADAM23	ADAM 23 Precursor (A disintegrin and metalloproteinase domain 23)(Metalloproteinase-like, disintegrin-like, and cysteine-rich protein 3)(MDC-3) [Source:UniProtKB/Swiss-Prot;Acc:O75077]	ENSGACG00000004341;ENSTRUG00000017416;ENSORLG00000017616;ENSTNIG00000003428;ENSDARG00000062323	ADAM23;LOC794402	ADAM 23 Precursor (A disintegrin and metalloproteinase domain 23)(Metalloproteinase-like, disintegrin-like, and cysteine-rich protein 3)(MDC-3) [Source:UniProtKB/Swiss-Prot;Acc:O75077]	ENSGACG00000004341	ENSG00000114948;ENSMUSG00000025964;ENSRNOG00000012424	ADAM23	ADAM 23 Precursor (A disintegrin and metalloproteinase domain 23)(Metalloproteinase-like, disintegrin-like, and cysteine-rich protein 3)(MDC-3) [Source:UniProtKB/Swiss-Prot;Acc:O75077];a disintegrin and metallopeptidase domain 23 Gene [Source:MGI (curated);Acc:Adam23-001];a disintegrin and metalloprotease domain 23 [Source:RefSeq_peptide;Acc:NP_001025070]	1423378_at;1447946_at	proteolysis (0006508);cell adhesion (0007155);central nervous system development (0007417);integrin-mediated signaling pathway (0007229)	0006508;0044267;0019538;0043283;0043170;0008152;0008150;0044238;0034960;0044260;0044237;0009987;0007155;0007417;0022610;0048731;0048856;0032502;0007275;0032501;0007399;0007229;0007166;0007165;0007154;0050794;0050789;0065007	metalloendopeptidase activity (0004222);zinc ion binding (0008270);receptor activity (0004872);integrin binding (0005178)	0004222;0008270;0004175;0070011;0008233;0016787;0003824;0003674;0008237;0046914;0043169;0043167;0005488;0046872;0004872;0004871;0060089;0005178;0005515;0005102;0032403	extracellular region (0005576);integral to plasma membrane (0005887)	0005886;0005576;0005887;0005575;0016020;0044464;0005623;0016021;0031224;0044425;0031226;0044459	8.34	8.52	9.1	8.86	8.48	8.71	9.17	8.31	8.97	9.12	9.17	8.6	8.55	8.16	8.08	7.94	8.02	8.12	8.11	8.06	9.21	9.51
1RT105M15_A_G08	A-Somatic	High	Not detected	-	Confident	1.5064e+07	326	4	EXONIC	565	ENSDARG00000023694	spon1b	spondin 1b [Source:RefSeq_peptide;Acc:NP_571592]	ENSDARG00000023694;ENSTRUG00000001546;ENSORLG00000012278;ENSGACG00000003348;ENSTRUG00000001157	spon1b;SPON1 (2 of 2);SPON1 (1 of 2);SPON1 (2 of 3);SPON1 (3 of 3)	spondin 1b [Source:RefSeq_peptide;Acc:NP_571592];Spondin-1 precursor (F-spondin) (Vascular smooth muscle cell growth- promoting factor). [Source:Uniprot/SWISSPROT;Acc:Q9HCB6]	ENSGACG00000003348	ENSMUSG00000038156;ENSRNOG00000034303;ENSG00000152268	SPON1	spondin 1, (f-spondin) extracellular matrix protein Gene [Source:MGI (curated);Acc:Spon1-001];Spondin-1 precursor (F-spondin). [Source:UniProtKB/Swiss-Prot;Acc:P35446];Spondin-1 Precursor (F-spondin)(Vascular smooth muscle cell growth-promoting factor) [Source:UniProtKB/Swiss-Prot;Acc:Q9HCB6]	1451342_at;1424415_s_at;1441226_at	cell adhesion (0007155);multicellular organismal development (0007275)	0007155;0007275;0009987;0008150;0022610;0032501;0032502	growth factor activity (0008083)	0008083;0005102;0005515;0005488;0003674	cell surface (0009986);proteinaceous extracellular matrix (0005578)	0005576;0005575;0009986;0044464;0005623;0005578;0031012;0044421	8.67	9.13	9.15	9.44	8.53	8.67	9.01	8.89	8.76	8.86	8.88	8.91	8.81	8.18	8.39	8.57	8.34	8.15	8.19	8.41	9.29	9.51
1RT65L18_D_F09	A-Somatic	High	Correlated	-	Confident	1.5024e+07	158	5	EXONIC	268	ENSDARG00000004672	ptk2.1	protein tyrosine kinase 2.1 [Source:RefSeq_peptide;Acc:NP_571871]	ENSDARG00000004672;ENSTRUG00000011167;ENSORLG00000004751;ENSGACG00000004003;ENSTNIG00000009167;ENSGACG00000007004;ENSTNIG00000009636	ptk2.1;PTK2 (1 of 2);PTK2 (2 of 2);PTK2	protein tyrosine kinase 2.1 [Source:RefSeq_peptide;Acc:NP_571871];Focal adhesion kinase 1 (EC 2.7.10.2) (FADK 1) (pp125FAK) (Protein- tyrosine kinase 2). [Source:Uniprot/SWISSPROT;Acc:Q05397];Focal adhesion kinase 1 (FADK 1)(EC 2.7.10.2)(pp125FAK)(Protein-tyrosine kinase 2) [Source:UniProtKB/Swiss-Prot	ENSGACG00000004003_ENSGACG00000007004	ENSMUSG00000022607;ENSRNOG00000007916;ENSG00000169398	PTK2	PTK2 protein tyrosine kinase 2 Gene [Source:MGI Symbol;Acc:MGI:95481];Focal adhesion kinase 1 (EC 2.7.10.2) (FADK 1) (pp125FAK). [Source:UniProtKB/Swiss-Prot;Acc:O35346];Focal adhesion kinase 1 (FADK 1)(EC 2.7.10.2)(pp125FAK)(Protein-tyrosine kinase 2) [Source:UniProtKB/Swiss-Prot;Acc:Q05397]	1423059_at;1430827_a_at	signal complex assembly (0007172);proteolysis (0006508);microtubule cytoskeleton organization (0000226);angiogenesis (0001525);vasculogenesis (0001570);neuron migration (0001764);integrin-mediated signaling pathway (0007229);central nervous system neuron axonogenesis (0021955);extracellular matrix organization (0030198);establishment of nucleus localization (0040023);endothelial cell migration (0…	0006468;0016310;0006796;0006793;0044237;0008152;0008150;0009987;0043687;0006464;0043412;0043283;0043170;0044267;0019538;0044238;0034960;0044260;0007172;0043623;0006461;0065003;0022607;0016043;0043933;0034622;0034621;0007169;0007167;0007166;0007165;0007154;0050794;0050789;0065007;0006508;0000226;0001525;0001568;0001570;0001764;0006928;0007229;0021955;0030198;0040023;0043542;0046621;0046777;0050771…	ATP binding (0005524);protein serine/threonine kinase activity (0004674);signal transducer activity (0004871);peptidase activity (0008233);SH2 domain binding (0042169);non-membrane spanning protein tyrosine kinase activity (0004715)	0005524;0004713;0004672;0016301;0016772;0016740;0003824;0003674;0016773;0032559;0030554;0017076;0000166;0005488;0032555;0032553;0004674;0004871;0060089;0008233;0016787;0005515;0042169;0004715;0019904	cytoskeleton (0005856);focal adhesion (0005925);apical plasma membrane (0016324);lamellipodium (0030027);cytosol (0005829)	0005856;0043232;0043228;0043226;0005575;0043229;0044424;0044464;0005623;0005622;0005925;0005924;0005912;0070161;0030054;0044459;0044425;0016020;0005886;0030055;0016323;0005737;0016324;0030027;0045177;0042995;0031252;0005829;0044444	9	9.06	9.23	9.16	8.89	8.95	8.81	8.9	8.96	8.61	8.84	8.97	9.17	8.39	8.19	8.5	8.31	8.22	8.1	8.15	9.16	9.18
1RT97N16_D_G08	A-Somatic	High	-	-	Confident	1.50194e+07	58	1	EXONIC	123	ENSGACG00000020116	-	-	ENSGACG00000020116	CRTAM	Cytotoxic and regulatory T-cell molecule precursor (Class-I MHC- restricted T-cell-associated molecule). [Source:Uniprot/SWISSPROT;Acc:O95727]	ENSGACG00000020116	-	-	-	-	-	-	-	-	-	-	9.27	8.61	8.78	8.72	8.67	8.2	8.74	8.78	8.65	8.34	8.7	8.73	8.61	8.18	8.26	8.46	8.17	8.07	8.09	8.02	9.3	8.84
tcay0027.n.23	A-Somatic	High	Correlated	-	Confident	TCAY0027B.N.23_5.1	289	4	EXONIC	497	ENSDARG00000025788	zgc:55363	calcium binding protein P22 [Source:RefSeq_peptide;Acc:NP_956130]	ENSDARG00000025788;ENSORLG00000000410	zgc:55363	calcium binding protein P22 [Source:RefSeq_peptide;Acc:NP_956130];Calcineurin B homologous protein 2 (Hepatocellular carcinoma- associated antigen 520). [Source:Uniprot/SWISSPROT;Acc:O43745]	ENSDARG00000025788	ENSMUSG00000030865;ENSRNOG00000019112;ENSG00000166869	2010110P09RIK;CHP2;AC130454.2	RIKEN cDNA 2010110P09 gene Gene [Source:MGI Symbol;Acc:MGI:1917511];calcineurin B homologous protein 2 [Source:RefSeq_peptide;Acc:NP_877402];Calcineurin B homologous protein 2 (Hepatocellular carcinoma-associated antigen 520) [Source:UniProtKB/Swiss-Prot;Acc:O43745]	1431130_at	calcium ion transport (0006816);regulation of pH (0006885);sodium ion transport (0006814);ciliary or flagellar motility (0001539)	0006816;0015674;0006812;0006811;0006810;0051234;0008150;0051179;0030001;0006885;0006814;0001539;0048870;0006928;0009987;0051674;0040011;0015672;0055067;0055080;0050801;0048878;0042592;0065008;0065007	calcium ion binding (0005509);calcium channel activity (0005262);calcium channel inhibitor activity (0019855);protein binding (0005515)	0005509;0005262;0019855;0005261;0005216;0015075;0022891;0022857;0005215;0003674;0022892;0022838;0015267;0022803;0008324;0046873;0043169;0043167;0005488;0046872;0005246;0016247;0015457;0008200;0016248;0005515	plasma membrane (0005886);flagellin-based flagellum (0009288)	0005886;0009288;0016020;0044464;0005575;0005623;0019861;0042995	9.52	9.04	8.76	8.58	8.54	9.47	9.98	8.46	8.61	10.1	8.94	8.47	8.24	8.17	8.48	7.96	8.43	8.01	8.14	7.78	9.65	9.05
tcba0022.c.08	A-Somatic	High	Expressed	-	Confident	TCBA0022C.C.08_5.1	500	3	EXONIC	724	ENSDARG00000039007	eno3	enolase 3, (beta, muscle) [Source:RefSeq_peptide;Acc:NP_999888]	ENSDARG00000039007;ENSTRUG00000000959;ENSORLG00000018996;ENSGACG00000001113;ENSTNIG00000002719	eno3;ENO3	enolase 3, (beta, muscle) [Source:RefSeq_peptide;Acc:NP_999888];Beta-enolase (EC 4.2.1.11) (2-phospho-D-glycerate hydro-lyase) (Muscle-specific enolase) (MSE) (Skeletal muscle enolase) (Enolase 3). [Source:Uniprot/SWISSPROT;Acc:P13929];Beta-enolase (EC 4.2.1.11)(2-phospho-D-glycerate hydro-lyase)(Muscle-specific enolase)(MSE)(Skeletal muscle enolase)(Enolase 3) [Source:UniProtKB/Swiss-Prot	ENSGACG00000001113	ENSMUSG00000060600;ENSRNOG00000004078;ENSG00000108515	ENO3	enolase 3, beta muscle Gene [Source:MGI (curated);Acc:Eno3-002];Beta-enolase (EC 4.2.1.11) (2-phospho-D-glycerate hydro-lyase) (Muscle-specific enolase) (MSE) (Skeletal muscle enolase) (Enolase 3). [Source:UniProtKB/Swiss-Prot;Acc:P15429];Beta-enolase (EC 4.2.1.11)(2-phospho-D-glycerate hydro-lyase)(Muscle-specific enolase)(MSE)(Skeletal muscle enolase)(Enolase 3) [Source:UniProtKB/Swiss-Prot;Acc…	1417951_at	glycolysis (0006096)	0006096;0006007;0006006;0019318;0005996;0006066;0044237;0008152;0008150;0009987;0044262;0005975;0044238;0019320;0046365;0044275;0016052;0009056;0044265;0009057;0043170;0044248;0044260;0046164;0006091	phosphopyruvate hydratase activity (0004634);magnesium ion binding (0000287)	0004634;0000287;0016829;0046872;0043167;0005488;0003674;0016836;0016835;0003824	phosphopyruvate hydratase complex (0000015)	0000015;0043234;0032991;0005575;0044445;0044444;0044424;0044464;0005623;0005622;0005737;0005829	8.88	9.03	8.93	8.55	8.28	9.09	9.43	8.65	8.93	9.21	9.33	8.59	8.46	8.23	8.28	7.66	8.32	7.98	8.15	7.74	9.29	9.18
tcba0014.p.17	A-Somatic	High	Correlated	-	Confident	TCBA0014C.P.17_5.1	38	2	EXONIC	51	ENSGACG00000017334	TSPAN6	Tetraspanin-6 (Tspan-6)(Transmembrane 4 superfamily member 6)(T245 protein)(Tetraspanin TM4-D)(A15 homolog) [Source:UniProtKB/Swiss-Prot;Acc:O43657]	ENSGACG00000017334;ENSTRUG00000011990;ENSORLG00000001343;ENSTNIG00000016863;ENSDARG00000015759	TSPAN6;tspan7	Tetraspanin-6 (Tspan-6)(Transmembrane 4 superfamily member 6)(T245 protein)(Tetraspanin TM4-D)(A15 homolog) [Source:UniProtKB/Swiss-Prot;Acc:O43657];Tetraspanin-6 (Tspan-6) (Transmembrane 4 superfamily member 6) (T245 protein) (Tetraspanin TM4-D) (A15 homolog). [Source:Uniprot/SWISSPROT;tetraspanin 7 [Source:RefSeq_peptide;Acc:NP_999939]	ENSGACG00000017334	ENSG00000000003;ENSMUSG00000067377;ENSRNOG00000003786	TSPAN6	Tetraspanin-6 (Tspan-6)(Transmembrane 4 superfamily member 6)(T245 protein)(Tetraspanin TM4-D)(A15 homolog) [Source:UniProtKB/Swiss-Prot;Acc:O43657];tetraspanin 6 Gene [Source:MGI (curated);Acc:Tspan6-001];Tspan6 protein (Fragment). [Source:UniProtKB/TrEMBL;Acc:Q5RJZ3]	1416872_at;1448501_at	positive regulation of I-kappaB kinase/NF-kappaB cascade (0043123);G-protein coupled receptor protein signaling pathway (0007186)	0043123;0007186;0007166;0007165;0007154;0009987;0008150;0050794;0050789;0065007;0010740;0009967;0009966;0010646;0010647;0048522;0048518;0010627;0043122	signal transducer activity (0004871)	0004871;0060089;0003674	integral to membrane (0016021)	0016021;0031224;0044425;0044464;0005575;0005623;0016020	9.44	8.85	8.84	9.05	9.06	8.45	8.67	8.99	8.71	8.45	8.69	8.77	8.68	8.2	8.17	8.27	8.22	7.9	7.85	8.09	8.92	9.24
tcac0005.j.13	A-Somatic	High	Correlated	-	Confident	TCAC0005C.J.13_3.1	322	4	EXONIC	265	ENSGACG00000016510	SMAD7	Mothers against decapentaplegic homolog 7 (Mothers against DPP homolog 7)(SMAD 7)(Smad7)(hSMAD7) [Source:UniProtKB/Swiss-Prot;Acc:O15105]	ENSGACG00000016510;ENSTRUG00000010212;ENSORLG00000005806;ENSTNIG00000018764;ENSDARG00000016858	SMAD7;smad7	Mothers against decapentaplegic homolog 7 (Mothers against DPP homolog 7)(SMAD 7)(Smad7)(hSMAD7) [Source:UniProtKB/Swiss-Prot;Acc:O15105];Mothers against decapentaplegic homolog 7 (SMAD 7) (Mothers against DPP homolog 7) (Smad7) (hSMAD7). [Source:Uniprot/SWISSPROT;MAD, mothers against decapentaplegic homolog 7 [Source:RefSeq_peptide;Acc:NP_778257]	ENSGACG00000016510	ENSG00000101665;ENSMUSG00000025880;ENSRNOG00000018359	SMAD7	Mothers against decapentaplegic homolog 7 (Mothers against DPP homolog 7)(SMAD 7)(Smad7)(hSMAD7) [Source:UniProtKB/Swiss-Prot;Acc:O15105];MAD homolog 7 (Drosophila) Gene [Source:MGI (curated);Acc:Smad7-001];Mothers against decapentaplegic homolog 7 (SMAD 7) (Mothers against DPP homolog 7) (Smad7). [Source:UniProtKB/Swiss-Prot;Acc:O88406]	1423389_at;1443771_x_at	transcription antitermination (0031564);transcription termination (0006353);response to stress (0006950);BMP signaling pathway (0030509)	0006355;0007179;0045449;0010468;0060255;0019222;0050789;0065007;0008150;0010556;0009889;0019219;0031323;0050794;0031326;0051252;0007178;0007167;0007166;0007165;0007154;0009987;0006350;0031564;0006353;0006139;0044237;0008152;0044238;0034961;0034645;0009059;0009058;0043170;0044249;0044260;0034960;0043283;0043284;0010467;0043624;0034623;0032984;0022411;0016043;0043933;0034621;0043241;0006351;0032774…	transcription factor activity (0003700);transforming growth factor beta receptor, inhibitory cytoplasmic mediator activity (0030617);collagen binding (0005518)	0003700;0005515;0003677;0003676;0005488;0003674;0030528;0030617;0005518;0005072;0005071;0005057;0004871;0060089	transcription factor complex (0005667);cytosol (0005829)	0005622;0005667;0044464;0005575;0005623;0043234;0032991;0044451;0044428;0044446;0044422;0043226;0044424;0043229;0005634;0043231;0043227;0005654;0031981;0070013;0043233;0031974;0005829;0005737;0044444	9.08	8.94	9.32	8.91	9.07	8.75	9	9.15	8.86	8.83	8.75	8.56	8.72	7.99	8.05	8.34	7.98	7.89	7.91	8	9.08	9.11
tcba0002.k.17	A-Somatic	-	-	-	Confident	TCBA0002C.K.17_5.1	404	5	EXONIC	678	ENSORLG00000007390	-	-	ENSORLG00000007390;ENSTRUG00000016688;ENSGACG00000020405;ENSTNIG00000010057;ENSDARG00000012219	zgc:101789	Zinc finger protein ubi-d4 (Requiem) (Apoptosis response zinc finger protein) (D4, zinc and double PHD fingers family 2). [Source:Uniprot/SWISSPROT;Acc:Q92785];hypothetical protein LOC474324 [Source:RefSeq_peptide;Acc:NP_001007153]	ENSGACG00000020405	-	-	-	-	regulation of transcription, DNA-dependent (0006355);zinc ion transport (0006829)	0006355;0006829;0045449;0010468;0060255;0019222;0050789;0065007;0008150;0010556;0009889;0019219;0031323;0050794;0031326;0051252;0000041;0030001;0006812;0006811;0006810;0051234;0051179	protein binding (0005515);zinc ion binding (0008270);nucleic acid binding (0003676)	0005515;0008270;0003676;0005488;0003674;0046914;0043169;0043167;0046872	intracellular (0005622)	0005622;0044464;0005575;0005623	8.54	8.41	8.6	8.71	8.29	8.99	8.91	8.68	9.04	9.2	8.74	8.89	8.91	8.4	8.39	8.51	8.23	8.25	8.41	8.41	9.47	9.19
tcbk0013.l.24	A-Somatic	-	-	-	Confident	TCBK0013C.L.24_5.1	339	3	EXONIC	509	ENSDARG00000025375	idh1	isocitrate dehydrogenase 1 (NADP), soluble [Source:RefSeq_peptide;Acc:NP_958907]	ENSDARG00000025375;ENSTRUG00000005863;ENSORLG00000019859;ENSGACG00000009167;ENSTNIG00000011558	idh1;IDH1	isocitrate dehydrogenase 1 (NADP), soluble [Source:RefSeq_peptide;Acc:NP_958907];Isocitrate dehydrogenase [NADP] cytoplasmic (EC 1.1.1.42) (Cytosolic NADP-isocitrate dehydrogenase) (Oxalosuccinate decarboxylase) (IDH) (NADP()-specific ICDH) (IDP). [Source:Uniprot/SWISSPROT;Acc:O75874];Isocitrate dehydrogenase [NADP] cytoplasmic (IDH)(EC 1.1.1.42)(Cytosolic NADP-isocitrate dehydrogenase)(Oxalosucc…	ENSGACG00000009167	ENSMUSG00000025950;ENSRNOG00000015020;ENSG00000138413	IDH1	isocitrate dehydrogenase 1 (NADP), soluble Gene [Source:MGI (curated);Acc:Idh1-001];Isocitrate dehydrogenase [NADP] cytoplasmic (EC 1.1.1.42) (Cytosolic NADP-isocitrate dehydrogenase) (Oxalosuccinate decarboxylase) (IDH) (NADP()-specific ICDH) (IDP). [Source:UniProtKB/Swiss-Prot;Acc:P41562];Isocitrate dehydrogenase [NADP] cytoplasmic (IDH)(EC 1.1.1.42)(Cytosolic NADP-isocitrate dehydrogenase)(Oxa…	1422433_s_at;1419821_s_at	carbohydrate transport (0008643);isocitrate metabolic process (0006102);glutathione metabolic process (0006749);response to oxidative stress (0006979);oxidation reduction (0055114);tricarboxylic acid cycle (0006099);glyoxylate cycle (0006097)	0008152;0008150;0008643;0006810;0051234;0051179;0006102;0006749;0006979;0055114;0006099;0006097;0044262;0005975;0044238;0044237;0009987;0046487;0006081;0032787;0019752;0006082;0046356;0006084;0006732;0051186;0009109;0051187;0044248;0009056;0009060;0045333;0015980;0006091;0006790;0006950;0050896;0042221	isocitrate dehydrogenase (NADP+) activity (0004450);oxidoreductase activity, acting on NADH or NADPH, NAD or NADP as acceptor (0016652);sugar:hydrogen symporter activity (0005351);magnesium ion binding (0000287);manganese ion binding (0030145)	0004450;0016652;0004448;0016616;0016614;0016491;0003824;0003674;0016651;0005351;0005402;0015294;0008324;0015075;0022891;0022857;0005215;0022892;0015293;0015291;0022804;0015295;0051119;0015144;0000287;0030145;0046872;0043167;0005488;0046914;0043169	Golgi membrane (0000139);integral to membrane (0016021);cytosol (0005829);peroxisome (0005777)	0000139;0016021;0031090;0016020;0044464;0005575;0005623;0044422;0043226;0043227;0044431;0044444;0044424;0005622;0005737;0044446;0043229;0005794;0043231;0012505;0031224;0044425;0005829;0005777;0042579	8.48	8.64	8.51	8.63	8.56	8.92	9.11	8.86	8.78	8.58	8.81	8.81	8.79	8.67	8.5	8.58	8.46	8.64	8.58	8.51	9.12	9.41
1RT107A19_A_A10	A-Somatic	-	-	-	Confident	TCCE0008C.O.04_3.1	100	4	EXONIC	173	ENSORLG00000017320	CLPP	Putative ATP-dependent Clp protease proteolytic subunit, mitochondrial Precursor (EC 3.4.21.92)(Endopeptidase Clp) [Source:UniProtKB/Swiss-Prot;Acc:Q16740]	ENSORLG00000017320;ENSTRUG00000012623;ENSGACG00000005502;ENSTNIG00000014007;ENSDARG00000020679	CLPP;zgc:112333	Putative ATP-dependent Clp protease proteolytic subunit, mitochondrial Precursor (EC 3.4.21.92)(Endopeptidase Clp) [Source:UniProtKB/Swiss-Prot;Acc:Q16740];Putative ATP-dependent Clp protease proteolytic subunit, mitochondrial precursor (EC 3.4.21.92) (Endopeptidase Clp). [Source:Uniprot/SWISSPROT;caseinolytic protease, ATP-dependent, proteolytic subunit homolog [Source:RefSeq_peptide;Acc:NP_0010…	ENSGACG00000005502	ENSG00000125656;ENSMUSG00000002660	CLPP	Putative ATP-dependent Clp protease proteolytic subunit, mitochondrial Precursor (EC 3.4.21.92)(Endopeptidase Clp) [Source:UniProtKB/Swiss-Prot;Acc:Q16740];caseinolytic peptidase, ATP-dependent, proteolytic subunit homolog (E. coli) Gene [Source:MGI Symbol;Acc:MGI:1858213]	1416616_s_at;1416615_at	one-carbon compound metabolic process (0006730);misfolded or incompletely synthesized protein catabolic process (0006515)	0006508;0044267;0019538;0043283;0043170;0008152;0008150;0044238;0034960;0044260;0044237;0009987;0006730;0006515;0051603;0044257;0030163;0043285;0009057;0009056;0034962;0044265;0044248	endopeptidase Clp activity (0008462);carbonate dehydratase activity (0004089);zinc ion binding (0008270);endopeptidase inhibitor activity (0004866);serine-type endopeptidase activity (0004252)	0008462;0004089;0008270;0016836;0016835;0016829;0003824;0003674;0046914;0043169;0043167;0005488;0046872;0004866;0008233;0016787;0030414;0004857;0030234;0004252;0004175;0070011;0008236;0017171	mitochondrion (0005739)	0005739;0043231;0043227;0043226;0005575;0043229;0044424;0044464;0005623;0005622;0044444;0005737	8.54	8.75	8.63	8.83	8.63	8.58	8.87	8.78	8.74	8.84	8.75	8.86	8.69	8.65	8.51	8.63	8.48	8.37	8.66	8.68	9.15	9.19
tcay0002.m.21	A-Somatic	High	-	-	Confident	TCAY0002B.M.21_5.1	407	4	EXONIC	699	ENSORLG00000001777	-	-	ENSORLG00000001777;ENSTRUG00000018457;ENSGACG00000015651;ENSTNIG00000013501;ENSDARG00000063665	zgc:136871	hypothetical protein LOC678634 [Source:RefSeq_peptide;Acc:NP_001035469]	ENSGACG00000015651	-	-	-	-	one-carbon compound metabolic process (0006730)	0006730;0044237;0008152;0008150;0009987	methionine adenosyltransferase activity (0004478);ATP binding (0005524)	0004478;0005524;0016765;0016740;0003824;0003674;0032559;0030554;0017076;0000166;0005488;0032555;0032553	-	-	8.61	8.16	8.45	8.5	8.58	8.54	8.84	8.6	9.38	8.98	8.45	9.02	8.67	8.45	8.57	8.51	8.27	8.4	8.53	8.66	9.01	9.3
tcay0011.i.03	A-Somatic	-	-	-	Confident	TCAY0011B.I.03_5.1	228	2	EXONIC	182	ENSGACG00000003347	PODN	Podocan Precursor [Source:UniProtKB/Swiss-Prot;Acc:Q7Z5L7]	ENSGACG00000003347;ENSTRUG00000002500;ENSORLG00000014255;ENSTNIG00000018674;ENSDARG00000019025	PODN	Podocan Precursor [Source:UniProtKB/Swiss-Prot;Acc:Q7Z5L7];Podocan precursor. [Source:Uniprot/SWISSPROT	ENSGACG00000003347	ENSG00000174348;ENSMUSG00000028600;ENSRNOG00000011413	PODN;SCP2	Podocan Precursor [Source:UniProtKB/Swiss-Prot;Acc:Q7Z5L7];podocan Gene [Source:MGI (curated);Acc:Podn-001];Non-specific lipid-transfer protein (EC 2.3.1.176) (Propanoyl-CoA C- acyltransferase) (NSL-TP) (Sterol carrier protein 2) (SCP-2) (Sterol carrier protein X) (SCP-X) (SCP-chi) (SCPX). [Source:UniProtKB/Swiss-Prot;Acc:P11915]	1435180_at	lipid transport (0006869);metabolic process (0008152)	0006869;0008152;0006810;0051234;0008150;0051179	protein binding (0005515);sterol carrier activity (0005498);oxidoreductase activity (0016491);propanoyl-CoA C-acyltransferase activity (0033814)	0005515;0005488;0003674;0005498;0008289;0016491;0016740;0033814;0032934;0005496;0003824;0016408;0008415;0016747;0016746	peroxisome (0005777);proteinaceous extracellular matrix (0005578);mitochondrion (0005739)	0005576;0005777;0005578;0005575;0031012;0044421;0042579;0043231;0043227;0043226;0043229;0044424;0044464;0005623;0005622;0044444;0005737;0005739	8.16	8.92	8.86	8.93	8.76	8.47	8.71	9.01	8.96	9.02	8.95	8.55	8.59	8.51	8.72	8.73	8.46	8.47	8.33	8.35	9.06	9.3
1RT160M19_A_G10	A-Somatic	-	-	-	Confident	1.50827e+07	398	5	EXONIC	634	ENSGACG00000004780	PLXNA1 (2 of 2)	Plexin-A1 Precursor (Semaphorin receptor NOV) [Source:UniProtKB/Swiss-Prot;Acc:Q9UIW2]	ENSGACG00000004780;ENSTRUG00000012831;ENSORLG00000001129;ENSDARG00000061275	PLXNA1 (2 of 2);LOC572415	Plexin-A1 Precursor (Semaphorin receptor NOV) [Source:UniProtKB/Swiss-Prot;Acc:Q9UIW2];Plexin-A1 precursor (Semaphorin receptor NOV). [Source:Uniprot/SWISSPROT	ENSGACG00000004780	ENSG00000114554;ENSMUSG00000030084;ENSRNOG00000017003	PLXNA1	Plexin-A1 Precursor (Semaphorin receptor NOV) [Source:UniProtKB/Swiss-Prot;Acc:Q9UIW2];plexin A1 Gene [Source:MGI Symbol;Acc:MGI:107685]	1421232_at	multicellular organismal development (0007275);signal transduction (0007165)	0007275;0007165;0007154;0009987;0008150;0050794;0050789;0065007;0032501;0032502	semaphorin receptor activity (0017154);protein binding (0005515)	0004872;0004871;0060089;0003674;0017154;0005515;0005488;0004888	intracellular (0005622);integral to membrane (0016021);membrane fraction (0005624);plasma membrane (0005886)	0016020;0005622;0044464;0005575;0005623;0016021;0005624;0005626;0000267;0031224;0044425;0005886	8.81	8.73	8.77	8.8	8.68	8.78	9.06	8.62	8.66	8.61	8.89	8.98	9.11	8.64	8.69	8.56	8.38	8.45	8.57	8.43	9.13	8.78
tcay0011.e.22	A-Somatic	-	-	-	Confident	TCAY0011B.E.22_5.1	292	3	EXONIC	590	ENSGACG00000016345	-	-	ENSGACG00000016345;ENSTRUG00000013810;ENSORLG00000006421;ENSTNIG00000007536	-	-	ENSGACG00000016345	-	-	-	-	immune response (0006955)	0006955;0002376;0008150;0050896	sugar binding (0005529)	0005529;0030246;0005488;0003674	-	-	8.51	8.43	8.58	8.35	8.3	8.8	8.61	8.27	8.54	9.73	8.64	8.9	8.33	8.29	8.15	8.35	8.09	8.32	8.4	8.42	9.16	9.04
tcay0003.l.19	A-Somatic	High	Expressed	-	Confident	TCAY0003B.L.19_5.1	106	5	EXONIC	200	ENSGACG00000001415	COX17	Cytochrome c oxidase copper chaperone [Source:UniProtKB/Swiss-Prot;Acc:Q14061]	ENSGACG00000001415;ENSTRUG00000015927;ENSORLG00000008633;ENSTNIG00000001444;ENSDARG00000067747;ENSDARG00000069920	COX17;cox17	Cytochrome c oxidase copper chaperone [Source:UniProtKB/Swiss-Prot;Acc:Q14061];Cytochrome c oxidase copper chaperone. [Source:Uniprot/SWISSPROT;COX17 cytochrome c oxidase assembly homolog [Source:RefSeq_peptide;Acc:NP_001004652]	ENSGACG00000001415	ENSG00000138495;ENSMUSG00000046516;ENSRNOG00000038951;ENSG00000205105	COX17;RP11-189B4.3	Cytochrome c oxidase copper chaperone [Source:UniProtKB/Swiss-Prot;Acc:Q14061];cytochrome c oxidase, subunit XVII assembly protein homolog (yeast) Gene [Source:MGI (curated);Acc:Cox17-005];COX17 homolog, cytochrome c oxidase assembly protein [Source:RefSeq_peptide;Acc:NP_445992];COX17 cytochrome c oxidase assembly homolog (S. cerevisiae) pseudogene (COX17) (HCG2020266) [Source:UniProtKB/TrEMBL;Ac…	1434435_s_at	copper ion transport (0006825);generation of precursor metabolites and energy (0006091)	0006825;0000041;0030001;0006812;0006811;0006810;0051234;0008150;0051179;0006091;0044237;0008152;0009987	copper chaperone activity (0016531);enzyme activator activity (0008047)	0005507;0016531;0046914;0043169;0043167;0005488;0003674;0046872;0016530;0008047;0030234	mitochondrial intermembrane space (0005758)	0005758;0031970;0031974;0005575;0044446;0044422;0043226;0044424;0044464;0005623;0005622;0043229;0031967;0031975;0043227;0044429;0044444;0005737;0005739;0043231;0005740	9.32	8.77	8.66	8.64	8.77	8.6	8.55	8.94	8.61	9.64	8.54	8.47	8.54	8.42	8.53	8.41	8.57	8.24	8.4	8.31	9.43	9.52
tcbk0032.j.23	A-Somatic	-	-	-	Confident	TCBK0032C.J.23_5.1	108	4	EXONIC	237	ENSGACG00000011072	SYNGR2 (1 of 2)	Synaptogyrin-2 (Cellugyrin) [Source:UniProtKB/Swiss-Prot;Acc:O43760]	ENSGACG00000011072;ENSTRUG00000010474;ENSORLG00000007797;ENSTNIG00000009762;ENSDARG00000052429;ENSTRUG00000000008	SYNGR2 (1 of 2);zgc:153950;SYNGR2	Synaptogyrin-2 (Cellugyrin) [Source:UniProtKB/Swiss-Prot;Acc:O43760];Synaptogyrin-2 (Cellugyrin). [Source:Uniprot/SWISSPROT;hypothetical protein LOC563028 [Source:RefSeq_peptide;Acc:NP_001074054]	ENSGACG00000011072	ENSG00000108639;ENSMUSG00000048277	SYNGR2	Synaptogyrin-2 (Cellugyrin) [Source:UniProtKB/Swiss-Prot;Acc:O43760];synaptogyrin 2 Gene [Source:MGI (curated);Acc:Syngr2-003]	1417081_a_at;1448577_x_at	proline biosynthetic process (0006561);oxidation reduction (0055114);protein targeting (0006605)	0006561;0008152;0008652;0055114;0006560;0009064;0006520;0006519;0044237;0008150;0009987;0044238;0009308;0034641;0006807;0019752;0006082;0009084;0009309;0044271;0044249;0009058;0006605;0006886;0015031;0006810;0051234;0051179;0045184;0008104;0033036;0046907;0051649;0051641;0034613	growth factor activity (0008083);pyrroline-5-carboxylate reductase activity (0004735)	0008083;0005102;0005515;0005488;0003674;0003824;0004735;0016491;0016646;0016645	integral to plasma membrane (0005887);synaptic vesicle (0008021)	0016020;0044464;0005575;0005623;0016021;0005887;0031224;0044425;0031226;0044459;0005886;0008021;0030136;0030135;0016023;0031410;0031982;0043226;0043229;0044424;0005622;0044444;0005737;0031988;0043231;0043227;0044456;0045202	8.17	8.56	8.85	8.9	8.15	8.61	8.53	8.7	8.67	8.66	8.29	8.65	8.05	8.49	8.47	8.78	8.44	8.47	8.67	8.66	9.2	9.15
tcad0004.b.08	A-Somatic	-	-	-	Confident	TCAD0004A.B.08_5.1	399	6	EXONIC	619	ENSGACG00000014463	MAP2K4	Dual specificity mitogen-activated protein kinase kinase 4 (MAP kinase kinase 4)(EC 2.7.12.2)(JNK-activating kinase 1)(c-Jun N-terminal kinase kinase 1)(JNKK)(SAPK/ERK kinase 1)(SEK1) [Source:UniProtKB/Swiss-Prot;Acc:P45985]	ENSGACG00000014463;ENSTRUG00000004901;ENSORLG00000001042;ENSTNIG00000011528;ENSDARG00000063583	MAP2K4;MAP2K4 (2 of 2);zgc:136500	Dual specificity mitogen-activated protein kinase kinase 4 (MAP kinase kinase 4)(EC 2.7.12.2)(JNK-activating kinase 1)(c-Jun N-terminal kinase kinase 1)(JNKK)(SAPK/ERK kinase 1)(SEK1) [Source:UniProtKB/Swiss-Prot;Acc:P45985];Dual specificity mitogen-activated protein kinase kinase 4 (EC 2.7.12.2) (MAP kinase kinase 4) (JNK-activating kinase 1) (c-Jun N-terminal kinase kinase 1) (JNKK) (SAPK/ERK k…	ENSGACG00000014463	ENSG00000065559;ENSMUSG00000033352;ENSRNOG00000003834	MAP2K4	Dual specificity mitogen-activated protein kinase kinase 4 (MAP kinase kinase 4)(EC 2.7.12.2)(JNK-activating kinase 1)(c-Jun N-terminal kinase kinase 1)(JNKK)(SAPK/ERK kinase 1)(SEK1) [Source:UniProtKB/Swiss-Prot;Acc:P45985];mitogen-activated protein kinase kinase 4 Gene [Source:MGI (curated);Acc:Map2k4-005];mitogen activated protein kinase kinase 4 [Source:RefSeq_peptide;Acc:NP_001025194]	1426233_at;1451982_at	protein amino acid phosphorylation (0006468);JNK cascade (0007254)	0006468;0016310;0006796;0006793;0044237;0008152;0008150;0009987;0043687;0006464;0043412;0043283;0043170;0044267;0019538;0044238;0034960;0044260;0007165;0007254;0007154;0050794;0050789;0065007;0000165;0007243;0007242;0031098	ATP binding (0005524);protein tyrosine kinase activity (0004713);protein serine/threonine kinase activity (0004674);protein binding (0005515)	0004672;0005524;0004713;0004674;0016301;0016772;0016740;0003824;0003674;0016773;0032559;0030554;0017076;0000166;0005488;0032555;0032553;0005515	-	-	8.69	8.77	8.68	8.8	8.71	8.96	8.77	8.89	8.51	8.57	8.51	8.47	8.35	8.47	8.43	8.5	8.52	8.29	8.5	8.42	9.02	9.21
1RT137F02_D_C01	A-Somatic	-	-	-	Not confident	TCCE0010C.A.05_3.1	123;117	1	EXONIC	162;75	ENSGACG00000001283;ENSDARG00000037908	ighm	Hypothetical protein (Fragment). [Source:UniProtKB/TrEMBL;Acc:Q7SZQ3]	ENSGACG00000001283;ENSTRUG00000000098;ENSDARG00000037908;ENSTRUG00000003480;ENSGACG00000012769;ENSGACG00000012799;ENSGACG00000012783	ighm	Hypothetical protein (Fragment). [Source:UniProtKB/TrEMBL;Acc:Q7SZQ3];Hypothetical protein (Fragment). [Source:Uniprot/SPTREMBL	ENSGACG00000001283;ENSGACG00000012769_ENSGACG00000012799_ENSGACG00000012783	-	-	-	-	-	-	-	-	-	-	8.63	8.87	8.89	9.1	8.78	8.86	8.15	8.72	8.61	9.2	8.56	8.51	8.97	8.61	8.55	8.6	8.52	8.46	8.22	8.51	9.28	9.35
tcad0001.o.16	A-Somatic	-	-	-	Confident	TCAD0001A.O.16_5.1	222	3	EXONIC	511	ENSDARG00000026902	cryzl1	hypothetical protein LOC436906 [Source:RefSeq_peptide;Acc:NP_001002633]	ENSDARG00000026902;ENSTRUG00000007910;ENSORLG00000020524;ENSGACG00000011307;ENSTNIG00000009876	cryzl1;zgc:92225;CRYZL1	hypothetical protein LOC436906 [Source:RefSeq_peptide;Acc:NP_001002633];Quinone oxidoreductase-like 1 (EC 1.-.-.-) (QOH-1) (Zeta-crystallin homolog) (4P11). [Source:Uniprot/SWISSPROT;Acc:O95825];Quinone oxidoreductase-like protein 1 (EC 1.-.-.-)(QOH-1)(Zeta-crystallin homolog)(4P11) [Source:UniProtKB/Swiss-Prot	ENSGACG00000011307	ENSMUSG00000058240;ENSRNOG00000028014;ENSG00000205758;ENSRNOG00000029686	CRYZL1	crystallin, zeta (quinone reductase)-like 1 Gene [Source:MGI (curated);Acc:Cryzl1-003];crystallin, zeta (quinone reductase)-like 1 [Source:RefSeq_peptide;Acc:NP_001013062];Quinone oxidoreductase-like protein 1 (EC 1.-.-.-)(QOH-1)(Zeta-crystallin homolog)(4P11) [Source:UniProtKB/Swiss-Prot;Acc:O95825]	1430547_s_at;1451473_a_at	oxidation reduction (0055114)	0055114;0008152;0008150	zinc ion binding (0008270);NADPH:quinone reductase activity (0003960)	0008270;0016491;0046914;0043169;0043167;0005488;0003674;0046872;0003824;0003960;0016655;0016651	cytosol (0005829)	0005829;0044444;0044424;0044464;0005575;0005623;0005622;0005737	8.62	9.28	8.76	9.35	8.91	8.13	8.42	9.11	8.63	9.05	8.67	8.59	8.89	8.83	9.07	8.93	8.76	8.66	9.04	8.89	9.5	9.48
1RT133H21_B_D11	A-Somatic	-	-	-	Confident	1.50848e+07	253	4	EXONIC	307	ENSTRUG00000005977	-	-	ENSTRUG00000005977;ENSORLG00000000164;ENSGACG00000005198;ENSTNIG00000010893;ENSDARG00000043079	MMP23B;LOC100001275	Matrix metalloproteinase-23 precursor (EC 3.4.24.-) (MMP-23) (Matrix metallopeptidase 21) (MMP-21) (Matrix metalloprotease 22) (MMP-22) (Femalysin) (MIFR-1) [Contains: Matrix metalloproteinase-23, soluble form]. [Source:Uniprot/SWISSPROT;Acc:O75900]	ENSGACG00000005198	ENSG00000189409;ENSMUSG00000029061;ENSRNOG00000017477;ENSG00000215914	MMP23B;MMP23;AL031282.1	Matrix metalloproteinase-23 Precursor (MMP-23)(EC 3.4.24.-)(Matrix metallopeptidase 21)(MMP-21)(Matrix metalloprotease 22)(MMP-22)(Femalysin)(MIFR-1) [Contains Matrix metalloproteinase-23, soluble form] [Source:UniProtKB/Swiss-Prot;Acc:O75900];matrix metallopeptidase 23 Gene [Source:MGI (curated);Acc:Mmp23-001];Matrix metalloproteinase-23 precursor (EC 3.4.24.-) (MMP-23) (Matrix metallopeptidase …	1417282_at;1417281_a_at	proteolysis (0006508);reproduction (0000003);transport (0006810)	0006508;0044267;0019538;0043283;0043170;0008152;0008150;0044238;0034960;0044260;0044237;0009987;0000003;0006810;0051234;0051179	metalloendopeptidase activity (0004222);zinc ion binding (0008270);transporter activity (0005215)	0004222;0008237;0008270;0004175;0070011;0008233;0016787;0003824;0003674;0046914;0043169;0043167;0005488;0046872;0005215	proteinaceous extracellular matrix (0005578);integral to membrane (0016021);cytoplasm (0005737)	0005578;0031012;0044421;0005575;0005576;0005622;0016020;0016021;0005737;0044464;0005623;0044424;0031224;0044425	9.09	8.84	9.11	8.99	8.79	9.11	9.06	8.78	8.83	8.7	8.84	9.24	8.77	8.88	8.94	8.95	9.45	8.85	9.04	9.49	9.57	9.48
tcac0004.e.05	A-Somatic	-	-	-	Confident	TCAC0004C.E.05_5.1	265	3	EXONIC	456	ENSGACG00000015007	NDFIP2	NEDD4 family-interacting protein 2 (NEDD4 WW domain-binding protein 5A)(Putative MAPK-activating protein PM04/PM05/PM06/PM07)(Putative NF-kappa-B-activating protein 413) [Source:UniProtKB/Swiss-Prot;Acc:Q9NV92]	ENSGACG00000015007;ENSTRUG00000002822;ENSORLG00000004591;ENSTNIG00000014402;ENSDARG00000033928;ENSTNIG00000002332	NDFIP2;A2CEW9_DANRE;NDFIP2 (2 of 2);NDFIP2 (1 of 2)	NEDD4 family-interacting protein 2 (NEDD4 WW domain-binding protein 5A)(Putative MAPK-activating protein PM04/PM05/PM06/PM07)(Putative NF-kappa-B-activating protein 413) [Source:UniProtKB/Swiss-Prot;Acc:Q9NV92];NEDD4 family-interacting protein 2 (NEDD4 WW domain-binding protein 5A) (Putative MAPK-activating protein PM04/PM05/PM06/PM07) (Putative NF-kappa-B-activating protein 413). [Source:Uniprot…	ENSGACG00000015007	ENSG00000102471;ENSMUSG00000053253;ENSRNOG00000024022	NDFIP2;NP_001101860.1	NEDD4 family-interacting protein 2 (NEDD4 WW domain-binding protein 5A)(Putative MAPK-activating protein PM04/PM05/PM06/PM07)(Putative NF-kappa-B-activating protein 413) [Source:UniProtKB/Swiss-Prot;Acc:Q9NV92];Nedd4 family interacting protein 2 Gene [Source:MGI Symbol;Acc:MGI:1923523];Nedd4 family interacting protein 2 [Source:RefSeq_peptide;Acc:NP_001101860]	1452066_a_at	positive regulation of I-kappaB kinase/NF-kappaB cascade (0043123);homoiothermy (0042309);response to freezing (0050826)	0043123;0042309;0050826;0001659;0032501;0008150;0042592;0065008;0065007;0010740;0009967;0009966;0010646;0050794;0050789;0010647;0048522;0048518;0010627;0043122;0009409;0006950;0050896;0009266;0009628	signal transducer activity (0004871);WW domain binding (0050699);ice binding (0050825)	0004871;0050699;0050825;0060089;0003674;0019904;0005515;0005488;0050824	Golgi membrane (0000139);mitochondrion (0005739);integral to membrane (0016021);endoplasmic reticulum (0005783);endosome membrane (0010008)	0000139;0016020;0005739;0016021;0005783;0005737;0005768;0005794;0010008;0031090;0044464;0005575;0005623;0044422;0043226;0043227;0044431;0044444;0044424;0005622;0044446;0043229;0043231;0012505;0044440;0031224;0044425	8.77	8.8	8.69	9	8.44	8.66	8.53	8.96	8.4	8.73	8.52	8.75	8.55	8.73	8.87	8.81	8.95	9.04	9.09	9.11	8.95	9.04
tcbk0023.b.08	A-Somatic	High	Expressed	Gonad	Confident	TCBK0023C.B.08_5.1	195	3	EXONIC	343	ENSGACG00000003637	SCLY	Selenocysteine lyase (hSCL)(EC 4.4.1.16) [Source:UniProtKB/Swiss-Prot;Acc:Q96I15]	ENSGACG00000003637;ENSTRUG00000016717;ENSORLG00000001126;ENSTNIG00000007147	SCLY	Selenocysteine lyase (hSCL)(EC 4.4.1.16) [Source:UniProtKB/Swiss-Prot;Acc:Q96I15];selenocysteine lyase [Source:RefSeq_peptide;Acc:NP_057594];Selenocysteine lyase (EC 4.4.1.16) (hSCL). [Source:Uniprot/SWISSPROT	ENSGACG00000003637	ENSG00000132330;ENSMUSG00000026307;ENSRNOG00000020083	SCLY	Selenocysteine lyase (hSCL)(EC 4.4.1.16) [Source:UniProtKB/Swiss-Prot;Acc:Q96I15];selenocysteine lyase Gene [Source:MGI (curated);Acc:Scly-001];selenocysteine lyase [Source:RefSeq_peptide;Acc:NP_001007756]	1417671_at	metabolic process (0008152)	0008152;0008150	transaminase activity (0008483);pyridoxal phosphate binding (0030170);selenocysteine lyase activity (0009000)	0008483;0016769;0016740;0003824;0003674;0016829;0030170;0009000;0016846;0019842;0005488;0048037	nucleus (0005634);cytoplasm (0005737)	0005634;0043231;0043227;0043226;0005575;0043229;0044424;0044464;0005623;0005622;0005737	9.42	8.83	8.22	8.87	8.67	7.81	8.36	8.72	9.28	9.08	8.68	8.25	8.88	8.57	8.93	8.95	8.61	8.48	8.75	8.48	9.25	9.61
tcad0004.b.01	A-Somatic	-	-	-	Confident	TCAD0004A.B.01_5.1	108	3	EXONIC	207	ENSORLG00000000785	ACOX1	Peroxisomal acyl-coenzyme A oxidase 1 (AOX)(EC 1.3.3.6)(Palmitoyl-CoA oxidase)(Straight-chain acyl-CoA oxidase)(SCOX) [Source:UniProtKB/Swiss-Prot;Acc:Q15067]	ENSORLG00000000785;ENSGACG00000019268;ENSTNIG00000000932;ENSDARG00000014727;ENSTNIG00000017514	ACOX1;acox1;ACOX1 (1 of 2);ACOX1 (2 of 2)	Peroxisomal acyl-coenzyme A oxidase 1 (AOX)(EC 1.3.3.6)(Palmitoyl-CoA oxidase)(Straight-chain acyl-CoA oxidase)(SCOX) [Source:UniProtKB/Swiss-Prot;Acc:Q15067];Acyl-coenzyme A oxidase 1, peroxisomal (EC 1.3.3.6) (Palmitoyl-CoA oxidase) (AOX) (Straight-chain acyl-CoA oxidase) (SCOX). [Source:Uniprot/SWISSPROT;Peroxisomal acyl-coenzyme A oxidase 1 (EC 1.3.3.6) (Palmitoyl-CoA oxidase) (AOX) (Straight…	ENSGACG00000019268	ENSG00000161533;ENSMUSG00000020777;ENSRNOG00000008755	ACOX1	Peroxisomal acyl-coenzyme A oxidase 1 (AOX)(EC 1.3.3.6)(Palmitoyl-CoA oxidase)(Straight-chain acyl-CoA oxidase)(SCOX) [Source:UniProtKB/Swiss-Prot;Acc:Q15067];acyl-Coenzyme A oxidase 1, palmitoyl Gene [Source:MGI (curated);Acc:Acox1-001];Acyl-coenzyme A oxidase 1, peroxisomal (EC 1.3.3.6) (Palmitoyl-CoA oxidase) (AOX) [Contains: Acyl-CoA oxidase 1 peroxisomal, A chain; Acyl-CoA oxidase 1 peroxiso…	1416409_at;1416408_at	fatty acid beta-oxidation (0006635);oxidation reduction (0055114);electron transport (0006118);tRNA aminoacylation for protein translation (0006418);generation of precursor metabolites and energy (0006091);prostaglandin metabolic process (0006693);spermatogenesis (0007283)	0006635;0055114;0008152;0006631;0032787;0019752;0006082;0044237;0008150;0009987;0044255;0006629;0044238;0009062;0044242;0016042;0009056;0044248;0046395;0016054;0019395;0034440;0030258;0043170;0006118;0006418;0043039;0006399;0034660;0016070;0006139;0034960;0043283;0044260;0043038;0006520;0006519;0009308;0034641;0006807;0006412;0034961;0034645;0009059;0009058;0044249;0043284;0044267;0019538;0010467…	acyl-CoA oxidase activity (0003997);acyl-CoA dehydrogenase activity (0003995);FAD binding (0050660);ATP binding (0005524);aminoacyl-tRNA ligase activity (0004812);electron carrier activity (0009055);pyridoxal phosphate binding (0030170)	0003997;0003995;0016627;0050660;0016491;0003824;0003674;0016634;0030554;0017076;0000166;0005488;0050662;0048037;0005524;0004812;0016876;0016875;0016874;0032559;0032555;0032553;0009055;0030170;0019842	mitochondrion (0005739);peroxisomal membrane (0005778)	0005777;0042579;0043231;0043227;0043226;0005575;0043229;0044424;0044464;0005623;0005622;0044444;0005737;0005739;0005778;0031903;0031090;0016020;0044422;0044439;0044438;0044446	8.78	9.35	8.91	8.91	8.95	8.97	8.88	8.94	9.06	9.03	8.83	9.16	8.85	8.73	8.98	8.82	8.73	8.57	8.79	8.71	9.19	9.13
1RT162I10_C_E05	A-Somatic	-	-	-	Confident	1.50835e+07	138	4	EXONIC	219	ENSGACG00000013389	NAGA (1 of 2)	Alpha-N-acetylgalactosaminidase Precursor (EC 3.2.1.49)(Alpha-galactosidase B) [Source:UniProtKB/Swiss-Prot;Acc:P17050]	ENSGACG00000013389;ENSTRUG00000015290;ENSORLG00000016875;ENSTNIG00000006675;ENSDARG00000020742	NAGA (1 of 2);NAGA;zgc:123333	Alpha-N-acetylgalactosaminidase Precursor (EC 3.2.1.49)(Alpha-galactosidase B) [Source:UniProtKB/Swiss-Prot;Acc:P17050];Alpha-N-acetylgalactosaminidase precursor (EC 3.2.1.49) (Alpha- galactosidase B). [Source:Uniprot/SWISSPROT;hypothetical protein LOC560778 [Source:RefSeq_peptide;Acc:NP_001032465]	ENSGACG00000013389	ENSG00000198951;ENSMUSG00000022453;ENSRNOG00000008064	NAGA	Alpha-N-acetylgalactosaminidase Precursor (EC 3.2.1.49)(Alpha-galactosidase B) [Source:UniProtKB/Swiss-Prot;Acc:P17050];N-acetyl galactosaminidase, alpha Gene [Source:MGI Symbol;Acc:MGI:1261422];Alpha-N-acetylgalactosaminidase precursor (EC 3.2.1.49) (Alpha- galactosidase B). [Source:UniProtKB/Swiss-Prot;Acc:Q66H12]	1449043_at	carbohydrate metabolic process (0005975);electron transport (0006118)	0005975;0006118;0044238;0008152;0008150	oxidoreductase activity, acting on paired donors, with incorporation or reduction of molecular oxygen, reduced flavin or flavoprotein as one donor, and incorporation of one atom of oxygen (0016712);heme binding (0020037);alpha-N-acetylgalactosaminidase activity (0008456)	0004553;0005506;0016712;0020037;0016798;0016787;0003824;0003674;0046914;0043169;0043167;0005488;0046872;0004497;0016491;0016705;0046906;0008456;0015929	lysosome (0005764)	0005764;0000323;0005773;0043231;0043227;0043226;0005575;0043229;0044424;0044464;0005623;0005622;0044444;0005737	8.73	8.64	8.78	8.9	8.31	8.63	9	8.74	9.01	9.55	8.66	9.15	8.73	9.26	8.72	9.01	8.79	8.71	8.84	8.79	8.75	9.26
tcay0015.c.20	A-Somatic	-	-	Testis	Confident	TCAY0015B.C.20_5.1	185	3	EXONIC	335	ENSGACG00000009718	FAM117A (1 of 2)	Protein FAM117A (C/EBP-induced protein) [Source:UniProtKB/Swiss-Prot;Acc:Q9C073]	ENSGACG00000009718;ENSTRUG00000011482;ENSORLG00000002499;ENSTNIG00000014940	FAM117A (1 of 2);FAM117A	Protein FAM117A (C/EBP-induced protein) [Source:UniProtKB/Swiss-Prot;Acc:Q9C073];Protein FAM117A (C/EBP-induced protein). [Source:Uniprot/SWISSPROT	ENSGACG00000009718	ENSG00000121104;ENSMUSG00000038893;ENSRNOG00000004417	FAM117A;5730593F17RIK;NP_001102509.1	Protein FAM117A (C/EBP-induced protein) [Source:UniProtKB/Swiss-Prot;Acc:Q9C073];RIKEN cDNA 5730593F17 gene Gene [Source:MGI Symbol;Acc:MGI:2144564];similar to RIKEN cDNA 5730593F17 (predicted) (RGD1561062_predicted), mRNA [Source:RefSeq_dna;Acc:NM_001109039]	1433639_at	regulation of transcription, DNA-dependent (0006355)	0006355;0045449;0010468;0060255;0019222;0050789;0065007;0008150;0010556;0009889;0019219;0031323;0050794;0031326;0051252	DNA binding (0003677);ligand-dependent nuclear receptor activity (0004879)	0003677;0004879;0003676;0005488;0003674;0004872;0004871;0060089	nucleus (0005634)	0005634;0043231;0043227;0043226;0005575;0043229;0044424;0044464;0005623;0005622	8.28	8.5	8.72	8.63	8.59	8.69	8.7	8.91	8.89	8.26	8.65	8.48	8.68	8.85	8.7	8.73	8.63	8.62	8.7	8.57	9.32	9.2
tcay0008.g.02	A-Somatic	-	-	-	Confident	TCAY0008B.G.02_5.1	185	5	EXONIC	336	ENSGACG00000014899	-	-	ENSGACG00000014899;ENSTRUG00000010970;ENSORLG00000001939;ENSTNIG00000010624;ENSDARG00000036942	GPD1L;gpd1	Glycerol-3-phosphate dehydrogenase 1-like protein (EC 1.1.1.8). [Source:Uniprot/SWISSPROT;Acc:Q8N335];glycerol-3-phosphate dehydrogenase 1 (soluble) [Source:RefSeq_peptide;Acc:NP_999918];Glycerol-3-phosphate dehydrogenase 1-like protein (EC 1.1.1.8) [Source:UniProtKB/Swiss-Prot	ENSGACG00000014899	-	-	-	-	potassium ion transport (0006813);carbohydrate metabolic process (0005975);glycerol-3-phosphate catabolic process (0046168)	0006813;0005975;0006072;0046168;0044238;0008152;0008150;0006071;0019751;0006066;0044237;0009987;0015672;0006812;0006811;0006810;0051234;0051179;0030001;0019563;0046174;0046164;0044248;0009056	flavin-containing monooxygenase activity (0004499);FAD binding (0050660);NADP binding (0050661);cation transmembrane transporter activity (0008324);glycerol-3-phosphate dehydrogenase (NAD+) activity (0004367);NAD binding (0051287)	0004499;0050660;0050661;0008324;0016614;0004367;0016491;0016616;0051287;0003824;0003674;0016709;0004497;0016705;0015075;0022891;0022857;0005215;0022892;0030554;0017076;0000166;0005488;0050662;0048037	glycerol-3-phosphate dehydrogenase complex (0009331)	0009331;0005737;0044424;0044464;0005575;0005623;0005622;0043234;0032991;0044444	8.37	9.09	8.81	8.92	8.87	8.98	9.07	8.91	8.99	8.9	8.88	9.1	8.85	8.66	8.82	8.96	8.6	8.38	8.58	8.69	9.15	9.2
tcag0002.j.23	A-Somatic	-	-	-	Confident	TCAG0002B.J.23_5.1	273	4	EXONIC	411	ENSGACG00000008143	ARL4C	ADP-ribosylation factor-like protein 4C (ADP-ribosylation factor-like protein 7)(ADP-ribosylation factor-like protein LAK) [Source:UniProtKB/Swiss-Prot;Acc:P56559]	ENSGACG00000008143;ENSTRUG00000003085;ENSORLG00000013843;ENSTNIG00000003426;ENSDARG00000057606;ENSDARG00000032708	ARL4C;zgc:77633;zgc:112100	ADP-ribosylation factor-like protein 4C (ADP-ribosylation factor-like protein 7)(ADP-ribosylation factor-like protein LAK) [Source:UniProtKB/Swiss-Prot;Acc:P56559];ADP-ribosylation factor-like protein 4C (ADP-ribosylation factor-like protein 7) (ADP-ribosylation factor-like protein LAK). [Source:Uniprot/SWISSPROT;ADP-ribosylation factor-like 7 [Source:RefSeq_peptide;Acc:NP_998413];hypothetical pr…	ENSGACG00000008143	ENSG00000188042;ENSMUSG00000049866;ENSRNOG00000019313	ARL4C;LOC367311	ADP-ribosylation factor-like protein 4C (ADP-ribosylation factor-like protein 7)(ADP-ribosylation factor-like protein LAK) [Source:UniProtKB/Swiss-Prot;Acc:P56559];ADP-ribosylation factor-like 4C Gene [Source:MGI Symbol;Acc:MGI:2445172]	-	small GTPase mediated signal transduction (0007264);intracellular protein transport (0006886);G-protein coupled receptor protein signaling pathway (0007186)	0007264;0015031;0006886;0006810;0051234;0008150;0051179;0045184;0008104;0033036;0046907;0051649;0051641;0009987;0007242;0007165;0007154;0050794;0050789;0065007;0007186;0007166;0034613	GTP binding (0005525);signal transducer activity (0004871);GTPase activity (0003924)	0005525;0032561;0019001;0017076;0000166;0005488;0003674;0032555;0032553;0004871;0060089;0003924;0017111;0016462;0016818;0016817;0016787;0003824	nucleus (0005634)	0005622;0044464;0005575;0005623;0005634;0043231;0043227;0043226;0043229;0044424	8.72	8.9	8.71	8.91	8.58	9	9.14	9.5	9.05	9.52	8.73	8.95	8.51	8.41	8.62	8.64	8.72	8.33	8.74	8.49	9.47	9.55
1RT145E12_C_C06	A-Somatic	-	-	-	Confident	1.50685e+07	283	5	EXONIC	393	ENSORLG00000006194	-	-	ENSORLG00000006194;ENSTRUG00000013728;ENSGACG00000014627;ENSTNIG00000008310;ENSDARG00000053500;ENSDARG00000010946	CBS;CBS (1 of 2);cbs;zgc:110199	Cystathionine beta-synthase (EC 4.2.1.22) (Serine sulfhydrase) (Beta- thionase). [Source:Uniprot/SWISSPROT;Acc:P35520];cystathionine-beta-synthase [Source:RefSeq_peptide;Acc:NP_001014367];hypothetical protein LOC550524 [Source:RefSeq_peptide;Acc:NP_001017826]	ENSGACG00000014627	-	-	-	-	cysteine biosynthetic process from serine (0006535);cysteine biosynthetic process via cystathionine (0019343)	0006535;0008152;0019343;0006563;0009069;0006520;0006519;0044237;0008150;0009987;0044238;0009308;0034641;0006807;0019752;0006082;0019344;0000097;0000096;0006790;0008652;0009309;0044271;0044249;0009058;0044272;0006534;0009070	pyridoxal phosphate binding (0030170);cystathionine beta-synthase activity (0004122);transferase activity (0016740)	0003824;0030170;0004122;0003674;0016836;0016835;0016829;0019842;0005488;0048037;0016740	cytoplasm (0005737)	0005737;0044424;0044464;0005575;0005623;0005622	7.93	8.54	8.62	8.94	8.26	9.19	9.64	9.12	9.16	8.76	8.96	9.1	8.68	8.87	9.15	8.92	8.54	8.65	9.01	8.79	9.55	10.23
tcag0003.c.15	A-Somatic	-	-	-	Confident	TCAG0003B.C.15_5.1	100	7	INTERGENIC	-4006	ENSTRUG00000002296	-	-	ENSTRUG00000002296;ENSORLG00000006772;ENSGACG00000002179;ENSTNIG00000001973;ENSDARG00000059039;ENSDARG00000039164;ENSGACG00000000151;ENSGACG00000000116;ENSGACG00000001973;ENSGACG00000000141;ENSGACG00000001932;ENSGACG00000000124;ENSGACG00000001919;ENSGACG00000001837;ENSGACG00000001910;ENSGACG00000001937;ENSGACG00000001978;ENSGACG00000001913;ENSGACG00000001935;ENSGACG00000001976;ENSGACG00000001941;…	Q27IB4_GASAC;Q27IA5_GASAC;Q27I98_GASAC;Q8UUM1_ORYLA;Q8UUL6_ORYLA;Q8UUL5_ORYLA;Q95IM8_ORYLA	MHC class I antigen alpha1 (Fragment). [Source:Uniprot/SPTREMBL;Acc:Q27IA0];Acc:Q27IA5];Acc:Q27I98];Orla-UDA*0201 protein. [Source:Uniprot/SPTREMBL;Acc:Q8UUM1];Mhc class I A (Orla-UAA*0101 protein). [Source:Uniprot/SPTREMBL;Acc:Q9XR30];Orla-UBA*0201 protein. [Source:Uniprot/SPTREMBL;Acc:Q8UUL5];MHC class I antigen. [Source:Uniprot/SPTREMBL;Acc:Q95IM8]	ENSGACG00000002179_ENSGACG00000000151_ENSGACG00000000116_ENSGACG00000001973_ENSGACG00000000141_ENSGACG00000001932_ENSGACG00000000124_ENSGACG00000001919_ENSGACG00000001837_ENSGACG00000001910_ENSGACG00000001937_ENSGACG00000001978_ENSGACG00000001913_ENSGACG00000001935_ENSGACG00000001976_ENSGACG00000001941_ENSGACG00000001288	-	-	-	-	immune response (0006955);antigen processing and presentation (0019882);lipid metabolic process (0006629);intracellular signaling cascade (0007242);intracellular protein transport (0006886);apoptosis (0006915)	0006955;0019882;0006629;0007165;0007242;0044238;0008152;0008150;0002376;0050896;0007154;0009987;0050794;0050789;0065007;0006886;0006915;0015031;0006810;0051234;0051179;0045184;0008104;0033036;0046907;0051649;0051641;0012501;0008219;0016265;0032502;0034613	phosphoinositide phospholipase C activity (0004435);MHC class I receptor activity (0030106)	0004435;0004434;0008081;0042578;0016788;0016787;0003824;0003674;0004629;0004620;0016298;0030106	MHC class I protein complex (0042612);endoplasmic reticulum (0005783);integral to membrane (0016021)	0016020;0042612;0044464;0005575;0005623;0042611;0043234;0032991;0044459;0044425;0005886;0005783;0016021;0043231;0043227;0043226;0043229;0044424;0005622;0044444;0005737;0031224	8.63	8.94	9.23	9.01	8.85	8.69	8.93	8.91	8.79	8.74	8.94	8.54	8.88	8.29	8.56	8.24	8.51	8.5	8.27	8.58	8.88	9.19
tcay0007.a.09	A-Somatic	-	-	-	Confident	TCAY0007B.A.09_5.1	299	3	EXONIC	513	ENSORLG00000004729	SEC24D	Protein transport protein Sec24D (SEC24-related protein D) [Source:UniProtKB/Swiss-Prot;Acc:O94855]	ENSORLG00000004729;ENSTRUG00000008125;ENSGACG00000019537;ENSTNIG00000011323;ENSDARG00000040173;ENSDARG00000045946	SEC24D;Q561P8_DANRE;SEC24D (2 of 2)	Protein transport protein Sec24D (SEC24-related protein D) [Source:UniProtKB/Swiss-Prot;Acc:O94855];Protein transport protein Sec24D (SEC24-related protein D). [Source:Uniprot/SWISSPROT;LOC553407 protein (Fragment). [Source:Uniprot/SPTREMBL;Acc:Q561P8]	ENSGACG00000019537	ENSG00000150961;ENSMUSG00000039234;ENSRNOG00000014872	SEC24D;NP_001101193.1	Protein transport protein Sec24D (SEC24-related protein D) [Source:UniProtKB/Swiss-Prot;Acc:O94855];Sec24 related gene family, member D (S. cerevisiae) Gene [Source:MGI Symbol;Acc:MGI:1916858];SEC24 related gene family, member D [Source:RefSeq_peptide;Acc:NP_001101193]	1426972_at	intracellular protein transport (0006886);ER to Golgi vesicle-mediated transport (0006888);membrane organization (0016044)	0006886;0006888;0015031;0006810;0051234;0008150;0051179;0045184;0008104;0033036;0046907;0051649;0051641;0009987;0048193;0016192;0016044;0016043;0034613	protein binding (0005515);zinc ion binding (0008270);structural constituent of cell wall (0005199)	0005515;0008270;0005199;0005198;0003674;0005488;0046914;0043169;0043167;0046872	COPII vesicle coat (0030127);endoplasmic reticulum membrane (0005789)	0030127;0030120;0030117;0043234;0032991;0005575;0044425;0044464;0005623;0016020;0044444;0044424;0005622;0005737;0048475;0044433;0044446;0044422;0043226;0043229;0031410;0031982;0030662;0030659;0012506;0031090;0043227;0012505;0031988;0016023;0043231;0030135;0044431;0005794;0012507;0030658;0030133;0030660;0000139;0005798;0030134;0005783;0005789;0044432;0042175	7.91	8.71	8.71	8.73	8.65	8.65	8.94	9.13	8.94	8.36	8.67	8.65	8.43	8.56	8.55	8.52	8.37	8.6	8.74	8.63	9.25	9.41
tcay0007.o.01	A-Somatic	-	-	-	Confident	TCAY0007B.O.01_3.1	177	3	INTERGENIC	-31091	ENSORLG00000002015	SCOC	Short coiled-coil protein [Source:UniProtKB/Swiss-Prot;Acc:Q9UIL1]	ENSORLG00000002015;ENSTRUG00000003343;ENSGACG00000018478;ENSDARG00000069712;ENSDARG00000002217	SCOC;zgc:101848;zgc:153769	Short coiled-coil protein [Source:UniProtKB/Swiss-Prot;Acc:Q9UIL1];short coiled-coil protein [Source:RefSeq_peptide;Acc:NP_115936];Short coiled-coil protein. [Source:Uniprot/SWISSPROT;hypothetical protein LOC449793 [Source:RefSeq_peptide;Acc:NP_001005966];hypothetical protein LOC562638 [Source:RefSeq_peptide;Acc:NP_001071027]	ENSGACG00000018478	ENSG00000153130;ENSMUSG00000063253;ENSRNOG00000003853	SCOC	Short coiled-coil protein [Source:UniProtKB/Swiss-Prot;Acc:Q9UIL1];short coiled-coil protein Gene [Source:MGI Symbol;Acc:MGI:1927654];short coiled-coil protein [Source:RefSeq_peptide;Acc:NP_001013253]	1416267_at;1430999_a_at	-	-	-	-	nucleus (0005634);Golgi apparatus (0005794)	0005634;0005794;0043231;0043227;0043226;0005575;0043229;0044424;0044464;0005623;0005622;0044444;0005737	8.39	9.02	8.84	8.96	8.7	8.73	8.98	8.95	8.91	8.66	8.78	8.83	8.66	8.65	8.63	8.86	8.62	8.69	8.76	8.76	9.52	9.43
[truncated: 3,150 more rows]
[truncated: 16 more columns]
