# Supplementary material for: Expression profiling of rainbow trout testis development identifies evolutionary conserved genes involved in spermatogenesis
Source: BMC Genomics. 2009 Nov 20;10:546. doi: 10.1186/1471-2164-10-546 (PMC2786911; doi:10.1186/1471-2164-10-546)
Supplement: Additional file 4 — Enriched GO terms associated with trout spermatogenesis expression clusters. An Excel file containing all enriched GeneOntology terms ("Biological process", "Molecular function" and "Cellular process") for the 9 clusters shown in Figures 2 and 3. Only GO terms with a p-value ≤ 10-6 and for which at least 3 non-redundant genes belonged to the cluster were considered as statistically-enriched, as previously mentioned. A low Ontology Specific Information Rate (OSIR) cut-off ≥0.05 was selected to allow redundancy between closely related terms. [file 1471-2164-10-546-S4.XLS]

## Sheet: POURFILESUPGO1
Group	Category	Term	Ensembl Gene ID	p(z)
A-Somatic	biological_process	0015671 oxygen transport	ID_786/ENSDARG00000069735;ID_3295/ENSDARG00000069735;ID_3972/ENSGACG00000013873_ENSGACG00000013869_ENSGACG00000013880_ENSGACG00000013889;ID_5423/ENSGACG00000013895;ID_6786/ENSGACG00000013876;ID_7879/ENSGACG00000014492;ID_8955/ENSDARG00000045143_ENSDARG00000038147	2.36941824681360e-15
A-Somatic	biological_process	0006656 phosphatidylcholine biosynthetic process	ID_6785/ENSGACG00000002599;ID_127/ENSGACG00000005599;ID_2133/ENSGACG00000005599;ID_4591/ENSGACG00000005599;ID_3572/ENSGACG00000003457;ID_3732/ENSGACG00000003457;ID_8373/ENSGACG00000019869	5.12241140414721e-12
A-Somatic	biological_process	0008207 C21-steroid hormone metabolic process	ID_161/ENSGACG00000002550;ID_2091/ENSGACG00000003639;ID_2696/ENSDARG00000019260;ID_4759/ENSGACG00000004713;ID_8134/ENSGACG00000013941	7.52771324936174e-11
A-Somatic	biological_process	0030185 nitric oxide transport	ID_5423/ENSGACG00000013895;ID_6786/ENSGACG00000013876;ID_8955/ENSDARG00000045143_ENSDARG00000038147	1.43050799583953e-10
A-Somatic	biological_process	0042447 hormone catabolic process	ID_2696/ENSDARG00000019260;ID_8134/ENSGACG00000013941;ID_8536/ENSGACG00000004590	1.43050799583953e-10
A-Somatic	biological_process	0043249 erythrocyte maturation	ID_542/ENSGACG00000002715;ID_786/ENSDARG00000069735;ID_3295/ENSDARG00000069735;ID_3972/ENSGACG00000013873_ENSGACG00000013869_ENSGACG00000013880_ENSGACG00000013889;ID_7879/ENSGACG00000014492	5.0967182814433e-09
A-Somatic	biological_process	0042446 hormone biosynthetic process	ID_161/ENSGACG00000002550;ID_2696/ENSDARG00000019260;ID_4759/ENSGACG00000004713;ID_5700/ENSGACG00000017514;ID_8134/ENSGACG00000013941	5.5524317099407e-09
A-Somatic	biological_process	0050771 negative regulation of axonogenesis	ID_8383/ENSGACG00000005274;ID_5534/ENSGACG00000004003_ENSGACG00000007004;ID_8371/ENSGACG00000005544	1.54350837378632e-08
A-Somatic	biological_process	0006937 regulation of muscle contraction	ID_6642/ENSGACG00000008160;ID_405/ENSGACG00000014324;ID_1214/ENSGACG00000014324;ID_2322/ENSGACG00000001296;ID_4197/ENSGACG00000018367;ID_4523/ENSGACG00000018367;ID_6224/ENSGACG00000017767;ID_8604/ENSGACG00000010629;ID_8660/ENSDARG00000002791	1.20535416198994e-07
A-Somatic	biological_process	0042572 retinol metabolic process	ID_2696/ENSDARG00000019260;ID_8134/ENSGACG00000013941;ID_9034/ENSGACG00000004448	3.54033496526435e-07
A-Somatic	molecular_function	0005391 sodium:potassium-exchanging ATPase activity	ID_6045/ENSGACG00000015312;ID_405/ENSGACG00000014324;ID_1214/ENSGACG00000014324;ID_8660/ENSDARG00000002791	2.09291642833569e-14
A-Somatic	molecular_function	0005344 oxygen transporter activity	ID_786/ENSDARG00000069735;ID_3295/ENSDARG00000069735;ID_3972/ENSGACG00000013873_ENSGACG00000013869_ENSGACG00000013880_ENSGACG00000013889;ID_5423/ENSGACG00000013895;ID_6786/ENSGACG00000013876;ID_7879/ENSGACG00000014492;ID_8955/ENSDARG00000045143_ENSDARG00000038147	2.15853337558484e-14
A-Somatic	molecular_function	0031721 hemoglobin alpha binding	ID_5423/ENSGACG00000013895;ID_6786/ENSGACG00000013876;ID_8955/ENSDARG00000045143_ENSDARG00000038147	6.42907221285906e-11
A-Somatic	molecular_function	0031722 hemoglobin beta binding	ID_5423/ENSGACG00000013895;ID_6786/ENSGACG00000013876;ID_8955/ENSDARG00000045143_ENSDARG00000038147	6.42907221285906e-11
A-Somatic	molecular_function	0019825 oxygen binding	ID_786/ENSDARG00000069735;ID_3295/ENSDARG00000069735;ID_3972/ENSGACG00000013873_ENSGACG00000013869_ENSGACG00000013880_ENSGACG00000013889;ID_5423/ENSGACG00000013895;ID_6786/ENSGACG00000013876;ID_7879/ENSGACG00000014492;ID_8955/ENSDARG00000045143_ENSDARG00000038147	4.64023684779486e-09
A-Somatic	molecular_function	0005200 structural constituent of cytoskeleton	ID_4950/ENSGACG00000011225;ID_530/ENSGACG00000011225;ID_2322/ENSGACG00000001296;ID_2346/ENSGACG00000019168;ID_4129/ENSGACG00000018717;ID_6190/ENSGACG00000011225_ENSGACG00000019916;ID_8604/ENSGACG00000010629	3.36539092016643e-07
A-Somatic	molecular_function	0020037 heme binding	ID_5088/ENSGACG00000005410;ID_4147/ENSGACG00000005410;ID_161/ENSGACG00000002550;ID_786/ENSDARG00000069735;ID_3295/ENSDARG00000069735;ID_1714/ENSGACG00000014514;ID_3972/ENSGACG00000013873_ENSGACG00000013869_ENSGACG00000013880_ENSGACG00000013889;ID_4759/ENSGACG00000004713;ID_5423/ENSGACG00000013895;ID_5876/ENSGACG00000012840;ID_6224/ENSGACG00000017767;ID_6786/ENSGACG00000013876;ID_7879/ENSGACG00000…	6.39299071146754e-07
A-Somatic	cellular_component	0005833 hemoglobin complex	ID_786/ENSDARG00000069735;ID_3295/ENSDARG00000069735;ID_3972/ENSGACG00000013873_ENSGACG00000013869_ENSGACG00000013880_ENSGACG00000013889;ID_5423/ENSGACG00000013895;ID_6786/ENSGACG00000013876;ID_7879/ENSGACG00000014492;ID_8955/ENSDARG00000045143_ENSDARG00000038147	2.13773548002678e-19
A-Somatic	cellular_component	0005890 sodium:potassium-exchanging ATPase complex	ID_6045/ENSGACG00000015312;ID_405/ENSGACG00000014324;ID_1214/ENSGACG00000014324;ID_8660/ENSDARG00000002791	5.76723023771343e-14
A-Somatic	cellular_component	0044459 plasma membrane part	ID_7622/ENSGACG00000018827;ID_5022/ENSGACG00000020942;ID_3653/ENSGACG00000020942;ID_7101/ENSGACG00000014653;ID_4722/ENSGACG00000012494;ID_5088/ENSGACG00000005410;ID_4147/ENSGACG00000005410;ID_5517/ENSGACG00000010752;ID_6045/ENSGACG00000015312;ID_8000/ENSGACG00000019962;ID_8383/ENSGACG00000005274;ID_161/ENSGACG00000002550;ID_197/ENSGACG00000019734;ID_246/ENSGACG00000003048;ID_343/ENSGACG0000001958…	8.40063566023085e-09
A-Somatic	cellular_component	0005887 integral to plasma membrane	ID_7622/ENSGACG00000018827;ID_5022/ENSGACG00000020942;ID_3653/ENSGACG00000020942;ID_7101/ENSGACG00000014653;ID_5088/ENSGACG00000005410;ID_4147/ENSGACG00000005410;ID_5517/ENSGACG00000010752;ID_6045/ENSGACG00000015312;ID_161/ENSGACG00000002550;ID_246/ENSGACG00000003048;ID_343/ENSGACG00000019588;ID_405/ENSGACG00000014324;ID_1214/ENSGACG00000014324;ID_522/ENSGACG00000016630;ID_542/ENSGACG00000002715;…	1.99936532646548e-07
A-Somatic	cellular_component	0005886 plasma membrane	ID_7622/ENSGACG00000018827;ID_5022/ENSGACG00000020942;ID_3653/ENSGACG00000020942;ID_4950/ENSGACG00000011225;ID_530/ENSGACG00000011225;ID_7101/ENSGACG00000014653;ID_4722/ENSGACG00000012494;ID_4938/ENSGACG00000008124;ID_5088/ENSGACG00000005410;ID_4147/ENSGACG00000005410;ID_5517/ENSGACG00000010752;ID_6045/ENSGACG00000015312;ID_7021/ENSGACG00000005835;ID_8000/ENSGACG00000019962;ID_8383/ENSGACG0000000…	2.60867383578873e-07
A-Somatic	cellular_component	0046930 pore complex	ID_7622/ENSGACG00000018827;ID_5022/ENSGACG00000020942;ID_3653/ENSGACG00000020942;ID_7101/ENSGACG00000014653;ID_3351/ENSGACG00000014765;ID_4938/ENSGACG00000008124;ID_5088/ENSGACG00000005410;ID_4147/ENSGACG00000005410;ID_161/ENSGACG00000002550;ID_343/ENSGACG00000019588;ID_405/ENSGACG00000014324;ID_1214/ENSGACG00000014324;ID_542/ENSGACG00000002715;ID_1877/ENSGACG00000013711;ID_3665/ENSGACG0000001166…	4.19100854317201e-07
B-Somatic	biological_process	0042572 retinol metabolic process	ID_2627/ENSGACG00000013941;ID_3412/ENSGACG00000013941;ID_3270/ENSGACG00000006673	1.76000178714298e-07
B-Somatic	biological_process	0007044 cell-substrate junction assembly	ID_1358/ENSGACG00000002511;ID_3142/ENSGACG00000015418;ID_6562/ENSGACG00000004887	4.61514229989235e-30
B-Somatic	biological_process	0043589 skin morphogenesis	ID_3595/ENSGACG00000006511;ID_7937/ENSGACG00000006511;ID_7532/ENSGACG00000003361;ID_7626/ENSGACG00000005143	4.61514229989235e-30
B-Somatic	biological_process	0042476 odontogenesis	ID_3142/ENSGACG00000015418;ID_3595/ENSGACG00000006511;ID_7937/ENSGACG00000006511;ID_6562/ENSGACG00000004887;ID_7532/ENSGACG00000003361;ID_7626/ENSGACG00000005143	4.01780657386643e-15
B-Somatic	biological_process	0048706 embryonic skeletal system development	ID_2670/ENSGACG00000013057;ID_3270/ENSGACG00000006673;ID_3585/ENSGACG00000018128;ID_6864/ENSGACG00000007573;ID_7532/ENSGACG00000003361;ID_7626/ENSGACG00000005143	1.79097520096622e-12
B-Somatic	biological_process	0030574 collagen catabolic process	ID_3595/ENSGACG00000006511;ID_7937/ENSGACG00000006511;ID_7532/ENSGACG00000003361;ID_7626/ENSGACG00000005143	1.26391533893368e-11
B-Somatic	biological_process	0007605 sensory perception of sound	ID_2670/ENSGACG00000013057;ID_1969/ENSGACG00000007578;ID_3595/ENSGACG00000006511;ID_7937/ENSGACG00000006511;ID_4240/ENSGACG00000015887;ID_4347/ENSGACG00000017169;ID_7532/ENSGACG00000003361;ID_7626/ENSGACG00000005143;ID_8621/ENSGACG00000016017	1.9014682645125e-11
B-Somatic	biological_process	0050900 leukocyte migration	ID_5056/ENSGACG00000017885;ID_3142/ENSGACG00000015418;ID_6562/ENSGACG00000004887;ID_8179/ENSGACG00000003398	1.22763438327782e-10
B-Somatic	biological_process	0043009 chordate embryonic development	ID_2670/ENSGACG00000013057;ID_3129/ENSGACG00000007714;ID_3246/ENSGACG00000009013;ID_3270/ENSGACG00000006673;ID_3585/ENSGACG00000018128;ID_5504/ENSGACG00000016839;ID_6027/ENSGACG00000004688;ID_6686/ENSGACG00000002297;ID_6864/ENSGACG00000007573;ID_7532/ENSGACG00000003361;ID_7626/ENSGACG00000005143;ID_8621/ENSGACG00000016017;ID_9020/ENSGACG00000009913	1.93636278942196e-08
B-Somatic	biological_process	0001501 skeletal system development	ID_2670/ENSGACG00000013057;ID_2627/ENSGACG00000013941;ID_3412/ENSGACG00000013941;ID_3270/ENSGACG00000006673;ID_3583/ENSGACG00000016847;ID_3585/ENSGACG00000018128;ID_3595/ENSGACG00000006511;ID_7937/ENSGACG00000006511;ID_4240/ENSGACG00000015887;ID_6864/ENSGACG00000007573;ID_7532/ENSGACG00000003361;ID_7626/ENSGACG00000005143;ID_8831/ENSGACG00000002561	5.05845935326896e-08
B-Somatic	biological_process	0030199 collagen fibril organization	ID_3595/ENSGACG00000006511;ID_7937/ENSGACG00000006511;ID_7532/ENSGACG00000003361;ID_7626/ENSGACG00000005143	6.71347038689393e-08
B-Somatic	biological_process	0007600 sensory perception	ID_2670/ENSGACG00000013057;ID_3279/ENSGACG00000010566;ID_1969/ENSGACG00000007578;ID_3270/ENSGACG00000006673;ID_3595/ENSGACG00000006511;ID_7937/ENSGACG00000006511;ID_4240/ENSGACG00000015887;ID_4347/ENSGACG00000017169;ID_4458/ENSGACG00000016669;ID_6686/ENSGACG00000002297;ID_7532/ENSGACG00000003361;ID_7626/ENSGACG00000005143;ID_8621/ENSGACG00000016017	9.56839132327545e-08
B-Somatic	biological_process	0048705 skeletal system morphogenesis	ID_2670/ENSGACG00000013057;ID_3585/ENSGACG00000018128;ID_6864/ENSGACG00000007573;ID_7532/ENSGACG00000003361;ID_7626/ENSGACG00000005143	1.13750000460249e-07
B-Somatic	biological_process	0050890 cognition	ID_2670/ENSGACG00000013057;ID_3279/ENSGACG00000010566;ID_1969/ENSGACG00000007578;ID_3249/ENSGACG00000018480;ID_3270/ENSGACG00000006673;ID_3595/ENSGACG00000006511;ID_7937/ENSGACG00000006511;ID_4240/ENSGACG00000015887;ID_4347/ENSGACG00000017169;ID_4458/ENSGACG00000016669;ID_6686/ENSGACG00000002297;ID_7532/ENSGACG00000003361;ID_7626/ENSGACG00000005143;ID_8621/ENSGACG00000016017	2.16099653327359e-07
B-Somatic	biological_process	0032502 developmental process	ID_5056/ENSGACG00000017885;ID_2670/ENSGACG00000013057;ID_3279/ENSGACG00000010566;ID_3248/ENSGACG00000016913;ID_3284/ENSDARG00000031420;ID_1072/ENSGACG00000011679;ID_8486/ENSGACG00000011679;ID_3259/ENSGACG00000013891_ENSGACG00000013882_ENSGACG00000013876_ENSGACG00000013871_ENSGACG00000013895_ENSGACG00000013918;ID_4253/ENSGACG00000017204;ID_684/ENSGACG00000019922;ID_65/ENSGACG00000000514;ID_5261/EN…	5.04791223667556e-07
B-Somatic	molecular_function	0048407 platelet-derived growth factor binding	ID_3595/ENSGACG00000006511;ID_7937/ENSGACG00000006511;ID_7532/ENSGACG00000003361;ID_7626/ENSGACG00000005143	1.75471544280958e-18
B-Somatic	molecular_function	0005201 extracellular matrix structural constituent	ID_684/ENSGACG00000019922;ID_1338/ENSGACG00000006264;ID_3595/ENSGACG00000006511;ID_7937/ENSGACG00000006511;ID_7532/ENSGACG00000003361;ID_7626/ENSGACG00000005143	4.16826603924306e-10
B-Somatic	cellular_component	0005584 collagen type I	ID_3595/ENSGACG00000006511;ID_7937/ENSGACG00000006511;ID_7532/ENSGACG00000003361;ID_7626/ENSGACG00000005143	1.51790558565596e-29
B-Somatic	cellular_component	0016328 lateral plasma membrane	ID_149/ENSGACG00000020364;ID_3460/ENSGACG00000020364;ID_1969/ENSGACG00000007578;ID_6686/ENSGACG00000002297	5.44416636067507e-13
B-Somatic	cellular_component	0001669 acrosomal vesicle	ID_3654/ENSGACG00000001966;ID_4240/ENSGACG00000015887;ID_4260/ENSGACG00000003457	1.98625035893091e-11
B-Somatic	cellular_component	0005913 cell-cell adherens junction	ID_3142/ENSGACG00000015418;ID_6562/ENSGACG00000004887;ID_6686/ENSGACG00000002297;ID_6769/ENSGACG00000005842	3.13125510322918e-09
B-Somatic	cellular_component	0016323 basolateral plasma membrane	ID_149/ENSGACG00000020364;ID_3460/ENSGACG00000020364;ID_1358/ENSGACG00000002511;ID_1969/ENSGACG00000007578;ID_3142/ENSGACG00000015418;ID_5504/ENSGACG00000016839;ID_6562/ENSGACG00000004887;ID_6686/ENSGACG00000002297;ID_8179/ENSGACG00000003398	9.26799765798977e-09
B-Somatic	cellular_component	0005912 adherens junction	ID_1358/ENSGACG00000002511;ID_3142/ENSGACG00000015418;ID_5504/ENSGACG00000016839;ID_6562/ENSGACG00000004887;ID_6686/ENSGACG00000002297;ID_6769/ENSGACG00000005842	1.62661270252449e-08
B-Somatic	cellular_component	0044420 extracellular matrix part	ID_7098/ENSGACG00000001140;ID_3583/ENSGACG00000016847;ID_3595/ENSGACG00000006511;ID_7937/ENSGACG00000006511;ID_7532/ENSGACG00000003361;ID_7626/ENSGACG00000005143	8.62744697358645e-08
B-Somatic	cellular_component	0005902 microvillus	ID_149/ENSGACG00000020364;ID_3460/ENSGACG00000020364;ID_1969/ENSGACG00000007578;ID_6686/ENSGACG00000002297	9.09851925238374e-08
B-Somatic	cellular_component	0005578 proteinaceous extracellular matrix	ID_684/ENSGACG00000019922;ID_5602/ENSGACG00000003347;ID_7098/ENSGACG00000001140;ID_1338/ENSGACG00000006264;ID_3583/ENSGACG00000016847;ID_3595/ENSGACG00000006511;ID_7937/ENSGACG00000006511;ID_7532/ENSGACG00000003361;ID_7626/ENSGACG00000005143;ID_8020/ENSGACG00000008035	5.44626116931423e-07
C-Somatic	biological_process	0030104 water homeostasis	ID_155/ENSGACG00000013183;ID_5784/ENSGACG00000013183;ID_2116/ENSGACG00000006569;ID_3805/ENSGACG00000006670	1.08378129019198e-26
C-Somatic	biological_process	0006140 regulation of nucleotide metabolic process	ID_2116/ENSGACG00000006569;ID_2677/ENSGACG00000011036;ID_4410/ENSGACG00000011036;ID_5411/ENSGACG00000011036;ID_3805/ENSGACG00000006670;ID_5603/ENSGACG00000007730	1.22749581637326e-15
C-Somatic	biological_process	0006833 water transport	ID_155/ENSGACG00000013183;ID_5784/ENSGACG00000013183;ID_2116/ENSGACG00000006569;ID_3805/ENSGACG00000006670	9.39970700155158e-12
C-Somatic	biological_process	0030814 regulation of cAMP metabolic process	ID_2116/ENSGACG00000006569;ID_2677/ENSGACG00000011036;ID_4410/ENSGACG00000011036;ID_5411/ENSGACG00000011036;ID_3805/ENSGACG00000006670	9.39970700155158e-12
C-Somatic	biological_process	0007595 lactation	ID_2116/ENSGACG00000006569;ID_3805/ENSGACG00000006670;ID_7215/ENSGACG00000009202	2.31230300559911e-08
C-Somatic	biological_process	0046903 secretion	ID_8800/ENSGACG00000004913;ID_155/ENSGACG00000013183;ID_5784/ENSGACG00000013183;ID_1639/ENSGACG00000016873;ID_2116/ENSGACG00000006569;ID_3805/ENSGACG00000006670;ID_4977/ENSGACG00000008464;ID_5075/ENSGACG00000016892;ID_6287/ENSGACG00000003410;ID_7215/ENSGACG00000009202;ID_8832/ENSDARG00000016048;ID_9081/ENSGACG00000004051	3.02320057052470e-07
C-Somatic	biological_process	0009306 protein secretion	ID_8800/ENSGACG00000004913;ID_1639/ENSGACG00000016873;ID_5075/ENSGACG00000016892;ID_8832/ENSDARG00000016048	9.63981883822436e-07
C-Somatic	molecular_function	0001664 G-protein-coupled receptor binding	ID_2116/ENSGACG00000006569;ID_3297/ENSGACG00000011815;ID_3805/ENSGACG00000006670;ID_5890/ENSGACG00000016464;ID_8275/ENSGACG00000012180	8.8999565908645e-14
C-Somatic	molecular_function	0015380 anion exchanger activity	ID_3006/ENSGACG00000009622;ID_580/ENSGACG00000015864;ID_8954/ENSGACG00000019006	7.25235068369739e-08
C-Somatic	molecular_function	0016814 hydrolase activity, acting on carbon-nitrogen (but not peptide) bonds, in cyclic amidines	ID_7962/ENSGACG00000008183;ID_2328/ENSGACG00000011456;ID_5603/ENSGACG00000007730	3.03463551458139e-07
C-Somatic	molecular_function	0015103 inorganic anion transmembrane transporter activity	ID_3006/ENSGACG00000009622;ID_580/ENSGACG00000015864;ID_1366/ENSDARG00000069431;ID_8954/ENSGACG00000019006	5.94450603186584e-07
C-Somatic	cellular_component	0005625 soluble fraction	ID_902/ENSGACG00000000687;ID_1846/ENSGACG00000005961;ID_2116/ENSGACG00000006569;ID_2409/ENSGACG00000019710;ID_3805/ENSGACG00000006670;ID_4980/ENSGACG00000007695;ID_6287/ENSGACG00000003410;ID_7215/ENSGACG00000009202;ID_8275/ENSGACG00000012180;ID_8967/ENSGACG00000009043	7.8938156119825e-07
D-Somatic	biological_process	0006096 glycolysis	ID_7604/ENSDARG00000025012;ID_7428/ENSGACG00000007396;ID_1767/ENSGACG00000020795;ID_1254/ENSGACG00000018725;ID_4014/ENSGACG00000018725;ID_1406/ENSGACG00000001113;ID_5527/ENSGACG00000001113;ID_7290/ENSGACG00000007727;ID_8886/ENSGACG00000007727;ID_7649/ENSGACG00000010219;ID_7758/ENSGACG00000005864	1.11160258597752e-19
D-Somatic	biological_process	0046164 alcohol catabolic process	ID_7604/ENSDARG00000025012;ID_7428/ENSGACG00000007396;ID_1767/ENSGACG00000020795;ID_1254/ENSGACG00000018725;ID_4014/ENSGACG00000018725;ID_1406/ENSGACG00000001113;ID_5527/ENSGACG00000001113;ID_2817/ENSGACG00000014899;ID_7290/ENSGACG00000007727;ID_8886/ENSGACG00000007727;ID_7649/ENSGACG00000010219;ID_7758/ENSGACG00000005864	4.69475556666767e-17
D-Somatic	biological_process	0019882 antigen processing and presentation	ID_2712/ENSGACG00000018016;ID_4515/ENSGACG00000000151;ID_5933/ENSGACG00000019282;ID_7903/ENSGACG00000000141;ID_9131/ENSDARG00000002610	1.59290265831093e-14
D-Somatic	biological_process	0006081 cellular aldehyde metabolic process	ID_7604/ENSDARG00000025012;ID_7955/ENSGACG00000003908;ID_8292/ENSGACG00000009931	1.18256804691394e-09
D-Somatic	biological_process	0044262 cellular carbohydrate metabolic process	ID_7604/ENSDARG00000025012;ID_7428/ENSGACG00000007396;ID_1767/ENSGACG00000020795;ID_1222/ENSGACG00000019669;ID_1254/ENSGACG00000018725;ID_4014/ENSGACG00000018725;ID_1406/ENSGACG00000001113;ID_5527/ENSGACG00000001113;ID_5672/ENSGACG00000014912;ID_7290/ENSGACG00000007727;ID_8886/ENSGACG00000007727;ID_7649/ENSGACG00000010219;ID_7758/ENSGACG00000005864;ID_9006/ENSGACG00000003621;ID_9058/ENSGACG000000…	7.33389674567382e-08
D-Somatic	molecular_function	0030106 MHC class I receptor activity	ID_4515/ENSGACG00000000151;ID_5933/ENSGACG00000019282;ID_7903/ENSGACG00000000141	1.77803450902592e-26
D-Somatic	molecular_function	0004365 glyceraldehyde-3-phosphate dehydrogenase (phosphorylating) activity	ID_1254/ENSGACG00000018725;ID_4014/ENSGACG00000018725;ID_7649/ENSGACG00000010219;ID_7758/ENSGACG00000005864	8.89032590740406e-17
D-Somatic	molecular_function	0016620 oxidoreductase activity, acting on the aldehyde or oxo group of donors, NAD or NADP as acceptor	ID_1254/ENSGACG00000018725;ID_4014/ENSGACG00000018725;ID_7649/ENSGACG00000010219;ID_7758/ENSGACG00000005864;ID_7955/ENSGACG00000003908;ID_8292/ENSGACG00000009931	9.0384070975903e-15
D-Somatic	molecular_function	0004197 cysteine-type endopeptidase activity	ID_6484/ENSGACG00000013402;ID_4699/ENSGACG00000013470;ID_7461/ENSGACG00000008115;ID_8203/ENSGACG00000020174;ID_8737/ENSGACG00000007985	4.19397584708098e-07
D-Somatic	cellular_component	0042612 MHC class I protein complex	ID_4515/ENSGACG00000000151;ID_5933/ENSGACG00000019282;ID_7903/ENSGACG00000000141;ID_9131/ENSDARG00000002610	3.33935246848420e-40
D-Somatic	cellular_component	0005829 cytosol	ID_7110/ENSGACG00000000585;ID_7604/ENSDARG00000025012;ID_4881/ENSGACG00000014875;ID_7428/ENSGACG00000007396;ID_1767/ENSGACG00000020795;ID_595/ENSGACG00000016271;ID_741/ENSGACG00000008905;ID_903/ENSGACG00000013891_ENSGACG00000013882_ENSGACG00000013876_ENSGACG00000013871_ENSGACG00000013895_ENSGACG00000013918;ID_1222/ENSGACG00000019669;ID_1254/ENSGACG00000018725;ID_4014/ENSGACG00000018725;ID_1406/EN…	7.02567842878917e-08
D-Somatic	cellular_component	0031674 I band	ID_4405/ENSGACG00000018404;ID_7290/ENSGACG00000007727;ID_8886/ENSGACG00000007727;ID_8370/ENSGACG00000016168	5.70322909462934e-07
E-Spermatogonia	biological_process	0009617 response to bacterium	ID_3150/ENSGACG00000013533;ID_6481/ENSGACG00000011314;ID_4973/ENSGACG00000018379;ID_5551/ENSGACG00000012473;ID_7634/ENSGACG00000016474	9.71212567957297e-09
E-Spermatogonia	biological_process	0010212 response to ionizing radiation	ID_3783/ENSGACG00000004868;ID_3218/ENSGACG00000002745;ID_4973/ENSGACG00000018379	1.00060095412564e-08
E-Spermatogonia	biological_process	0006721 terpenoid metabolic process	ID_6698/ENSGACG00000007586;ID_7634/ENSGACG00000016474;ID_9041/ENSGACG00000019180	1.00060095412564e-08
E-Spermatogonia	biological_process	0015833 peptide transport	ID_4874/ENSGACG00000019745;ID_7783/ENSGACG00000001293;ID_8587/ENSGACG00000015410	2.41294640594564e-07
E-Spermatogonia	biological_process	0006302 double-strand break repair	ID_3783/ENSGACG00000004868;ID_3218/ENSGACG00000002745;ID_5456/ENSDARG00000010732	2.41294640594564e-07
E-Spermatogonia	biological_process	0022613 ribonucleoprotein complex biogenesis	ID_7579/ENSGACG00000016738;ID_1614/ENSGACG00000012551;ID_4735/ENSGACG00000012551;ID_1741/ENSGACG00000014538;ID_1947/ENSGACG00000008496_ENSGACG00000008580;ID_2622/ENSGACG00000012986;ID_4280/ENSGACG00000008251;ID_4774/ENSGACG00000003882;ID_6173/ENSGACG00000011464;ID_6254/ENSGACG00000010028;ID_6493/ENSGACG00000006018;ID_9132/ENSDARG00000067838	1.19063613601068e-08
E-Spermatogonia	biological_process	0042254 ribosome biogenesis	ID_1947/ENSGACG00000008496_ENSGACG00000008580;ID_2622/ENSGACG00000012986;ID_4280/ENSGACG00000008251;ID_4774/ENSGACG00000003882;ID_6254/ENSGACG00000010028;ID_6493/ENSGACG00000006018;ID_9132/ENSDARG00000067838	4.32842498372851e-07
E-Spermatogonia	molecular_function	0004857 enzyme inhibitor activity	ID_3150/ENSGACG00000013533;ID_68/ENSGACG00000019393;ID_308/ENSGACG00000017484;ID_5516/ENSGACG00000017484;ID_6955/ENSGACG00000017484;ID_2638/ENSGACG00000001306;ID_2676/ENSGACG00000005083_ENSGACG00000005067;ID_2936/ENSGACG00000017438;ID_6847/ENSGACG00000017438;ID_4973/ENSGACG00000018379;ID_6807/ENSGACG00000007699;ID_7065/ENSDARG00000010878;ID_7365/ENSGACG00000016417;ID_7379/ENSGACG00000005807;ID_77…	7.0640300032652e-09
E-Spermatogonia	molecular_function	0004022 alcohol dehydrogenase (NAD) activity	ID_4868/ENSGACG00000019130;ID_3238/ENSGACG00000012990;ID_7634/ENSGACG00000016474;ID_9041/ENSGACG00000019180	3.25445968448827e-08
E-Spermatogonia	cellular_component	0005852 eukaryotic translation initiation factor 3 complex	ID_7579/ENSGACG00000016738;ID_1741/ENSGACG00000014538;ID_3160/ENSGACG00000005380;ID_4202/ENSGACG00000005380	1.15343602407308e-14
E-Spermatogonia	cellular_component	0005839 proteasome core complex	ID_2638/ENSGACG00000001306;ID_7379/ENSGACG00000005807;ID_7783/ENSGACG00000001293	1.43225700942627e-07
F-Spermatogonia	biological_process	0022613 ribonucleoprotein complex biogenesis	ID_812/ENSGACG00000016301;ID_3551/ENSGACG00000020564;ID_415/ENSGACG00000016491;ID_231/ENSGACG00000020004;ID_455/ENSGACG00000010920;ID_1127/ENSGACG00000013746;ID_9109/ENSGACG00000013746;ID_1176/ENSGACG00000013692;ID_1464/ENSGACG00000000856;ID_2084/ENSDARG00000040440;ID_2180/ENSGACG00000001488;ID_3885/ENSGACG00000004194;ID_4557/ENSGACG00000008787;ID_5825/ENSGACG00000004373;ID_6000/ENSGACG0000000308…	2.55292987087526e-11
F-Spermatogonia	biological_process	0042254 ribosome biogenesis	ID_812/ENSGACG00000016301;ID_3551/ENSGACG00000020564;ID_415/ENSGACG00000016491;ID_231/ENSGACG00000020004;ID_1127/ENSGACG00000013746;ID_9109/ENSGACG00000013746;ID_1176/ENSGACG00000013692;ID_1464/ENSGACG00000000856;ID_2180/ENSGACG00000001488;ID_3885/ENSGACG00000004194;ID_5825/ENSGACG00000004373;ID_6000/ENSGACG00000003085;ID_7067/ENSGACG00000002969	1.87521574905704e-11
F-Spermatogonia	biological_process	0015995 chlorophyll biosynthetic process	ID_825/ENSGACG00000000027;ID_4292/ENSGACG00000000027;ID_1238/ENSGACG00000017929;ID_1897/ENSGACG00000017929;ID_6069/ENSGACG00000004469;ID_6450/ENSGACG00000016398;ID_7375/ENSGACG00000016398	3.48015279605054e-33
F-Spermatogonia	biological_process	0006261 DNA-dependent DNA replication	ID_262/ENSGACG00000005437;ID_825/ENSGACG00000000027;ID_4292/ENSGACG00000000027;ID_1002/ENSGACG00000013909;ID_8014/ENSGACG00000013909;ID_1044/ENSGACG00000012377;ID_1115/ENSGACG00000006776;ID_1238/ENSGACG00000017929;ID_1897/ENSGACG00000017929;ID_1423/ENSGACG00000006105;ID_1791/ENSGACG00000005392;ID_5125/ENSGACG00000005392;ID_3161/ENSGACG00000012911;ID_3620/ENSGACG00000002080;ID_6069/ENSGACG00000004…	2.83728055553609e-26
F-Spermatogonia	biological_process	0006270 DNA replication initiation	ID_262/ENSGACG00000005437;ID_825/ENSGACG00000000027;ID_4292/ENSGACG00000000027;ID_1002/ENSGACG00000013909;ID_8014/ENSGACG00000013909;ID_1044/ENSGACG00000012377;ID_1115/ENSGACG00000006776;ID_1238/ENSGACG00000017929;ID_1897/ENSGACG00000017929;ID_6069/ENSGACG00000004469;ID_6450/ENSGACG00000016398;ID_7375/ENSGACG00000016398	1.43261426590188e-20
F-Spermatogonia	biological_process	0000398 nuclear mRNA splicing, via spliceosome	ID_3125/ENSGACG00000019335;ID_7170/ENSGACG00000020165;ID_1163/ENSGACG00000020165;ID_4813/ENSGACG00000020165;ID_8247/ENSGACG00000020165;ID_4004/ENSGACG00000011792;ID_455/ENSGACG00000010920;ID_590/ENSGACG00000006878;ID_1116/ENSGACG00000017832;ID_1834/ENSGACG00000008703;ID_7358/ENSGACG00000008703;ID_8575/ENSGACG00000008703;ID_2042/ENSGACG00000015476;ID_2084/ENSDARG00000040440;ID_3171/ENSGACG00000002…	1.47644224862721e-19
F-Spermatogonia	biological_process	0015979 photosynthesis	ID_825/ENSGACG00000000027;ID_4292/ENSGACG00000000027;ID_1238/ENSGACG00000017929;ID_1897/ENSGACG00000017929;ID_6069/ENSGACG00000004469;ID_6450/ENSGACG00000016398;ID_7375/ENSGACG00000016398	4.71439152748944e-19
F-Spermatogonia	biological_process	0006268 DNA unwinding during replication	ID_825/ENSGACG00000000027;ID_4292/ENSGACG00000000027;ID_1044/ENSGACG00000012377;ID_1238/ENSGACG00000017929;ID_1897/ENSGACG00000017929;ID_6450/ENSGACG00000016398;ID_7375/ENSGACG00000016398	1.08574108179089e-16
F-Spermatogonia	biological_process	0006396 RNA processing	ID_3125/ENSGACG00000019335;ID_7170/ENSGACG00000020165;ID_1163/ENSGACG00000020165;ID_4813/ENSGACG00000020165;ID_8247/ENSGACG00000020165;ID_4004/ENSGACG00000011792;ID_3551/ENSGACG00000020564;ID_231/ENSGACG00000020004;ID_455/ENSGACG00000010920;ID_590/ENSGACG00000006878;ID_1116/ENSGACG00000017832;ID_1127/ENSGACG00000013746;ID_9109/ENSGACG00000013746;ID_1144/ENSGACG00000011733;ID_1464/ENSGACG000000008…	5.30153224209737e-16
F-Spermatogonia	biological_process	0008380 RNA splicing	ID_3125/ENSGACG00000019335;ID_7170/ENSGACG00000020165;ID_1163/ENSGACG00000020165;ID_4813/ENSGACG00000020165;ID_8247/ENSGACG00000020165;ID_4004/ENSGACG00000011792;ID_231/ENSGACG00000020004;ID_455/ENSGACG00000010920;ID_590/ENSGACG00000006878;ID_1116/ENSGACG00000017832;ID_1144/ENSGACG00000011733;ID_1834/ENSGACG00000008703;ID_7358/ENSGACG00000008703;ID_8575/ENSGACG00000008703;ID_2042/ENSGACG000000154…	3.95192096817578e-14
F-Spermatogonia	biological_process	0006397 mRNA processing	ID_3125/ENSGACG00000019335;ID_7170/ENSGACG00000020165;ID_1163/ENSGACG00000020165;ID_4813/ENSGACG00000020165;ID_8247/ENSGACG00000020165;ID_4004/ENSGACG00000011792;ID_231/ENSGACG00000020004;ID_455/ENSGACG00000010920;ID_590/ENSGACG00000006878;ID_1116/ENSGACG00000017832;ID_1144/ENSGACG00000011733;ID_1834/ENSGACG00000008703;ID_7358/ENSGACG00000008703;ID_8575/ENSGACG00000008703;ID_2042/ENSGACG000000154…	4.40883750084457e-13
F-Spermatogonia	biological_process	0006986 response to unfolded protein	ID_2502/ENSGACG00000010517;ID_3419/ENSGACG00000010517;ID_414/ENSGACG00000012875;ID_8944/ENSGACG00000018188;ID_4335/ENSGACG00000013530;ID_597/ENSGACG00000006375;ID_1726/ENSGACG00000008995;ID_4685/ENSGACG00000020152;ID_6920/ENSGACG00000009640	7.24167838730103e-13
F-Spermatogonia	biological_process	0006289 nucleotide-excision repair	ID_8368/ENSGACG00000005726;ID_1002/ENSGACG00000013909;ID_8014/ENSGACG00000013909;ID_2958/ENSGACG00000016541;ID_3161/ENSGACG00000012911;ID_3620/ENSGACG00000002080;ID_6456/ENSGACG00000020554;ID_9178/ENSGACG00000012407	1.86301366361498e-12
F-Spermatogonia	biological_process	0006284 base-excision repair	ID_8368/ENSGACG00000005726;ID_1791/ENSGACG00000005392;ID_5125/ENSGACG00000005392;ID_3161/ENSGACG00000012911;ID_3959/ENSGACG00000008939	3.65054875954895e-11
F-Spermatogonia	biological_process	0006281 DNA repair	ID_6950/ENSGACG00000009851;ID_8368/ENSGACG00000005726;ID_726/ENSGACG00000014129;ID_1002/ENSGACG00000013909;ID_8014/ENSGACG00000013909;ID_1791/ENSGACG00000005392;ID_5125/ENSGACG00000005392;ID_2534/ENSGACG00000017801;ID_2958/ENSGACG00000016541;ID_3161/ENSGACG00000012911;ID_3620/ENSGACG00000002080;ID_3959/ENSGACG00000008939;ID_5086/ENSGACG00000004111;ID_6192/ENSGACG00000000884;ID_6456/ENSGACG0000002…	3.38678897056342e-10
F-Spermatogonia	biological_process	0034960 cellular biopolymer metabolic process	ID_1080/ENSGACG00000000930;ID_3125/ENSGACG00000019335;ID_7170/ENSGACG00000020165;ID_1163/ENSGACG00000020165;ID_4813/ENSGACG00000020165;ID_8247/ENSGACG00000020165;ID_2172/ENSGACG00000004108;ID_3286/ENSGACG00000002407;ID_2502/ENSGACG00000010517;ID_3419/ENSGACG00000010517;ID_414/ENSGACG00000012875;ID_1167/ENSGACG00000000392;ID_4004/ENSGACG00000011792;ID_2533/ENSGACG00000010080;ID_3551/ENSGACG0000002…	1.72727054511848e-09
F-Spermatogonia	biological_process	0009607 response to biotic stimulus	ID_2502/ENSGACG00000010517;ID_3419/ENSGACG00000010517;ID_414/ENSGACG00000012875;ID_8944/ENSGACG00000018188;ID_4335/ENSGACG00000013530;ID_8577/ENSGACG00000016633;ID_1533/ENSGACG00000016633;ID_3216/ENSGACG00000016633;ID_4416/ENSGACG00000016633;ID_8368/ENSGACG00000005726;ID_597/ENSGACG00000006375;ID_1726/ENSGACG00000008995;ID_3173/ENSDARG00000006052;ID_4685/ENSGACG00000020152;ID_6920/ENSGACG00000009…	3.44512539452032e-09
F-Spermatogonia	biological_process	0006974 response to DNA damage stimulus	ID_6950/ENSGACG00000009851;ID_8368/ENSGACG00000005726;ID_726/ENSGACG00000014129;ID_1002/ENSGACG00000013909;ID_8014/ENSGACG00000013909;ID_1791/ENSGACG00000005392;ID_5125/ENSGACG00000005392;ID_2534/ENSGACG00000017801;ID_2958/ENSGACG00000016541;ID_3161/ENSGACG00000012911;ID_3620/ENSGACG00000002080;ID_3959/ENSGACG00000008939;ID_5086/ENSGACG00000004111;ID_6192/ENSGACG00000000884;ID_6450/ENSGACG0000001…	5.73563214786757e-09
F-Spermatogonia	biological_process	0010467 gene expression	ID_3125/ENSGACG00000019335;ID_7170/ENSGACG00000020165;ID_1163/ENSGACG00000020165;ID_4813/ENSGACG00000020165;ID_8247/ENSGACG00000020165;ID_2172/ENSGACG00000004108;ID_4004/ENSGACG00000011792;ID_3551/ENSGACG00000020564;ID_6950/ENSGACG00000009851;ID_7506/ENSGACG00000007069;ID_231/ENSGACG00000020004;ID_455/ENSGACG00000010920;ID_590/ENSGACG00000006878;ID_597/ENSGACG00000006375;ID_825/ENSGACG00000000027…	7.5207415164112e-09
F-Spermatogonia	biological_process	0006378 mRNA polyadenylation	ID_1834/ENSGACG00000008703;ID_7358/ENSGACG00000008703;ID_8575/ENSGACG00000008703;ID_3171/ENSGACG00000002167;ID_8768/ENSGACG00000017326	8.50902227198653e-09
F-Spermatogonia	biological_process	0051716 cellular response to stimulus	ID_8577/ENSGACG00000016633;ID_1533/ENSGACG00000016633;ID_3216/ENSGACG00000016633;ID_4416/ENSGACG00000016633;ID_6950/ENSGACG00000009851;ID_8368/ENSGACG00000005726;ID_726/ENSGACG00000014129;ID_1002/ENSGACG00000013909;ID_8014/ENSGACG00000013909;ID_1791/ENSGACG00000005392;ID_5125/ENSGACG00000005392;ID_2534/ENSGACG00000017801;ID_2958/ENSGACG00000016541;ID_3161/ENSGACG00000012911;ID_3620/ENSGACG0000000…	3.0345114188541e-08
F-Spermatogonia	biological_process	0033554 cellular response to stress	ID_8577/ENSGACG00000016633;ID_1533/ENSGACG00000016633;ID_3216/ENSGACG00000016633;ID_4416/ENSGACG00000016633;ID_6950/ENSGACG00000009851;ID_8368/ENSGACG00000005726;ID_726/ENSGACG00000014129;ID_1002/ENSGACG00000013909;ID_8014/ENSGACG00000013909;ID_1791/ENSGACG00000005392;ID_5125/ENSGACG00000005392;ID_2534/ENSGACG00000017801;ID_2958/ENSGACG00000016541;ID_3161/ENSGACG00000012911;ID_3620/ENSGACG0000000…	3.09102059056287e-08
F-Spermatogonia	biological_process	0016070 RNA metabolic process	ID_3125/ENSGACG00000019335;ID_7170/ENSGACG00000020165;ID_1163/ENSGACG00000020165;ID_4813/ENSGACG00000020165;ID_8247/ENSGACG00000020165;ID_4004/ENSGACG00000011792;ID_3551/ENSGACG00000020564;ID_231/ENSGACG00000020004;ID_455/ENSGACG00000010920;ID_590/ENSGACG00000006878;ID_1116/ENSGACG00000017832;ID_1127/ENSGACG00000013746;ID_9109/ENSGACG00000013746;ID_1144/ENSGACG00000011733;ID_1423/ENSGACG000000061…	3.72353843723943e-08
F-Spermatogonia	biological_process	0050658 RNA transport	ID_3125/ENSGACG00000019335;ID_7761/ENSGACG00000014098;ID_2599/ENSGACG00000007209;ID_4429/ENSGACG00000013328;ID_4903/ENSGACG00000013862;ID_7190/ENSGACG00000019736	3.52170781758926e-07
F-Spermatogonia	biological_process	0006364 rRNA processing	ID_3551/ENSGACG00000020564;ID_231/ENSGACG00000020004;ID_1127/ENSGACG00000013746;ID_9109/ENSGACG00000013746;ID_1464/ENSGACG00000000856;ID_2180/ENSGACG00000001488;ID_3885/ENSGACG00000004194;ID_5825/ENSGACG00000004373;ID_6000/ENSGACG00000003085	3.75390232402480e-07
F-Spermatogonia	biological_process	0006260 DNA replication	ID_3286/ENSGACG00000002407;ID_6950/ENSGACG00000009851;ID_8368/ENSGACG00000005726;ID_262/ENSGACG00000005437;ID_825/ENSGACG00000000027;ID_4292/ENSGACG00000000027;ID_1002/ENSGACG00000013909;ID_8014/ENSGACG00000013909;ID_1044/ENSGACG00000012377;ID_1056/ENSGACG00000016167;ID_1115/ENSGACG00000006776;ID_1238/ENSGACG00000017929;ID_1897/ENSGACG00000017929;ID_1423/ENSGACG00000006105;ID_1791/ENSGACG00000005…	4.34229512256163e-27
F-Spermatogonia	biological_process	0006297 nucleotide-excision repair, DNA gap filling	ID_8368/ENSGACG00000005726;ID_1002/ENSGACG00000013909;ID_8014/ENSGACG00000013909;ID_3161/ENSGACG00000012911;ID_3620/ENSGACG00000002080;ID_6456/ENSGACG00000020554	2.08858650193908e-20
F-Spermatogonia	biological_process	0006259 DNA metabolic process	ID_1080/ENSGACG00000000930;ID_3286/ENSGACG00000002407;ID_6950/ENSGACG00000009851;ID_8368/ENSGACG00000005726;ID_262/ENSGACG00000005437;ID_726/ENSGACG00000014129;ID_825/ENSGACG00000000027;ID_4292/ENSGACG00000000027;ID_1002/ENSGACG00000013909;ID_8014/ENSGACG00000013909;ID_1044/ENSGACG00000012377;ID_1056/ENSGACG00000016167;ID_1115/ENSGACG00000006776;ID_1238/ENSGACG00000017929;ID_1897/ENSGACG000000179…	2.29112780526447e-19
F-Spermatogonia	biological_process	0006139 nucleobase, nucleoside, nucleotide and nucleic acid metabolic process	ID_1080/ENSGACG00000000930;ID_3125/ENSGACG00000019335;ID_7170/ENSGACG00000020165;ID_1163/ENSGACG00000020165;ID_4813/ENSGACG00000020165;ID_8247/ENSGACG00000020165;ID_2172/ENSGACG00000004108;ID_3286/ENSGACG00000002407;ID_4004/ENSGACG00000011792;ID_3551/ENSGACG00000020564;ID_6950/ENSGACG00000009851;ID_7506/ENSGACG00000007069;ID_8368/ENSGACG00000005726;ID_231/ENSGACG00000020004;ID_262/ENSGACG00000005…	1.67806221717184e-15
F-Spermatogonia	biological_process	0006457 protein folding	ID_2502/ENSGACG00000010517;ID_3419/ENSGACG00000010517;ID_414/ENSGACG00000012875;ID_2533/ENSGACG00000010080;ID_4335/ENSGACG00000013530;ID_1168/ENSGACG00000014681;ID_2759/ENSGACG00000014681;ID_1383/ENSGACG00000009066;ID_7904/ENSGACG00000009066;ID_7932/ENSGACG00000009066;ID_1726/ENSGACG00000008995;ID_3092/ENSGACG00000020617;ID_4945/ENSGACG00000020617;ID_6600/ENSGACG00000019542;ID_8331/ENSGACG0000000…	4.22692017002883e-07
F-Spermatogonia	biological_process	0007049 cell cycle	ID_7533/ENSGACG00000013814;ID_3286/ENSGACG00000002407;ID_7761/ENSGACG00000014098;ID_825/ENSGACG00000000027;ID_4292/ENSGACG00000000027;ID_942/ENSGACG00000006582;ID_1044/ENSGACG00000012377;ID_1046/ENSGACG00000014243;ID_1056/ENSGACG00000016167;ID_1115/ENSGACG00000006776;ID_1144/ENSGACG00000011733;ID_1791/ENSGACG00000005392;ID_5125/ENSGACG00000005392;ID_2156/ENSGACG00000007732;ID_6294/ENSGACG00000007…	1.63251015130803e-10
F-Spermatogonia	biological_process	0007126 meiosis	ID_7533/ENSGACG00000013814;ID_1791/ENSGACG00000005392;ID_5125/ENSGACG00000005392;ID_2170/ENSGACG00000018280;ID_2180/ENSGACG00000001488;ID_6104/ENSGACG00000015724;ID_6405/ENSGACG00000015724;ID_6192/ENSGACG00000000884	2.16473112041580e-07
F-Spermatogonia	molecular_function	0016851 magnesium chelatase activity	ID_825/ENSGACG00000000027;ID_4292/ENSGACG00000000027;ID_1238/ENSGACG00000017929;ID_1897/ENSGACG00000017929;ID_6069/ENSGACG00000004469;ID_6450/ENSGACG00000016398;ID_7375/ENSGACG00000016398	7.20126213578021e-33
F-Spermatogonia	molecular_function	0008094 DNA-dependent ATPase activity	ID_825/ENSGACG00000000027;ID_4292/ENSGACG00000000027;ID_1044/ENSGACG00000012377;ID_1115/ENSGACG00000006776;ID_1238/ENSGACG00000017929;ID_1897/ENSGACG00000017929;ID_3620/ENSGACG00000002080;ID_6069/ENSGACG00000004469;ID_6382/ENSGACG00000017405;ID_6450/ENSGACG00000016398;ID_7375/ENSGACG00000016398;ID_6456/ENSGACG00000020554;ID_6863/ENSGACG00000018705;ID_9178/ENSGACG00000012407	3.02878187037535e-28
F-Spermatogonia	molecular_function	0051082 unfolded protein binding	ID_2502/ENSGACG00000010517;ID_3419/ENSGACG00000010517;ID_414/ENSGACG00000012875;ID_2533/ENSGACG00000010080;ID_4335/ENSGACG00000013530;ID_8577/ENSGACG00000016633;ID_1533/ENSGACG00000016633;ID_3216/ENSGACG00000016633;ID_4416/ENSGACG00000016633;ID_597/ENSGACG00000006375;ID_1127/ENSGACG00000013746;ID_9109/ENSGACG00000013746;ID_1168/ENSGACG00000014681;ID_2759/ENSGACG00000014681;ID_1383/ENSGACG00000009…	2.01030748085373e-20
F-Spermatogonia	molecular_function	0004839 ubiquitin activating enzyme activity	ID_3798/ENSGACG00000003219;ID_7910/ENSGACG00000003219;ID_4520/ENSGACG00000009903;ID_8059/ENSGACG00000012342	2.60172903106956e-15
F-Spermatogonia	molecular_function	0042623 ATPase activity, coupled	ID_3125/ENSGACG00000019335;ID_2502/ENSGACG00000010517;ID_3419/ENSGACG00000010517;ID_4004/ENSGACG00000011792;ID_231/ENSGACG00000020004;ID_825/ENSGACG00000000027;ID_4292/ENSGACG00000000027;ID_1044/ENSGACG00000012377;ID_1115/ENSGACG00000006776;ID_1238/ENSGACG00000017929;ID_1897/ENSGACG00000017929;ID_1464/ENSGACG00000000856;ID_2785/ENSGACG00000015323;ID_3092/ENSGACG00000020617;ID_4945/ENSGACG00000020…	6.98326890050579e-14
F-Spermatogonia	molecular_function	0016887 ATPase activity	ID_3125/ENSGACG00000019335;ID_2502/ENSGACG00000010517;ID_3419/ENSGACG00000010517;ID_4004/ENSGACG00000011792;ID_231/ENSGACG00000020004;ID_825/ENSGACG00000000027;ID_4292/ENSGACG00000000027;ID_1044/ENSGACG00000012377;ID_1115/ENSGACG00000006776;ID_1238/ENSGACG00000017929;ID_1897/ENSGACG00000017929;ID_1464/ENSGACG00000000856;ID_1791/ENSGACG00000005392;ID_5125/ENSGACG00000005392;ID_2785/ENSGACG00000015…	4.23750293116506e-13
F-Spermatogonia	molecular_function	0003697 single-stranded DNA binding	ID_1002/ENSGACG00000013909;ID_8014/ENSGACG00000013909;ID_1044/ENSGACG00000012377;ID_1238/ENSGACG00000017929;ID_1897/ENSGACG00000017929;ID_2958/ENSGACG00000016541;ID_4429/ENSGACG00000013328;ID_6450/ENSGACG00000016398;ID_7375/ENSGACG00000016398	9.71693840053512e-13
F-Spermatogonia	molecular_function	0003723 RNA binding	ID_1080/ENSGACG00000000930;ID_7170/ENSGACG00000020165;ID_1163/ENSGACG00000020165;ID_4813/ENSGACG00000020165;ID_8247/ENSGACG00000020165;ID_812/ENSGACG00000016301;ID_6828/ENSDARG00000032614;ID_6301/ENSGACG00000010704;ID_3551/ENSGACG00000020564;ID_231/ENSGACG00000020004;ID_310/ENSGACG00000007001;ID_455/ENSGACG00000010920;ID_590/ENSGACG00000006878;ID_942/ENSGACG00000006582;ID_1144/ENSGACG00000011733;…	3.04352510311991e-11
F-Spermatogonia	molecular_function	0003678 DNA helicase activity	ID_1044/ENSGACG00000012377;ID_1238/ENSGACG00000017929;ID_1897/ENSGACG00000017929;ID_6450/ENSGACG00000016398;ID_7375/ENSGACG00000016398;ID_6863/ENSGACG00000018705;ID_9178/ENSGACG00000012407	1.65103146615498e-10
F-Spermatogonia	molecular_function	0008026 ATP-dependent helicase activity	ID_3125/ENSGACG00000019335;ID_231/ENSGACG00000020004;ID_1464/ENSGACG00000000856;ID_2785/ENSGACG00000015323;ID_3348/ENSGACG00000003177;ID_3503/ENSGACG00000003177;ID_5004/ENSGACG00000003177;ID_6863/ENSGACG00000018705;ID_7777/ENSGACG00000017238;ID_8348/ENSGACG00000017238;ID_9178/ENSGACG00000012407	1.73416720709238e-10
F-Spermatogonia	molecular_function	0003727 single-stranded RNA binding	ID_6828/ENSDARG00000032614;ID_231/ENSGACG00000020004;ID_3171/ENSGACG00000002167;ID_4360/ENSGACG00000018352	3.27026133941355e-10
F-Spermatogonia	molecular_function	0043566 structure-specific DNA binding	ID_1002/ENSGACG00000013909;ID_8014/ENSGACG00000013909;ID_1044/ENSGACG00000012377;ID_1238/ENSGACG00000017929;ID_1897/ENSGACG00000017929;ID_1791/ENSGACG00000005392;ID_5125/ENSGACG00000005392;ID_2958/ENSGACG00000016541;ID_4429/ENSGACG00000013328;ID_6450/ENSGACG00000016398;ID_7375/ENSGACG00000016398;ID_6692/ENSGACG00000004456	1.67214392320039e-09
F-Spermatogonia	molecular_function	0000166 nucleotide binding	ID_7533/ENSGACG00000013814;ID_3125/ENSGACG00000019335;ID_7170/ENSGACG00000020165;ID_1163/ENSGACG00000020165;ID_4813/ENSGACG00000020165;ID_8247/ENSGACG00000020165;ID_2172/ENSGACG00000004108;ID_2502/ENSGACG00000010517;ID_3419/ENSGACG00000010517;ID_414/ENSGACG00000012875;ID_6828/ENSDARG00000032614;ID_8944/ENSGACG00000018188;ID_4004/ENSGACG00000011792;ID_2533/ENSGACG00000010080;ID_4335/ENSGACG0000001…	2.08197043056504e-09
F-Spermatogonia	molecular_function	0003676 nucleic acid binding	ID_7533/ENSGACG00000013814;ID_1080/ENSGACG00000000930;ID_3125/ENSGACG00000019335;ID_7170/ENSGACG00000020165;ID_1163/ENSGACG00000020165;ID_4813/ENSGACG00000020165;ID_8247/ENSGACG00000020165;ID_2172/ENSGACG00000004108;ID_812/ENSGACG00000016301;ID_3286/ENSGACG00000002407;ID_7761/ENSGACG00000014098;ID_6828/ENSDARG00000032614;ID_6301/ENSGACG00000010704;ID_3551/ENSGACG00000020564;ID_6950/ENSGACG0000000…	7.76277759477048e-09
F-Spermatogonia	molecular_function	0005515 protein binding	ID_570/ENSGACG00000018295;ID_7533/ENSGACG00000013814;ID_1080/ENSGACG00000000930;ID_3125/ENSGACG00000019335;ID_7170/ENSGACG00000020165;ID_1163/ENSGACG00000020165;ID_4813/ENSGACG00000020165;ID_8247/ENSGACG00000020165;ID_2172/ENSGACG00000004108;ID_812/ENSGACG00000016301;ID_3286/ENSGACG00000002407;ID_2502/ENSGACG00000010517;ID_3419/ENSGACG00000010517;ID_7761/ENSGACG00000014098;ID_414/ENSGACG000000128…	1.60390236943727e-08
F-Spermatogonia	molecular_function	0005524 ATP binding	ID_7533/ENSGACG00000013814;ID_3125/ENSGACG00000019335;ID_2172/ENSGACG00000004108;ID_2502/ENSGACG00000010517;ID_3419/ENSGACG00000010517;ID_414/ENSGACG00000012875;ID_8944/ENSGACG00000018188;ID_4004/ENSGACG00000011792;ID_2533/ENSGACG00000010080;ID_4335/ENSGACG00000013530;ID_8577/ENSGACG00000016633;ID_1533/ENSGACG00000016633;ID_3216/ENSGACG00000016633;ID_4416/ENSGACG00000016633;ID_6950/ENSGACG0000000…	1.97849427256194e-07
F-Spermatogonia	molecular_function	0016818 hydrolase activity, acting on acid anhydrides, in phosphorus-containing anhydrides	ID_7533/ENSGACG00000013814;ID_3125/ENSGACG00000019335;ID_2502/ENSGACG00000010517;ID_3419/ENSGACG00000010517;ID_4004/ENSGACG00000011792;ID_415/ENSGACG00000016491;ID_231/ENSGACG00000020004;ID_262/ENSGACG00000005437;ID_726/ENSGACG00000014129;ID_825/ENSGACG00000000027;ID_4292/ENSGACG00000000027;ID_1044/ENSGACG00000012377;ID_1115/ENSGACG00000006776;ID_1116/ENSGACG00000017832;ID_1176/ENSGACG00000013692…	3.57521550368531e-07
F-Spermatogonia	molecular_function	0017111 nucleoside-triphosphatase activity	ID_7533/ENSGACG00000013814;ID_3125/ENSGACG00000019335;ID_2502/ENSGACG00000010517;ID_3419/ENSGACG00000010517;ID_4004/ENSGACG00000011792;ID_231/ENSGACG00000020004;ID_262/ENSGACG00000005437;ID_726/ENSGACG00000014129;ID_825/ENSGACG00000000027;ID_4292/ENSGACG00000000027;ID_1044/ENSGACG00000012377;ID_1115/ENSGACG00000006776;ID_1116/ENSGACG00000017832;ID_1176/ENSGACG00000013692;ID_1238/ENSGACG0000001792…	4.95076265779197e-07
F-Spermatogonia	cellular_component	0005832 chaperonin-containing T-complex	ID_2533/ENSGACG00000010080;ID_1168/ENSGACG00000014681;ID_2759/ENSGACG00000014681;ID_1383/ENSGACG00000009066;ID_7904/ENSGACG00000009066;ID_7932/ENSGACG00000009066;ID_8331/ENSGACG00000002643	6.86410284760987e-25
F-Spermatogonia	cellular_component	0005663 DNA replication factor C complex	ID_8368/ENSGACG00000005726;ID_3620/ENSGACG00000002080;ID_6456/ENSGACG00000020554	5.63040721218516e-18
F-Spermatogonia	cellular_component	0005654 nucleoplasm	ID_7170/ENSGACG00000020165;ID_1163/ENSGACG00000020165;ID_4813/ENSGACG00000020165;ID_8247/ENSGACG00000020165;ID_3286/ENSGACG00000002407;ID_4004/ENSGACG00000011792;ID_8368/ENSGACG00000005726;ID_262/ENSGACG00000005437;ID_455/ENSGACG00000010920;ID_825/ENSGACG00000000027;ID_4292/ENSGACG00000000027;ID_1002/ENSGACG00000013909;ID_8014/ENSGACG00000013909;ID_1044/ENSGACG00000012377;ID_1115/ENSGACG000000067…	3.53240342591769e-15
F-Spermatogonia	cellular_component	0031981 nuclear lumen	ID_7170/ENSGACG00000020165;ID_1163/ENSGACG00000020165;ID_4813/ENSGACG00000020165;ID_8247/ENSGACG00000020165;ID_3286/ENSGACG00000002407;ID_4004/ENSGACG00000011792;ID_8368/ENSGACG00000005726;ID_262/ENSGACG00000005437;ID_455/ENSGACG00000010920;ID_825/ENSGACG00000000027;ID_4292/ENSGACG00000000027;ID_1002/ENSGACG00000013909;ID_8014/ENSGACG00000013909;ID_1044/ENSGACG00000012377;ID_1115/ENSGACG000000067…	5.65848580432189e-14
F-Spermatogonia	cellular_component	0070013 intracellular organelle lumen	ID_7170/ENSGACG00000020165;ID_1163/ENSGACG00000020165;ID_4813/ENSGACG00000020165;ID_8247/ENSGACG00000020165;ID_3286/ENSGACG00000002407;ID_4004/ENSGACG00000011792;ID_8577/ENSGACG00000016633;ID_1533/ENSGACG00000016633;ID_3216/ENSGACG00000016633;ID_4416/ENSGACG00000016633;ID_8368/ENSGACG00000005726;ID_262/ENSGACG00000005437;ID_455/ENSGACG00000010920;ID_597/ENSGACG00000006375;ID_825/ENSGACG0000000002…	1.03345113620299e-12
F-Spermatogonia	cellular_component	0043231 intracellular membrane-bounded organelle	ID_570/ENSGACG00000018295;ID_7533/ENSGACG00000013814;ID_3125/ENSGACG00000019335;ID_7170/ENSGACG00000020165;ID_1163/ENSGACG00000020165;ID_4813/ENSGACG00000020165;ID_8247/ENSGACG00000020165;ID_2172/ENSGACG00000004108;ID_812/ENSGACG00000016301;ID_3286/ENSGACG00000002407;ID_2502/ENSGACG00000010517;ID_3419/ENSGACG00000010517;ID_4226/ENSGACG00000000373;ID_7761/ENSGACG00000014098;ID_414/ENSGACG000000128…	2.04855285484990e-08
F-Spermatogonia	cellular_component	0044424 intracellular part	ID_570/ENSGACG00000018295;ID_7533/ENSGACG00000013814;ID_3125/ENSGACG00000019335;ID_7170/ENSGACG00000020165;ID_1163/ENSGACG00000020165;ID_4813/ENSGACG00000020165;ID_8247/ENSGACG00000020165;ID_2172/ENSGACG00000004108;ID_812/ENSGACG00000016301;ID_3286/ENSGACG00000002407;ID_2502/ENSGACG00000010517;ID_3419/ENSGACG00000010517;ID_4226/ENSGACG00000000373;ID_7761/ENSGACG00000014098;ID_414/ENSGACG000000128…	2.33793321802461e-08
F-Spermatogonia	cellular_component	0005657 replication fork	ID_3286/ENSGACG00000002407;ID_8368/ENSGACG00000005726;ID_1002/ENSGACG00000013909;ID_8014/ENSGACG00000013909;ID_1423/ENSGACG00000006105;ID_3620/ENSGACG00000002080;ID_6069/ENSGACG00000004469;ID_6450/ENSGACG00000016398;ID_7375/ENSGACG00000016398;ID_6456/ENSGACG00000020554	1.52980186714401e-24
F-Spermatogonia	cellular_component	0005634 nucleus	ID_570/ENSGACG00000018295;ID_7533/ENSGACG00000013814;ID_3125/ENSGACG00000019335;ID_7170/ENSGACG00000020165;ID_1163/ENSGACG00000020165;ID_4813/ENSGACG00000020165;ID_8247/ENSGACG00000020165;ID_2172/ENSGACG00000004108;ID_812/ENSGACG00000016301;ID_3286/ENSGACG00000002407;ID_4226/ENSGACG00000000373;ID_7761/ENSGACG00000014098;ID_4004/ENSGACG00000011792;ID_2533/ENSGACG00000010080;ID_3551/ENSGACG00000020…	7.05471397592793e-21
F-Spermatogonia	cellular_component	0044428 nuclear part	ID_7170/ENSGACG00000020165;ID_1163/ENSGACG00000020165;ID_4813/ENSGACG00000020165;ID_8247/ENSGACG00000020165;ID_3286/ENSGACG00000002407;ID_4004/ENSGACG00000011792;ID_7506/ENSGACG00000007069;ID_8368/ENSGACG00000005726;ID_231/ENSGACG00000020004;ID_262/ENSGACG00000005437;ID_455/ENSGACG00000010920;ID_825/ENSGACG00000000027;ID_4292/ENSGACG00000000027;ID_1002/ENSGACG00000013909;ID_8014/ENSGACG0000001390…	1.38831273074416e-14
F-Spermatogonia	cellular_component	0043596 nuclear replication fork	ID_1002/ENSGACG00000013909;ID_8014/ENSGACG00000013909;ID_1423/ENSGACG00000006105;ID_6069/ENSGACG00000004469;ID_6450/ENSGACG00000016398;ID_7375/ENSGACG00000016398	6.76893412393804e-14
F-Spermatogonia	cellular_component	0044427 chromosomal part	ID_570/ENSGACG00000018295;ID_7533/ENSGACG00000013814;ID_3286/ENSGACG00000002407;ID_7761/ENSGACG00000014098;ID_7506/ENSGACG00000007069;ID_8368/ENSGACG00000005726;ID_825/ENSGACG00000000027;ID_4292/ENSGACG00000000027;ID_1002/ENSGACG00000013909;ID_8014/ENSGACG00000013909;ID_1383/ENSGACG00000009066;ID_7904/ENSGACG00000009066;ID_7932/ENSGACG00000009066;ID_1423/ENSGACG00000006105;ID_1791/ENSGACG00000005…	2.48095430400525e-13
F-Spermatogonia	cellular_component	0044454 nuclear chromosome part	ID_7506/ENSGACG00000007069;ID_825/ENSGACG00000000027;ID_4292/ENSGACG00000000027;ID_1002/ENSGACG00000013909;ID_8014/ENSGACG00000013909;ID_1383/ENSGACG00000009066;ID_7904/ENSGACG00000009066;ID_7932/ENSGACG00000009066;ID_1423/ENSGACG00000006105;ID_1791/ENSGACG00000005392;ID_5125/ENSGACG00000005392;ID_6069/ENSGACG00000004469;ID_6450/ENSGACG00000016398;ID_7375/ENSGACG00000016398	1.06577433851732e-12
F-Spermatogonia	cellular_component	0005694 chromosome	ID_570/ENSGACG00000018295;ID_7533/ENSGACG00000013814;ID_3286/ENSGACG00000002407;ID_7761/ENSGACG00000014098;ID_7506/ENSGACG00000007069;ID_8368/ENSGACG00000005726;ID_825/ENSGACG00000000027;ID_4292/ENSGACG00000000027;ID_1002/ENSGACG00000013909;ID_8014/ENSGACG00000013909;ID_1383/ENSGACG00000009066;ID_7904/ENSGACG00000009066;ID_7932/ENSGACG00000009066;ID_1423/ENSGACG00000006105;ID_1791/ENSGACG00000005…	1.50856628353703e-12
F-Spermatogonia	cellular_component	0043601 nuclear replisome	ID_1002/ENSGACG00000013909;ID_8014/ENSGACG00000013909;ID_1423/ENSGACG00000006105;ID_6069/ENSGACG00000004469	3.12473486204179e-09
F-Spermatogonia	cellular_component	0000775 chromosome, centromeric region	ID_570/ENSGACG00000018295;ID_7533/ENSGACG00000013814;ID_7506/ENSGACG00000007069;ID_2156/ENSGACG00000007732;ID_6294/ENSGACG00000007732;ID_3834/ENSGACG00000007645	8.89079576162274e-08
F-Spermatogonia	cellular_component	0000779 condensed chromosome, centromeric region	ID_7506/ENSGACG00000007069;ID_2156/ENSGACG00000007732;ID_6294/ENSGACG00000007732;ID_3834/ENSGACG00000007645	1.81126333483181e-07
F-Spermatogonia	cellular_component	0000228 nuclear chromosome	ID_7506/ENSGACG00000007069;ID_825/ENSGACG00000000027;ID_4292/ENSGACG00000000027;ID_1002/ENSGACG00000013909;ID_8014/ENSGACG00000013909;ID_1383/ENSGACG00000009066;ID_7904/ENSGACG00000009066;ID_7932/ENSGACG00000009066;ID_1423/ENSGACG00000006105;ID_1791/ENSGACG00000005392;ID_5125/ENSGACG00000005392;ID_6069/ENSGACG00000004469;ID_6450/ENSGACG00000016398;ID_7375/ENSGACG00000016398	4.080309453671e-09
G-Meiotic/Post-Meiotic	biological_process	0006260 DNA replication	ID_4443/ENSGACG00000020717;ID_2801/ENSGACG00000017679;ID_3197/ENSGACG00000020554;ID_7032/ENSGACG00000015967;ID_2150/ENSGACG00000016770;ID_2275/ENSGACG00000017490;ID_2984/ENSGACG00000009741;ID_3848/ENSGACG00000012166;ID_4314/ENSGACG00000017641;ID_4350/ENSGACG00000016019;ID_4430/ENSGACG00000002244;ID_4447/ENSGACG00000000085;ID_5681/ENSDARG00000033231;ID_6177/ENSGACG00000020382;ID_6979/ENSGACG000000…	2.30307207359547e-24
G-Meiotic/Post-Meiotic	biological_process	0006297 nucleotide-excision repair, DNA gap filling	ID_2801/ENSGACG00000017679;ID_3197/ENSGACG00000020554;ID_4314/ENSGACG00000017641;ID_4447/ENSGACG00000000085	9.84834008986684e-18
G-Meiotic/Post-Meiotic	biological_process	0006259 DNA metabolic process	ID_4443/ENSGACG00000020717;ID_2801/ENSGACG00000017679;ID_2996/ENSGACG00000018490;ID_3197/ENSGACG00000020554;ID_7032/ENSGACG00000015967;ID_2827/ENSGACG00000009689;ID_2015/ENSGACG00000015927;ID_2150/ENSGACG00000016770;ID_2275/ENSGACG00000017490;ID_2984/ENSGACG00000009741;ID_3603/ENSGACG00000008498;ID_4382/ENSGACG00000008498;ID_3608/ENSGACG00000014224;ID_3848/ENSGACG00000012166;ID_4314/ENSGACG000000…	2.34090849508648e-19
G-Meiotic/Post-Meiotic	biological_process	0006139 nucleobase, nucleoside, nucleotide and nucleic acid metabolic process	ID_4443/ENSGACG00000020717;ID_2801/ENSGACG00000017679;ID_2996/ENSGACG00000018490;ID_3197/ENSGACG00000020554;ID_395/ENSGACG00000003296;ID_7032/ENSGACG00000015967;ID_7492/ENSGACG00000002667;ID_2827/ENSGACG00000009689;ID_153/ENSGACG00000002792;ID_1703/ENSGACG00000002792;ID_192/ENSGACG00000001120;ID_659/ENSGACG00000005527;ID_1082/ENSGACG00000020889;ID_1119/ENSGACG00000017647;ID_1196/ENSGACG0000000729…	2.53770849757283e-07
G-Meiotic/Post-Meiotic	biological_process	0006457 protein folding	ID_8513/ENSGACG00000013530;ID_3377/ENSGACG00000013530;ID_7492/ENSGACG00000002667;ID_202/ENSDARG00000012295;ID_450/ENSGACG00000017429;ID_2888/ENSGACG00000012888;ID_5595/ENSGACG00000013365;ID_6980/ENSGACG00000006443;ID_8419/ENSGACG00000016585;ID_8651/ENSGACG00000001503	8.68355506688652e-07
G-Meiotic/Post-Meiotic	biological_process	0007049 cell cycle	ID_4443/ENSGACG00000020717;ID_2801/ENSGACG00000017679;ID_3197/ENSGACG00000020554;ID_564/ENSGACG00000003681;ID_4860/ENSGACG00000011074;ID_1211/ENSGACG00000016208;ID_1582/ENSGACG00000002518;ID_1925/ENSGACG00000001594;ID_2015/ENSGACG00000015927;ID_2024/ENSGACG00000004512;ID_2289/ENSDARG00000013438;ID_3569/ENSGACG00000019909;ID_3608/ENSGACG00000014224;ID_3678/ENSGACG00000005223;ID_3790/ENSGACG0000000…	1.47923931780552e-08
G-Meiotic/Post-Meiotic	biological_process	0007126 meiosis	ID_4443/ENSGACG00000020717;ID_2289/ENSDARG00000013438;ID_3608/ENSGACG00000014224;ID_3678/ENSGACG00000005223;ID_4115/ENSGACG00000020757	3.6662022371303e-07
G-Meiotic/Post-Meiotic	biological_process	0007059 chromosome segregation	ID_4860/ENSGACG00000011074;ID_1925/ENSGACG00000001594;ID_2015/ENSGACG00000015927;ID_2289/ENSDARG00000013438;ID_3603/ENSGACG00000008498;ID_4382/ENSGACG00000008498;ID_3678/ENSGACG00000005223;ID_4115/ENSGACG00000020757	1.49023977335675e-24
G-Meiotic/Post-Meiotic	biological_process	0009263 deoxyribonucleotide biosynthetic process	ID_2984/ENSGACG00000009741;ID_6177/ENSGACG00000020382;ID_8142/ENSGACG00000001494_ENSGACG00000001507	4.74816061996821e-17
G-Meiotic/Post-Meiotic	biological_process	0009262 deoxyribonucleotide metabolic process	ID_2150/ENSGACG00000016770;ID_2984/ENSGACG00000009741;ID_6177/ENSGACG00000020382;ID_8142/ENSGACG00000001494_ENSGACG00000001507	1.04429406918843e-12
G-Meiotic/Post-Meiotic	biological_process	0000070 mitotic sister chromatid segregation	ID_1925/ENSGACG00000001594;ID_2015/ENSGACG00000015927;ID_4115/ENSGACG00000020757	1.53249433114987e-11
G-Meiotic/Post-Meiotic	biological_process	0007093 mitotic cell cycle checkpoint	ID_1582/ENSGACG00000002518;ID_1925/ENSGACG00000001594;ID_3678/ENSGACG00000005223;ID_4115/ENSGACG00000020757	6.61129717317795e-10
G-Meiotic/Post-Meiotic	biological_process	0051258 protein polymerization	ID_2112/ENSGACG00000013114;ID_4690/ENSGACG00000007016;ID_7393/ENSGACG00000004041;ID_8490/ENSGACG00000012635	6.35456949828122e-09
G-Meiotic/Post-Meiotic	biological_process	0051276 chromosome organization	ID_4443/ENSGACG00000020717;ID_2827/ENSGACG00000009689;ID_1119/ENSGACG00000017647;ID_1211/ENSGACG00000016208;ID_1765/ENSGACG00000012755;ID_1925/ENSGACG00000001594;ID_2015/ENSGACG00000015927;ID_2289/ENSDARG00000013438;ID_3285/ENSGACG00000014618;ID_3556/ENSGACG00000008178;ID_3603/ENSGACG00000008498;ID_4382/ENSGACG00000008498;ID_4115/ENSGACG00000020757;ID_8784/ENSGACG00000015239	1.65421997247581e-07
G-Meiotic/Post-Meiotic	biological_process	0006461 protein complex assembly	ID_395/ENSGACG00000003296;ID_202/ENSDARG00000012295;ID_659/ENSGACG00000005527;ID_2112/ENSGACG00000013114;ID_2984/ENSGACG00000009741;ID_4115/ENSGACG00000020757;ID_4690/ENSGACG00000007016;ID_6177/ENSGACG00000020382;ID_6980/ENSGACG00000006443;ID_7393/ENSGACG00000004041;ID_8142/ENSGACG00000001494_ENSGACG00000001507;ID_8490/ENSGACG00000012635;ID_8769/ENSGACG00000001095	9.16538322171451e-07
G-Meiotic/Post-Meiotic	biological_process	0051301 cell division	ID_2801/ENSGACG00000017679;ID_3197/ENSGACG00000020554;ID_4860/ENSGACG00000011074;ID_1582/ENSGACG00000002518;ID_1925/ENSGACG00000001594;ID_2015/ENSGACG00000015927;ID_2024/ENSGACG00000004512;ID_2289/ENSDARG00000013438;ID_3569/ENSGACG00000019909;ID_3603/ENSGACG00000008498;ID_4382/ENSGACG00000008498;ID_4115/ENSGACG00000020757;ID_5119/ENSGACG00000006733	1.05401234371816e-14
G-Meiotic/Post-Meiotic	biological_process	0022403 cell cycle phase	ID_4443/ENSGACG00000020717;ID_4860/ENSGACG00000011074;ID_1582/ENSGACG00000002518;ID_1925/ENSGACG00000001594;ID_2015/ENSGACG00000015927;ID_2289/ENSDARG00000013438;ID_3569/ENSGACG00000019909;ID_3608/ENSGACG00000014224;ID_3678/ENSGACG00000005223;ID_4115/ENSGACG00000020757;ID_5119/ENSGACG00000006733;ID_8769/ENSGACG00000001095	1.49779545545538e-08
G-Meiotic/Post-Meiotic	biological_process	0007067 mitosis	ID_4860/ENSGACG00000011074;ID_1582/ENSGACG00000002518;ID_1925/ENSGACG00000001594;ID_2015/ENSGACG00000015927;ID_2289/ENSDARG00000013438;ID_4115/ENSGACG00000020757;ID_5119/ENSGACG00000006733	1.50765458868804e-07
G-Meiotic/Post-Meiotic	biological_process	0022402 cell cycle process	ID_4443/ENSGACG00000020717;ID_564/ENSGACG00000003681;ID_4860/ENSGACG00000011074;ID_1582/ENSGACG00000002518;ID_1925/ENSGACG00000001594;ID_2015/ENSGACG00000015927;ID_2289/ENSDARG00000013438;ID_3569/ENSGACG00000019909;ID_3608/ENSGACG00000014224;ID_3678/ENSGACG00000005223;ID_3790/ENSGACG00000005705;ID_4115/ENSGACG00000020757;ID_5119/ENSGACG00000006733;ID_8769/ENSGACG00000001095	3.70463104073773e-07
G-Meiotic/Post-Meiotic	biological_process	0007018 microtubule-based movement	ID_2112/ENSGACG00000013114;ID_2498/ENSGACG00000020289;ID_2625/ENSGACG00000020289;ID_2761/ENSGACG00000015644;ID_4690/ENSGACG00000007016;ID_7393/ENSGACG00000004041;ID_8490/ENSGACG00000012635	5.6464096045797e-07
G-Meiotic/Post-Meiotic	biological_process	0000279 M phase	ID_4443/ENSGACG00000020717;ID_4860/ENSGACG00000011074;ID_1582/ENSGACG00000002518;ID_1925/ENSGACG00000001594;ID_2015/ENSGACG00000015927;ID_2289/ENSDARG00000013438;ID_3608/ENSGACG00000014224;ID_3678/ENSGACG00000005223;ID_4115/ENSGACG00000020757;ID_5119/ENSGACG00000006733	8.37958105390404e-09
G-Meiotic/Post-Meiotic	biological_process	0000087 M phase of mitotic cell cycle	ID_4860/ENSGACG00000011074;ID_1582/ENSGACG00000002518;ID_1925/ENSGACG00000001594;ID_2015/ENSGACG00000015927;ID_2289/ENSDARG00000013438;ID_4115/ENSGACG00000020757;ID_5119/ENSGACG00000006733	3.66167729285087e-07
G-Meiotic/Post-Meiotic	molecular_function	0004748 ribonucleoside-diphosphate reductase activity	ID_2984/ENSGACG00000009741;ID_6177/ENSGACG00000020382;ID_8142/ENSGACG00000001494_ENSGACG00000001507	1.97134038646632e-21
G-Meiotic/Post-Meiotic	molecular_function	0003918 DNA topoisomerase (ATP-hydrolyzing) activity	ID_2996/ENSGACG00000018490;ID_3603/ENSGACG00000008498;ID_4382/ENSGACG00000008498;ID_8769/ENSGACG00000001095	4.97167136105855e-07
G-Meiotic/Post-Meiotic	cellular_component	0005657 replication fork	ID_3197/ENSGACG00000020554;ID_4314/ENSGACG00000017641;ID_4447/ENSGACG00000000085;ID_6979/ENSGACG00000015249	1.68288503516558e-09
G-Meiotic/Post-Meiotic	cellular_component	0005634 nucleus	ID_5371/ENSGACG00000006052;ID_3108/ENSGACG00000006052;ID_3202/ENSGACG00000008158;ID_1204/ENSGACG00000008158;ID_4443/ENSGACG00000020717;ID_2801/ENSGACG00000017679;ID_3197/ENSGACG00000020554;ID_4860/ENSGACG00000011074;ID_7032/ENSGACG00000015967;ID_58/ENSGACG00000012262;ID_192/ENSGACG00000001120;ID_659/ENSGACG00000005527;ID_1012/ENSGACG00000004093;ID_1082/ENSGACG00000020889;ID_1119/ENSGACG0000001764…	3.29574758571427e-11
G-Meiotic/Post-Meiotic	cellular_component	0044428 nuclear part	ID_5371/ENSGACG00000006052;ID_3108/ENSGACG00000006052;ID_4443/ENSGACG00000020717;ID_2801/ENSGACG00000017679;ID_3197/ENSGACG00000020554;ID_192/ENSGACG00000001120;ID_659/ENSGACG00000005527;ID_1012/ENSGACG00000004093;ID_1196/ENSGACG00000007294;ID_1582/ENSGACG00000002518;ID_1765/ENSGACG00000012755;ID_1836/ENSGACG00000009793;ID_2015/ENSGACG00000015927;ID_2024/ENSGACG00000004512;ID_2037/ENSGACG00000019…	1.46424986637515e-08
G-Meiotic/Post-Meiotic	cellular_component	0043596 nuclear replication fork	ID_4314/ENSGACG00000017641;ID_4447/ENSGACG00000000085;ID_6979/ENSGACG00000015249	1.13229904830933e-11
G-Meiotic/Post-Meiotic	cellular_component	0044427 chromosomal part	ID_4443/ENSGACG00000020717;ID_3197/ENSGACG00000020554;ID_4860/ENSGACG00000011074;ID_1119/ENSGACG00000017647;ID_1765/ENSGACG00000012755;ID_1925/ENSGACG00000001594;ID_2015/ENSGACG00000015927;ID_2289/ENSDARG00000013438;ID_3285/ENSGACG00000014618;ID_3556/ENSGACG00000008178;ID_4115/ENSGACG00000020757;ID_4314/ENSGACG00000017641;ID_4447/ENSGACG00000000085;ID_5119/ENSGACG00000006733;ID_6979/ENSGACG000000…	1.50415943906955e-15
G-Meiotic/Post-Meiotic	cellular_component	0044454 nuclear chromosome part	ID_2289/ENSDARG00000013438;ID_4314/ENSGACG00000017641;ID_4447/ENSGACG00000000085;ID_6979/ENSGACG00000015249;ID_7338/ENSGACG00000012499	1.10522123739872e-07
G-Meiotic/Post-Meiotic	cellular_component	0005694 chromosome	ID_4443/ENSGACG00000020717;ID_2996/ENSGACG00000018490;ID_3197/ENSGACG00000020554;ID_4860/ENSGACG00000011074;ID_2827/ENSGACG00000009689;ID_1119/ENSGACG00000017647;ID_1765/ENSGACG00000012755;ID_1925/ENSGACG00000001594;ID_2015/ENSGACG00000015927;ID_2289/ENSDARG00000013438;ID_3285/ENSGACG00000014618;ID_3556/ENSGACG00000008178;ID_3603/ENSGACG00000008498;ID_4382/ENSGACG00000008498;ID_4115/ENSGACG000000…	5.76815832494448e-21
G-Meiotic/Post-Meiotic	cellular_component	0043601 nuclear replisome	ID_4314/ENSGACG00000017641;ID_4447/ENSGACG00000000085;ID_6979/ENSGACG00000015249	4.54653261438526e-13
G-Meiotic/Post-Meiotic	cellular_component	0000775 chromosome, centromeric region	ID_4860/ENSGACG00000011074;ID_1925/ENSGACG00000001594;ID_4115/ENSGACG00000020757;ID_5119/ENSGACG00000006733;ID_7338/ENSGACG00000012499;ID_8673/ENSGACG00000017312	4.97526077290995e-16
G-Meiotic/Post-Meiotic	cellular_component	0000779 condensed chromosome, centromeric region	ID_4860/ENSGACG00000011074;ID_4115/ENSGACG00000020757;ID_5119/ENSGACG00000006733;ID_7338/ENSGACG00000012499	6.08805106709504e-18
G-Meiotic/Post-Meiotic	cellular_component	0000777 condensed chromosome kinetochore	ID_4860/ENSGACG00000011074;ID_4115/ENSGACG00000020757;ID_5119/ENSGACG00000006733;ID_7338/ENSGACG00000012499	6.47788503718578e-20
G-Meiotic/Post-Meiotic	cellular_component	0000776 kinetochore	ID_4860/ENSGACG00000011074;ID_1925/ENSGACG00000001594;ID_4115/ENSGACG00000020757;ID_5119/ENSGACG00000006733;ID_7338/ENSGACG00000012499	1.35336805797195e-19
G-Meiotic/Post-Meiotic	cellular_component	0000793 condensed chromosome	ID_4860/ENSGACG00000011074;ID_2015/ENSGACG00000015927;ID_2289/ENSDARG00000013438;ID_3603/ENSGACG00000008498;ID_4382/ENSGACG00000008498;ID_4115/ENSGACG00000020757;ID_5119/ENSGACG00000006733;ID_7338/ENSGACG00000012499	1.55664740492855e-16
G-Meiotic/Post-Meiotic	cellular_component	0000228 nuclear chromosome	ID_2015/ENSGACG00000015927;ID_2289/ENSDARG00000013438;ID_4314/ENSGACG00000017641;ID_4447/ENSGACG00000000085;ID_6979/ENSGACG00000015249;ID_7338/ENSGACG00000012499	6.95760837299151e-08
G-Meiotic/Post-Meiotic	cellular_component	0043232 intracellular non-membrane-bounded organelle	ID_5371/ENSGACG00000006052;ID_3108/ENSGACG00000006052;ID_4443/ENSGACG00000020717;ID_2996/ENSGACG00000018490;ID_3197/ENSGACG00000020554;ID_4860/ENSGACG00000011074;ID_2827/ENSGACG00000009689;ID_1119/ENSGACG00000017647;ID_1196/ENSGACG00000007294;ID_1582/ENSGACG00000002518;ID_1765/ENSGACG00000012755;ID_1925/ENSGACG00000001594;ID_2015/ENSGACG00000015927;ID_2112/ENSGACG00000013114;ID_2289/ENSDARG000000…	3.44909723393268e-07
H-Meiotic/Post-Meiotic	biological_process	0007049 cell cycle	ID_738/ENSDARG00000034855;ID_5286/ENSGACG00000009916;ID_2002/ENSGACG00000009916;ID_8081/ENSGACG00000015565;ID_53/ENSGACG00000010292;ID_190/ENSGACG00000003290;ID_466/ENSGACG00000018014;ID_7854/ENSGACG00000018014;ID_1540/ENSGACG00000016598;ID_5704/ENSGACG00000016598;ID_1821/ENSGACG00000015988;ID_1928/ENSGACG00000020074;ID_2118/ENSGACG00000017737;ID_2577/ENSGACG00000010712;ID_3333/ENSDARG00000071567…	1.19511240597429e-09
H-Meiotic/Post-Meiotic	biological_process	0007126 meiosis	ID_738/ENSDARG00000034855;ID_5286/ENSGACG00000009916;ID_2002/ENSGACG00000009916;ID_1928/ENSGACG00000020074;ID_5480/ENSGACG00000004755;ID_5520/ENSGACG00000004851;ID_6238/ENSGACG00000004516;ID_8267/ENSGACG00000004516;ID_6618/ENSGACG00000020558;ID_8277/ENSGACG00000002290;ID_8520/ENSGACG00000013814	9.66646957769143e-09
H-Meiotic/Post-Meiotic	biological_process	0051301 cell division	ID_738/ENSDARG00000034855;ID_5286/ENSGACG00000009916;ID_2002/ENSGACG00000009916;ID_53/ENSGACG00000010292;ID_190/ENSGACG00000003290;ID_466/ENSGACG00000018014;ID_7854/ENSGACG00000018014;ID_1821/ENSGACG00000015988;ID_2118/ENSGACG00000017737;ID_2577/ENSGACG00000010712;ID_3713/ENSGACG00000017487_ENSGACG00000017292;ID_3753/ENSGACG00000002399;ID_4123/ENSGACG00000000539;ID_4604/ENSGACG00000000539;ID_5333…	9.8811279727134e-11
H-Meiotic/Post-Meiotic	biological_process	0022403 cell cycle phase	ID_738/ENSDARG00000034855;ID_5286/ENSGACG00000009916;ID_2002/ENSGACG00000009916;ID_53/ENSGACG00000010292;ID_190/ENSGACG00000003290;ID_466/ENSGACG00000018014;ID_7854/ENSGACG00000018014;ID_1928/ENSGACG00000020074;ID_2577/ENSGACG00000010712;ID_3333/ENSDARG00000071567;ID_3713/ENSGACG00000017487_ENSGACG00000017292;ID_4123/ENSGACG00000000539;ID_4604/ENSGACG00000000539;ID_4245/ENSGACG00000011791;ID_5048…	1.18854662132438e-16
H-Meiotic/Post-Meiotic	biological_process	0007067 mitosis	ID_5286/ENSGACG00000009916;ID_2002/ENSGACG00000009916;ID_53/ENSGACG00000010292;ID_190/ENSGACG00000003290;ID_466/ENSGACG00000018014;ID_7854/ENSGACG00000018014;ID_2577/ENSGACG00000010712;ID_3713/ENSGACG00000017487_ENSGACG00000017292;ID_4123/ENSGACG00000000539;ID_4604/ENSGACG00000000539;ID_5048/ENSGACG00000016175;ID_5351/ENSGACG00000016204;ID_5520/ENSGACG00000004851;ID_6217/ENSGACG00000006484;ID_661…	4.12912896382419e-13
H-Meiotic/Post-Meiotic	biological_process	0022402 cell cycle process	ID_738/ENSDARG00000034855;ID_5286/ENSGACG00000009916;ID_2002/ENSGACG00000009916;ID_53/ENSGACG00000010292;ID_190/ENSGACG00000003290;ID_466/ENSGACG00000018014;ID_7854/ENSGACG00000018014;ID_1540/ENSGACG00000016598;ID_5704/ENSGACG00000016598;ID_1928/ENSGACG00000020074;ID_2577/ENSGACG00000010712;ID_3333/ENSDARG00000071567;ID_3380/ENSGACG00000009235;ID_3713/ENSGACG00000017487_ENSGACG00000017292;ID_4123…	5.02762870425267e-13
H-Meiotic/Post-Meiotic	biological_process	0007018 microtubule-based movement	ID_4660/ENSGACG00000002328;ID_3077/ENSGACG00000010471;ID_7666/ENSGACG00000010471;ID_1194/ENSGACG00000004095;ID_1365/ENSGACG00000020689;ID_3449/ENSGACG00000013114;ID_3748/ENSGACG00000018863;ID_4006/ENSGACG00000002302;ID_4244/ENSGACG00000008967;ID_5463/ENSGACG00000006306;ID_6851/ENSGACG00000002639;ID_7306/ENSGACG00000004747;ID_8493/ENSDARG00000055736;ID_8520/ENSGACG00000013814;ID_8718/ENSDARG000000…	1.09624836052027e-16
H-Meiotic/Post-Meiotic	biological_process	0007017 microtubule-based process	ID_704/ENSGACG00000019396;ID_4660/ENSGACG00000002328;ID_3077/ENSGACG00000010471;ID_7666/ENSGACG00000010471;ID_190/ENSGACG00000003290;ID_1194/ENSGACG00000004095;ID_1365/ENSGACG00000020689;ID_1584/ENSGACG00000003321;ID_3449/ENSGACG00000013114;ID_3748/ENSGACG00000018863;ID_4006/ENSGACG00000002302;ID_4244/ENSGACG00000008967;ID_5333/ENSGACG00000012244;ID_5463/ENSGACG00000006306;ID_6217/ENSGACG00000006…	9.23382321404649e-17
H-Meiotic/Post-Meiotic	biological_process	0030705 cytoskeleton-dependent intracellular transport	ID_4660/ENSGACG00000002328;ID_3077/ENSGACG00000010471;ID_7666/ENSGACG00000010471;ID_1194/ENSGACG00000004095;ID_1365/ENSGACG00000020689;ID_3449/ENSGACG00000013114;ID_3748/ENSGACG00000018863;ID_4006/ENSGACG00000002302;ID_4244/ENSGACG00000008967;ID_5463/ENSGACG00000006306;ID_6851/ENSGACG00000002639;ID_7306/ENSGACG00000004747;ID_8493/ENSDARG00000055736;ID_8520/ENSGACG00000013814;ID_8718/ENSDARG000000…	1.45163958415494e-14
H-Meiotic/Post-Meiotic	biological_process	0001539 ciliary or flagellar motility	ID_4660/ENSGACG00000002328;ID_1233/ENSGACG00000006533;ID_3060/ENSDARG00000043740;ID_4244/ENSGACG00000008967;ID_5620/ENSGACG00000016715;ID_6850/ENSGACG00000002286;ID_6851/ENSGACG00000002639;ID_6942/ENSGACG00000015546;ID_8493/ENSDARG00000055736	1.27376260799243e-12
H-Meiotic/Post-Meiotic	biological_process	0000278 mitotic cell cycle	ID_5286/ENSGACG00000009916;ID_2002/ENSGACG00000009916;ID_53/ENSGACG00000010292;ID_190/ENSGACG00000003290;ID_466/ENSGACG00000018014;ID_7854/ENSGACG00000018014;ID_2577/ENSGACG00000010712;ID_3333/ENSDARG00000071567;ID_3713/ENSGACG00000017487_ENSGACG00000017292;ID_4123/ENSGACG00000000539;ID_4604/ENSGACG00000000539;ID_4245/ENSGACG00000011791;ID_5048/ENSGACG00000016175;ID_5351/ENSGACG00000016204;ID_552…	1.72360697028169e-08
H-Meiotic/Post-Meiotic	biological_process	0006183 GTP biosynthetic process	ID_3917/ENSGACG00000006066;ID_3059/ENSGACG00000006066;ID_2250/ENSGACG00000013836;ID_4063/ENSGACG00000018115;ID_4772/ENSGACG00000018115	9.27368642922228e-08
H-Meiotic/Post-Meiotic	biological_process	0006228 UTP biosynthetic process	ID_3917/ENSGACG00000006066;ID_3059/ENSGACG00000006066;ID_2250/ENSGACG00000013836;ID_4063/ENSGACG00000018115;ID_4772/ENSGACG00000018115	9.27368642922228e-08
H-Meiotic/Post-Meiotic	biological_process	0000226 microtubule cytoskeleton organization	ID_704/ENSGACG00000019396;ID_190/ENSGACG00000003290;ID_1194/ENSGACG00000004095;ID_1584/ENSGACG00000003321;ID_5463/ENSGACG00000006306;ID_6942/ENSGACG00000015546;ID_8520/ENSGACG00000013814;ID_8801/ENSGACG00000018901	1.20204567691015e-07
H-Meiotic/Post-Meiotic	biological_process	0007283 spermatogenesis	ID_7618/ENSGACG00000020355;ID_6226/ENSGACG00000011650;ID_3917/ENSGACG00000006066;ID_3059/ENSGACG00000006066;ID_48/ENSGACG00000014215;ID_2543/ENSGACG00000014215;ID_3656/ENSGACG00000016913;ID_3704/ENSDARG00000036189;ID_3753/ENSGACG00000002399;ID_4006/ENSGACG00000002302;ID_4063/ENSGACG00000018115;ID_4772/ENSGACG00000018115;ID_5710/ENSGACG00000020247;ID_6238/ENSGACG00000004516;ID_8267/ENSGACG00000004…	1.99008022739390e-07
H-Meiotic/Post-Meiotic	biological_process	0000279 M phase	ID_738/ENSDARG00000034855;ID_5286/ENSGACG00000009916;ID_2002/ENSGACG00000009916;ID_53/ENSGACG00000010292;ID_190/ENSGACG00000003290;ID_466/ENSGACG00000018014;ID_7854/ENSGACG00000018014;ID_1928/ENSGACG00000020074;ID_2577/ENSGACG00000010712;ID_3333/ENSDARG00000071567;ID_3713/ENSGACG00000017487_ENSGACG00000017292;ID_4123/ENSGACG00000000539;ID_4604/ENSGACG00000000539;ID_5048/ENSGACG00000016175;ID_5351…	5.70237748207506e-20
H-Meiotic/Post-Meiotic	biological_process	0000087 M phase of mitotic cell cycle	ID_5286/ENSGACG00000009916;ID_2002/ENSGACG00000009916;ID_53/ENSGACG00000010292;ID_190/ENSGACG00000003290;ID_466/ENSGACG00000018014;ID_7854/ENSGACG00000018014;ID_2577/ENSGACG00000010712;ID_3333/ENSDARG00000071567;ID_3713/ENSGACG00000017487_ENSGACG00000017292;ID_4123/ENSGACG00000000539;ID_4604/ENSGACG00000000539;ID_5048/ENSGACG00000016175;ID_5351/ENSGACG00000016204;ID_5520/ENSGACG00000004851;ID_621…	3.3349528175796e-16
H-Meiotic/Post-Meiotic	molecular_function	0003777 microtubule motor activity	ID_4660/ENSGACG00000002328;ID_5288/ENSGACG00000010388;ID_1365/ENSGACG00000020689;ID_4006/ENSGACG00000002302;ID_4244/ENSGACG00000008967;ID_6851/ENSGACG00000002639;ID_7306/ENSGACG00000004747;ID_8493/ENSDARG00000055736;ID_8520/ENSGACG00000013814;ID_8718/ENSDARG00000010948;ID_8790/ENSGACG00000004060	4.77538303467542e-13
H-Meiotic/Post-Meiotic	molecular_function	0003774 motor activity	ID_4660/ENSGACG00000002328;ID_6998/ENSGACG00000010018;ID_5288/ENSGACG00000010388;ID_1233/ENSGACG00000006533;ID_1365/ENSGACG00000020689;ID_1393/ENSGACG00000003003_ENSGACG00000002933_ENSGACG00000002902;ID_4847/ENSGACG00000003003_ENSGACG00000002933_ENSGACG00000002902;ID_4006/ENSGACG00000002302;ID_4244/ENSGACG00000008967;ID_6217/ENSGACG00000006484;ID_6851/ENSGACG00000002639;ID_7306/ENSGACG00000004747…	1.10789693555653e-11
H-Meiotic/Post-Meiotic	molecular_function	0016776 phosphotransferase activity, phosphate group as acceptor	ID_1494/ENSDARG00000030961;ID_1198/ENSGACG00000017465;ID_3917/ENSGACG00000006066;ID_3059/ENSGACG00000006066;ID_1540/ENSGACG00000016598;ID_5704/ENSGACG00000016598;ID_2250/ENSGACG00000013836;ID_4063/ENSGACG00000018115;ID_4772/ENSGACG00000018115;ID_5207/ENSGACG00000013067	7.11766417736036e-09
H-Meiotic/Post-Meiotic	molecular_function	0004550 nucleoside diphosphate kinase activity	ID_3917/ENSGACG00000006066;ID_3059/ENSGACG00000006066;ID_2250/ENSGACG00000013836;ID_4063/ENSGACG00000018115;ID_4772/ENSGACG00000018115	1.62202425205401e-07
H-Meiotic/Post-Meiotic	cellular_component	0043232 intracellular non-membrane-bounded organelle	ID_704/ENSGACG00000019396;ID_5286/ENSGACG00000009916;ID_2002/ENSGACG00000009916;ID_3917/ENSGACG00000006066;ID_3059/ENSGACG00000006066;ID_4660/ENSGACG00000002328;ID_6372/ENSGACG00000013899;ID_6998/ENSGACG00000010018;ID_3077/ENSGACG00000010471;ID_7666/ENSGACG00000010471;ID_5288/ENSGACG00000010388;ID_6635/ENSGACG00000009693;ID_8081/ENSGACG00000015565;ID_53/ENSGACG00000010292;ID_466/ENSGACG0000001801…	9.53845866817818e-10
H-Meiotic/Post-Meiotic	cellular_component	0005930 axoneme	ID_4660/ENSGACG00000002328;ID_5288/ENSGACG00000010388;ID_3944/ENSGACG00000009276;ID_4006/ENSGACG00000002302;ID_4244/ENSGACG00000008967;ID_6851/ENSGACG00000002639;ID_7715/ENSGACG00000002493;ID_8493/ENSDARG00000055736	6.83545269427925e-38
H-Meiotic/Post-Meiotic	cellular_component	0015630 microtubule cytoskeleton	ID_704/ENSGACG00000019396;ID_5286/ENSGACG00000009916;ID_2002/ENSGACG00000009916;ID_4660/ENSGACG00000002328;ID_6372/ENSGACG00000013899;ID_3077/ENSGACG00000010471;ID_7666/ENSGACG00000010471;ID_5288/ENSGACG00000010388;ID_6635/ENSGACG00000009693;ID_466/ENSGACG00000018014;ID_7854/ENSGACG00000018014;ID_1194/ENSGACG00000004095;ID_1365/ENSGACG00000020689;ID_1584/ENSGACG00000003321;ID_1807/ENSGACG00000003…	4.76803991466292e-30
H-Meiotic/Post-Meiotic	cellular_component	0005858 axonemal dynein complex	ID_4660/ENSGACG00000002328;ID_5288/ENSGACG00000010388;ID_4006/ENSGACG00000002302;ID_4244/ENSGACG00000008967;ID_6851/ENSGACG00000002639;ID_8493/ENSDARG00000055736	6.62915455973126e-29
H-Meiotic/Post-Meiotic	cellular_component	0005929 cilium	ID_992/ENSGACG00000005314;ID_4660/ENSGACG00000002328;ID_5288/ENSGACG00000010388;ID_1918/ENSGACG00000014479_ENSGACG00000015906_ENSGACG00000001727;ID_3748/ENSGACG00000018863;ID_3944/ENSGACG00000009276;ID_4006/ENSGACG00000002302;ID_5730/ENSGACG00000002021;ID_6851/ENSGACG00000002639;ID_6942/ENSGACG00000015546;ID_7715/ENSGACG00000002493;ID_8493/ENSDARG00000055736;ID_8732/ENSGACG00000006953;ID_8801/ENS…	2.85606148710146e-28
H-Meiotic/Post-Meiotic	cellular_component	0005874 microtubule	ID_704/ENSGACG00000019396;ID_4660/ENSGACG00000002328;ID_3077/ENSGACG00000010471;ID_7666/ENSGACG00000010471;ID_5288/ENSGACG00000010388;ID_6635/ENSGACG00000009693;ID_1194/ENSGACG00000004095;ID_1365/ENSGACG00000020689;ID_1584/ENSGACG00000003321;ID_1807/ENSGACG00000003222;ID_1918/ENSGACG00000014479_ENSGACG00000015906_ENSGACG00000001727;ID_3449/ENSGACG00000013114;ID_3748/ENSGACG00000018863;ID_4006/ENS…	5.41554114435672e-27
H-Meiotic/Post-Meiotic	cellular_component	0044430 cytoskeletal part	ID_704/ENSGACG00000019396;ID_5286/ENSGACG00000009916;ID_2002/ENSGACG00000009916;ID_4660/ENSGACG00000002328;ID_6372/ENSGACG00000013899;ID_6998/ENSGACG00000010018;ID_3077/ENSGACG00000010471;ID_7666/ENSGACG00000010471;ID_5288/ENSGACG00000010388;ID_6635/ENSGACG00000009693;ID_466/ENSGACG00000018014;ID_7854/ENSGACG00000018014;ID_1194/ENSGACG00000004095;ID_1365/ENSGACG00000020689;ID_1393/ENSGACG00000003…	3.17042234373062e-21
H-Meiotic/Post-Meiotic	cellular_component	0030286 dynein complex	ID_4660/ENSGACG00000002328;ID_5288/ENSGACG00000010388;ID_4006/ENSGACG00000002302;ID_4244/ENSGACG00000008967;ID_6217/ENSGACG00000006484;ID_6851/ENSGACG00000002639;ID_8493/ENSDARG00000055736;ID_8790/ENSGACG00000004060	4.91471057538004e-21
H-Meiotic/Post-Meiotic	cellular_component	0005875 microtubule associated complex	ID_704/ENSGACG00000019396;ID_4660/ENSGACG00000002328;ID_5288/ENSGACG00000010388;ID_1194/ENSGACG00000004095;ID_1365/ENSGACG00000020689;ID_4006/ENSGACG00000002302;ID_4244/ENSGACG00000008967;ID_6217/ENSGACG00000006484;ID_6851/ENSGACG00000002639;ID_7138/ENSGACG00000001938;ID_7306/ENSGACG00000004747;ID_8493/ENSDARG00000055736;ID_8520/ENSGACG00000013814;ID_8718/ENSDARG00000010948;ID_8790/ENSGACG0000000…	5.96687736904135e-18
H-Meiotic/Post-Meiotic	cellular_component	0005856 cytoskeleton	ID_704/ENSGACG00000019396;ID_5286/ENSGACG00000009916;ID_2002/ENSGACG00000009916;ID_3917/ENSGACG00000006066;ID_3059/ENSGACG00000006066;ID_4660/ENSGACG00000002328;ID_6372/ENSGACG00000013899;ID_6998/ENSGACG00000010018;ID_3077/ENSGACG00000010471;ID_7666/ENSGACG00000010471;ID_5288/ENSGACG00000010388;ID_6635/ENSGACG00000009693;ID_8081/ENSGACG00000015565;ID_466/ENSGACG00000018014;ID_7854/ENSGACG00000018…	8.33529090187907e-18
H-Meiotic/Post-Meiotic	cellular_component	0044463 cell projection part	ID_4660/ENSGACG00000002328;ID_5288/ENSGACG00000010388;ID_3748/ENSGACG00000018863;ID_3944/ENSGACG00000009276;ID_4006/ENSGACG00000002302;ID_4244/ENSGACG00000008967;ID_4513/ENSGACG00000018742;ID_4540/ENSGACG00000018404;ID_5620/ENSGACG00000016715;ID_6851/ENSGACG00000002639;ID_6942/ENSGACG00000015546;ID_7715/ENSGACG00000002493;ID_8493/ENSDARG00000055736	6.12783886255111e-13
H-Meiotic/Post-Meiotic	cellular_component	0019861 flagellum	ID_992/ENSGACG00000005314;ID_1233/ENSGACG00000006533;ID_1918/ENSGACG00000014479_ENSGACG00000015906_ENSGACG00000001727;ID_2743/ENSDARG00000067587;ID_7261/ENSDARG00000067587;ID_3060/ENSDARG00000043740;ID_3753/ENSGACG00000002399;ID_3944/ENSGACG00000009276;ID_4244/ENSGACG00000008967;ID_5620/ENSGACG00000016715;ID_6850/ENSGACG00000002286;ID_6942/ENSGACG00000015546;ID_7715/ENSGACG00000002493;ID_8801/ENS…	2.46458452185891e-12
H-Meiotic/Post-Meiotic	cellular_component	0005813 centrosome	ID_5286/ENSGACG00000009916;ID_2002/ENSGACG00000009916;ID_6372/ENSGACG00000013899;ID_466/ENSGACG00000018014;ID_7854/ENSGACG00000018014;ID_1194/ENSGACG00000004095;ID_4172/ENSGACG00000018061;ID_4988/ENSGACG00000010060;ID_5520/ENSGACG00000004851;ID_5620/ENSGACG00000016715;ID_6217/ENSGACG00000006484;ID_6942/ENSGACG00000015546;ID_7138/ENSGACG00000001938;ID_8849/ENSGACG00000010256;ID_9155/ENSGACG0000001…	9.00231824758744e-11
H-Meiotic/Post-Meiotic	cellular_component	0042995 cell projection	ID_992/ENSGACG00000005314;ID_4660/ENSGACG00000002328;ID_5288/ENSGACG00000010388;ID_1039/ENSGACG00000010985;ID_1194/ENSGACG00000004095;ID_1233/ENSGACG00000006533;ID_1918/ENSGACG00000014479_ENSGACG00000015906_ENSGACG00000001727;ID_2743/ENSDARG00000067587;ID_7261/ENSDARG00000067587;ID_3060/ENSDARG00000043740;ID_3748/ENSGACG00000018863;ID_3753/ENSGACG00000002399;ID_3944/ENSGACG00000009276;ID_4006/ENS…	2.39953681450824e-07
H-Meiotic/Post-Meiotic	cellular_component	0005964 phosphorylase kinase complex	ID_1424/ENSGACG00000008202;ID_8072/ENSGACG00000008202;ID_3359/ENSGACG00000013599;ID_6634/ENSGACG00000019160	7.83937040793759e-07
