# Supplementary material for: Expression profiling of rainbow trout testis development identifies evolutionary conserved genes involved in spermatogenesis
Source: BMC Genomics. 2009 Nov 20;10:546. doi: 10.1186/1471-2164-10-546 (PMC2786911; doi:10.1186/1471-2164-10-546)
Supplement: Additional file 6 — Enriched GO terms in trout spermatogenetic, evolutionary conserved and testis-specific expression clusters. An Excel file containing all enriched GeneOntology terms ("biological process", "molecular function" and "cellular component") in "somatic" (Clusters A-D), "spermatogonial" (Clusters E and F) and "meiotic/pot-meiotic" (Clusters H-I) expression clusters as evidenced in 3 conditions: - genes differentially expressed during spematogenesis in trout; - subgroup of genes with correlated expression during mouse spermatogenesis; and - subgroup of genes exhibiting testis-specific expression. Only GO terms with a p-value ≤ 10-6 and for which at least 3 non-redundant genes belonged to the cluster were considered as statistically-enriched, as previously mentioned. A low Ontology Specific Information Rate (OSIR) cut-off ≥0.05 was selected to allow redundancy between closely related terms. [file 1471-2164-10-546-S6.XLS]

## Sheet: POURGOREVISION2
Group	Category	Term	Ensembl Gene ID	p(z)
Somatic	biological_process	0019882 antigen processing and presentation	ID_4938/ENSGACG00000008124;ID_1398/ENSGACG00000000344;ID_2712/ENSGACG00000018016;ID_3307/ENSGACG00000016043;ID_4134/ENSGACG00000000348;ID_4515/ENSGACG00000000151;ID_7855/ENSGACG00000000151;ID_5933/ENSGACG00000019282;ID_7903/ENSGACG00000000141;ID_8252/ENSGACG00000009759;ID_9113/ENSGACG00000017967_ENSGACG00000000350_ENSGACG00000019051_ENSGACG00000000336_ENSGACG00000000346;ID_9131/ENSDARG00000002610	3.91664809245149e-08
Somatic	biological_process	0006140 regulation of nucleotide metabolic process	ID_1099/ENSGACG00000018583;ID_2116/ENSGACG00000006569;ID_2677/ENSGACG00000011036;ID_4410/ENSGACG00000011036;ID_5411/ENSGACG00000011036;ID_3805/ENSGACG00000006670;ID_5603/ENSGACG00000007730;ID_6224/ENSGACG00000017767	7.09151892987812e-08
Somatic	biological_process	0008207 C21-steroid hormone metabolic process	ID_161/ENSGACG00000002550;ID_2091/ENSGACG00000003639;ID_2627/ENSGACG00000013941;ID_3412/ENSGACG00000013941;ID_8134/ENSGACG00000013941;ID_2696/ENSDARG00000019260;ID_4483/ENSGACG00000001425;ID_4759/ENSGACG00000004713	5.28948822942718e-07
Somatic	biological_process	0030804 positive regulation of cyclic nucleotide biosynthetic process	ID_1099/ENSGACG00000018583;ID_2116/ENSGACG00000006569;ID_3805/ENSGACG00000006670;ID_6224/ENSGACG00000017767	5.73142412004917e-07
Somatic	biological_process	0030104 water homeostasis	ID_155/ENSGACG00000013183;ID_5784/ENSGACG00000013183;ID_2116/ENSGACG00000006569;ID_3805/ENSGACG00000006670	5.76503228477124e-07
Somatic	biological_process	0046479 glycosphingolipid catabolic process	ID_4240/ENSGACG00000015887;ID_6960/ENSGACG00000017478;ID_9058/ENSGACG00000004744	5.76503228477124e-07
Somatic	biological_process	0007044 cell-substrate junction assembly	ID_1358/ENSGACG00000002511;ID_3142/ENSGACG00000015418;ID_6562/ENSGACG00000004887	5.76503228477124e-07
Somatic	biological_process	0015671 oxygen transport	ID_3259/ENSGACG00000013891_ENSGACG00000013882_ENSGACG00000013876_ENSGACG00000013871_ENSGACG00000013895_ENSGACG00000013918;ID_903/ENSGACG00000013891_ENSGACG00000013882_ENSGACG00000013876_ENSGACG00000013871_ENSGACG00000013895_ENSGACG00000013918;ID_54/ENSGACG00000013873_ENSGACG00000013869_ENSGACG00000013880_ENSGACG00000013889;ID_3392/ENSGACG00000013873_ENSGACG00000013869_ENSGACG00000013880_ENSGACG00…	2.92587914278239e-12
Somatic	biological_process	0030185 nitric oxide transport	ID_3259/ENSGACG00000013891_ENSGACG00000013882_ENSGACG00000013876_ENSGACG00000013871_ENSGACG00000013895_ENSGACG00000013918;ID_903/ENSGACG00000013891_ENSGACG00000013882_ENSGACG00000013876_ENSGACG00000013871_ENSGACG00000013895_ENSGACG00000013918;ID_5423/ENSGACG00000013895;ID_6786/ENSGACG00000013876;ID_8955/ENSDARG00000045143_ENSDARG00000038147	9.74274181851211e-09
Somatic	biological_process	0043589 skin morphogenesis	ID_3595/ENSGACG00000006511;ID_7937/ENSGACG00000006511;ID_7532/ENSGACG00000003361;ID_7626/ENSGACG00000005143	5.76503228477124e-07
Somatic	biological_process	0008015 blood circulation	ID_3259/ENSGACG00000013891_ENSGACG00000013882_ENSGACG00000013876_ENSGACG00000013871_ENSGACG00000013895_ENSGACG00000013918;ID_903/ENSGACG00000013891_ENSGACG00000013882_ENSGACG00000013876_ENSGACG00000013871_ENSGACG00000013895_ENSGACG00000013918;ID_4938/ENSGACG00000008124;ID_7949/ENSGACG00000009521;ID_405/ENSGACG00000014324;ID_1214/ENSGACG00000014324;ID_1014/ENSGACG00000009865;ID_8319/ENSGACG0000000…	9.3050466811896e-07
Somatic	molecular_function	0005391 sodium:potassium-exchanging ATPase activity	ID_6045/ENSGACG00000015312;ID_405/ENSGACG00000014324;ID_1214/ENSGACG00000014324;ID_8660/ENSDARG00000002791	3.7910654984199e-07
Somatic	molecular_function	0005344 oxygen transporter activity	ID_3259/ENSGACG00000013891_ENSGACG00000013882_ENSGACG00000013876_ENSGACG00000013871_ENSGACG00000013895_ENSGACG00000013918;ID_903/ENSGACG00000013891_ENSGACG00000013882_ENSGACG00000013876_ENSGACG00000013871_ENSGACG00000013895_ENSGACG00000013918;ID_54/ENSGACG00000013873_ENSGACG00000013869_ENSGACG00000013880_ENSGACG00000013889;ID_3392/ENSGACG00000013873_ENSGACG00000013869_ENSGACG00000013880_ENSGACG00…	2.41946091326120e-11
Somatic	molecular_function	0031721 hemoglobin alpha binding	ID_3259/ENSGACG00000013891_ENSGACG00000013882_ENSGACG00000013876_ENSGACG00000013871_ENSGACG00000013895_ENSGACG00000013918;ID_903/ENSGACG00000013891_ENSGACG00000013882_ENSGACG00000013876_ENSGACG00000013871_ENSGACG00000013895_ENSGACG00000013918;ID_5423/ENSGACG00000013895;ID_6786/ENSGACG00000013876;ID_8955/ENSDARG00000045143_ENSDARG00000038147	5.59937015128412e-09
Somatic	molecular_function	0031722 hemoglobin beta binding	ID_3259/ENSGACG00000013891_ENSGACG00000013882_ENSGACG00000013876_ENSGACG00000013871_ENSGACG00000013895_ENSGACG00000013918;ID_903/ENSGACG00000013891_ENSGACG00000013882_ENSGACG00000013876_ENSGACG00000013871_ENSGACG00000013895_ENSGACG00000013918;ID_5423/ENSGACG00000013895;ID_6786/ENSGACG00000013876;ID_8955/ENSDARG00000045143_ENSDARG00000038147	5.59937015128412e-09
Somatic	molecular_function	0019825 oxygen binding	ID_3259/ENSGACG00000013891_ENSGACG00000013882_ENSGACG00000013876_ENSGACG00000013871_ENSGACG00000013895_ENSGACG00000013918;ID_903/ENSGACG00000013891_ENSGACG00000013882_ENSGACG00000013876_ENSGACG00000013871_ENSGACG00000013895_ENSGACG00000013918;ID_54/ENSGACG00000013873_ENSGACG00000013869_ENSGACG00000013880_ENSGACG00000013889;ID_3392/ENSGACG00000013873_ENSGACG00000013869_ENSGACG00000013880_ENSGACG00…	1.34354396029787e-08
Somatic	molecular_function	0005200 structural constituent of cytoskeleton	ID_4950/ENSGACG00000011225;ID_530/ENSGACG00000011225;ID_2322/ENSGACG00000001296;ID_2346/ENSGACG00000019168;ID_4029/ENSGACG00000012209;ID_4129/ENSGACG00000018717;ID_4405/ENSGACG00000018404;ID_4977/ENSGACG00000008464;ID_6190/ENSGACG00000011225_ENSGACG00000019916;ID_8604/ENSGACG00000010629;ID_8900/ENSGACG00000016657	3.34099993866798e-08
Somatic	molecular_function	0008092 cytoskeletal protein binding	ID_3006/ENSGACG00000009622;ID_4950/ENSGACG00000011225;ID_530/ENSGACG00000011225;ID_7024/ENSGACG00000002619;ID_149/ENSGACG00000020364;ID_3460/ENSGACG00000020364;ID_246/ENSGACG00000003048;ID_999/ENSGACG00000005172;ID_1014/ENSGACG00000009865;ID_8319/ENSGACG00000009865;ID_1292/ENSDARG00000014248;ID_1358/ENSGACG00000002511;ID_1969/ENSGACG00000007578;ID_2322/ENSGACG00000001296;ID_2686/ENSGACG0000001380…	9.43741043975152e-07
Somatic	cellular_component	0044459 plasma membrane part	ID_7622/ENSGACG00000018827;ID_5022/ENSGACG00000020942;ID_3653/ENSGACG00000020942;ID_6779/ENSGACG00000015454;ID_3279/ENSGACG00000010566;ID_3006/ENSGACG00000009622;ID_7101/ENSGACG00000014653;ID_684/ENSGACG00000019922;ID_4722/ENSGACG00000012494;ID_4869/ENSGACG00000016373;ID_5088/ENSGACG00000005410;ID_4147/ENSGACG00000005410;ID_5517/ENSGACG00000010752;ID_6045/ENSGACG00000015312;ID_7965/ENSGACG0000001…	2.10837308538592e-10
Somatic	cellular_component	0042611 MHC protein complex	ID_1398/ENSGACG00000000344;ID_4134/ENSGACG00000000348;ID_4515/ENSGACG00000000151;ID_7855/ENSGACG00000000151;ID_5933/ENSGACG00000019282;ID_7903/ENSGACG00000000141;ID_9113/ENSGACG00000017967_ENSGACG00000000350_ENSGACG00000019051_ENSGACG00000000336_ENSGACG00000000346;ID_9131/ENSDARG00000002610	1.08107829618732e-09
Somatic	cellular_component	0005576 extracellular region	ID_684/ENSGACG00000019922;ID_3510/ENSGACG00000002641;ID_2185/ENSGACG00000002641;ID_2688/ENSTRUG00000009825;ID_2730/ENSGACG00000001894;ID_3532/ENSGACG00000003348;ID_3693/ENSGACG00000004769;ID_4869/ENSGACG00000016373;ID_5517/ENSGACG00000010752;ID_5602/ENSGACG00000003347;ID_8383/ENSGACG00000005274;ID_7098/ENSGACG00000001140;ID_7949/ENSGACG00000009521;ID_54/ENSGACG00000013873_ENSGACG00000013869_ENSGA…	9.20980695534912e-08
Somatic	cellular_component	0005887 integral to plasma membrane	ID_7622/ENSGACG00000018827;ID_5022/ENSGACG00000020942;ID_3653/ENSGACG00000020942;ID_3279/ENSGACG00000010566;ID_3006/ENSGACG00000009622;ID_7101/ENSGACG00000014653;ID_684/ENSGACG00000019922;ID_4869/ENSGACG00000016373;ID_5088/ENSGACG00000005410;ID_4147/ENSGACG00000005410;ID_5517/ENSGACG00000010752;ID_6045/ENSGACG00000015312;ID_7965/ENSGACG00000011929;ID_91/ENSGACG00000006905;ID_155/ENSGACG0000001318…	1.21944373900078e-07
Somatic	cellular_component	0005890 sodium:potassium-exchanging ATPase complex	ID_6045/ENSGACG00000015312;ID_405/ENSGACG00000014324;ID_1214/ENSGACG00000014324;ID_8660/ENSDARG00000002791	3.90372423246688e-07
Somatic	cellular_component	0005833 hemoglobin complex	ID_3259/ENSGACG00000013891_ENSGACG00000013882_ENSGACG00000013876_ENSGACG00000013871_ENSGACG00000013895_ENSGACG00000013918;ID_903/ENSGACG00000013891_ENSGACG00000013882_ENSGACG00000013876_ENSGACG00000013871_ENSGACG00000013895_ENSGACG00000013918;ID_54/ENSGACG00000013873_ENSGACG00000013869_ENSGACG00000013880_ENSGACG00000013889;ID_3392/ENSGACG00000013873_ENSGACG00000013869_ENSGACG00000013880_ENSGACG00…	1.98355605356460e-12
Somatic	cellular_component	0005886 plasma membrane	ID_7622/ENSGACG00000018827;ID_5022/ENSGACG00000020942;ID_3653/ENSGACG00000020942;ID_6779/ENSGACG00000015454;ID_3279/ENSGACG00000010566;ID_3006/ENSGACG00000009622;ID_2807/ENSGACG00000013160;ID_4950/ENSGACG00000011225;ID_530/ENSGACG00000011225;ID_7101/ENSGACG00000014653;ID_5063/ENSGACG00000011771;ID_684/ENSGACG00000019922;ID_7428/ENSGACG00000007396;ID_4722/ENSGACG00000012494;ID_4869/ENSGACG00000016…	1.12626609771303e-09
Somatic	cellular_component	0016323 basolateral plasma membrane	ID_3006/ENSGACG00000009622;ID_6045/ENSGACG00000015312;ID_8383/ENSGACG00000005274;ID_149/ENSGACG00000020364;ID_3460/ENSGACG00000020364;ID_405/ENSGACG00000014324;ID_1214/ENSGACG00000014324;ID_580/ENSGACG00000015864;ID_1358/ENSGACG00000002511;ID_1969/ENSGACG00000007578;ID_2608/ENSGACG00000017383;ID_3142/ENSGACG00000015418;ID_4090/ENSGACG00000000819;ID_4254/ENSGACG00000011546;ID_4977/ENSGACG000000084…	1.73261016234919e-09
Somatic	cellular_component	0030863 cortical cytoskeleton	ID_3006/ENSGACG00000009622;ID_4950/ENSGACG00000011225;ID_530/ENSGACG00000011225;ID_1969/ENSGACG00000007578;ID_2322/ENSGACG00000001296;ID_4405/ENSGACG00000018404;ID_6190/ENSGACG00000011225_ENSGACG00000019916;ID_7183/ENSDARG00000042927	3.5467422381393e-07
Somatic	cellular_component	0005583 fibrillar collagen	ID_3595/ENSGACG00000006511;ID_7937/ENSGACG00000006511;ID_7532/ENSGACG00000003361;ID_7626/ENSGACG00000005143;ID_8877/ENSGACG00000019814	3.78203829539755e-07
Somatic	cellular_component	0008091 spectrin	ID_4950/ENSGACG00000011225;ID_530/ENSGACG00000011225;ID_4405/ENSGACG00000018404;ID_6190/ENSGACG00000011225_ENSGACG00000019916	3.90372423246688e-07
Somatic	cellular_component	0005584 collagen type I	ID_3595/ENSGACG00000006511;ID_7937/ENSGACG00000006511;ID_7532/ENSGACG00000003361;ID_7626/ENSGACG00000005143	3.90372423246688e-07
Spermatogonia	biological_process	0015995 chlorophyll biosynthetic process	ID_825/ENSGACG00000000027;ID_4292/ENSGACG00000000027;ID_1238/ENSGACG00000017929;ID_1897/ENSGACG00000017929;ID_6069/ENSGACG00000004469;ID_6450/ENSGACG00000016398;ID_7375/ENSGACG00000016398	2.51492587231387e-21
Spermatogonia	biological_process	0006260 DNA replication	ID_3286/ENSGACG00000002407;ID_6950/ENSGACG00000009851;ID_8368/ENSGACG00000005726;ID_262/ENSGACG00000005437;ID_825/ENSGACG00000000027;ID_4292/ENSGACG00000000027;ID_1002/ENSGACG00000013909;ID_8014/ENSGACG00000013909;ID_1044/ENSGACG00000012377;ID_1056/ENSGACG00000016167;ID_1115/ENSGACG00000006776;ID_1238/ENSGACG00000017929;ID_1897/ENSGACG00000017929;ID_1423/ENSGACG00000006105;ID_1791/ENSGACG00000005…	2.14678607049414e-20
Spermatogonia	biological_process	0022613 ribonucleoprotein complex biogenesis	ID_812/ENSGACG00000016301;ID_3551/ENSGACG00000020564;ID_7579/ENSGACG00000016738;ID_415/ENSGACG00000016491;ID_231/ENSGACG00000020004;ID_455/ENSGACG00000010920;ID_1127/ENSGACG00000013746;ID_9109/ENSGACG00000013746;ID_1176/ENSGACG00000013692;ID_1464/ENSGACG00000000856;ID_1614/ENSGACG00000012551;ID_4735/ENSGACG00000012551;ID_1741/ENSGACG00000014538;ID_1947/ENSGACG00000008496_ENSGACG00000008580;ID_208…	9.21180237203682e-19
Spermatogonia	biological_process	0042254 ribosome biogenesis	ID_812/ENSGACG00000016301;ID_3551/ENSGACG00000020564;ID_415/ENSGACG00000016491;ID_231/ENSGACG00000020004;ID_1127/ENSGACG00000013746;ID_9109/ENSGACG00000013746;ID_1176/ENSGACG00000013692;ID_1464/ENSGACG00000000856;ID_1947/ENSGACG00000008496_ENSGACG00000008580;ID_2180/ENSGACG00000001488;ID_2622/ENSGACG00000012986;ID_3885/ENSGACG00000004194;ID_4280/ENSGACG00000008251;ID_4774/ENSGACG00000003882;ID_58…	2.55943644574819e-17
Spermatogonia	biological_process	0006259 DNA metabolic process	ID_1080/ENSGACG00000000930;ID_3286/ENSGACG00000002407;ID_3783/ENSGACG00000004868;ID_6950/ENSGACG00000009851;ID_8368/ENSGACG00000005726;ID_262/ENSGACG00000005437;ID_726/ENSGACG00000014129;ID_825/ENSGACG00000000027;ID_4292/ENSGACG00000000027;ID_1002/ENSGACG00000013909;ID_8014/ENSGACG00000013909;ID_1044/ENSGACG00000012377;ID_1056/ENSGACG00000016167;ID_1115/ENSGACG00000006776;ID_1238/ENSGACG000000179…	1.05673877065094e-15
Spermatogonia	biological_process	0006297 nucleotide-excision repair, DNA gap filling	ID_8368/ENSGACG00000005726;ID_1002/ENSGACG00000013909;ID_8014/ENSGACG00000013909;ID_3161/ENSGACG00000012911;ID_3620/ENSGACG00000002080;ID_6456/ENSGACG00000020554	5.96741801357321e-13
Spermatogonia	biological_process	0006270 DNA replication initiation	ID_262/ENSGACG00000005437;ID_825/ENSGACG00000000027;ID_4292/ENSGACG00000000027;ID_1002/ENSGACG00000013909;ID_8014/ENSGACG00000013909;ID_1044/ENSGACG00000012377;ID_1115/ENSGACG00000006776;ID_1238/ENSGACG00000017929;ID_1897/ENSGACG00000017929;ID_6069/ENSGACG00000004469;ID_6450/ENSGACG00000016398;ID_7375/ENSGACG00000016398	1.26568269467841e-12
Spermatogonia	biological_process	0006139 nucleobase, nucleoside, nucleotide and nucleic acid metabolic process	ID_1080/ENSGACG00000000930;ID_3125/ENSGACG00000019335;ID_7170/ENSGACG00000020165;ID_1163/ENSGACG00000020165;ID_4813/ENSGACG00000020165;ID_8247/ENSGACG00000020165;ID_2172/ENSGACG00000004108;ID_7360/ENSGACG00000014552;ID_6426/ENSGACG00000014552;ID_3286/ENSGACG00000002407;ID_3783/ENSGACG00000004868;ID_4004/ENSGACG00000011792;ID_3551/ENSGACG00000020564;ID_6950/ENSGACG00000009851;ID_7009/ENSGACG000000…	1.45083682484104e-12
Spermatogonia	biological_process	0016446 somatic hypermutation of immunoglobulin genes	ID_1791/ENSGACG00000005392;ID_5125/ENSGACG00000005392;ID_3218/ENSGACG00000002745;ID_3959/ENSGACG00000008939	1.82554403973037e-12
Spermatogonia	biological_process	0000398 nuclear mRNA splicing, via spliceosome	ID_3125/ENSGACG00000019335;ID_7170/ENSGACG00000020165;ID_1163/ENSGACG00000020165;ID_4813/ENSGACG00000020165;ID_8247/ENSGACG00000020165;ID_4004/ENSGACG00000011792;ID_455/ENSGACG00000010920;ID_590/ENSGACG00000006878;ID_1116/ENSGACG00000017832;ID_1834/ENSGACG00000008703;ID_7358/ENSGACG00000008703;ID_8575/ENSGACG00000008703;ID_2042/ENSGACG00000015476;ID_2084/ENSDARG00000040440;ID_3171/ENSGACG00000002…	2.58708212142034e-12
Spermatogonia	biological_process	0015979 photosynthesis	ID_825/ENSGACG00000000027;ID_4292/ENSGACG00000000027;ID_1238/ENSGACG00000017929;ID_1897/ENSGACG00000017929;ID_6069/ENSGACG00000004469;ID_6450/ENSGACG00000016398;ID_7375/ENSGACG00000016398	3.14091247362723e-12
Spermatogonia	biological_process	0006281 DNA repair	ID_3783/ENSGACG00000004868;ID_6950/ENSGACG00000009851;ID_8368/ENSGACG00000005726;ID_726/ENSGACG00000014129;ID_1002/ENSGACG00000013909;ID_8014/ENSGACG00000013909;ID_1791/ENSGACG00000005392;ID_5125/ENSGACG00000005392;ID_2534/ENSGACG00000017801;ID_2958/ENSGACG00000016541;ID_3161/ENSGACG00000012911;ID_3218/ENSGACG00000002745;ID_3251/ENSGACG00000017773;ID_3335/ENSGACG00000002614;ID_3620/ENSGACG0000000…	1.67859824282714e-11
Spermatogonia	biological_process	0002562 somatic diversification of immune receptors via germline recombination within a single locus	ID_3783/ENSGACG00000004868;ID_1791/ENSGACG00000005392;ID_5125/ENSGACG00000005392;ID_3218/ENSGACG00000002745;ID_3959/ENSGACG00000008939	1.04469671895805e-10
Spermatogonia	biological_process	0006268 DNA unwinding during replication	ID_825/ENSGACG00000000027;ID_4292/ENSGACG00000000027;ID_1044/ENSGACG00000012377;ID_1238/ENSGACG00000017929;ID_1897/ENSGACG00000017929;ID_6450/ENSGACG00000016398;ID_7375/ENSGACG00000016398	1.04469671895805e-10
Spermatogonia	biological_process	0009607 response to biotic stimulus	ID_2502/ENSGACG00000010517;ID_3419/ENSGACG00000010517;ID_3150/ENSGACG00000013533;ID_414/ENSGACG00000012875;ID_8944/ENSGACG00000018188;ID_6481/ENSGACG00000011314;ID_4335/ENSGACG00000013530;ID_8577/ENSGACG00000016633;ID_1533/ENSGACG00000016633;ID_3216/ENSGACG00000016633;ID_4416/ENSGACG00000016633;ID_8368/ENSGACG00000005726;ID_597/ENSGACG00000006375;ID_1726/ENSGACG00000008995;ID_3173/ENSDARG00000006…	1.10562479473808e-10
Spermatogonia	biological_process	0006289 nucleotide-excision repair	ID_8368/ENSGACG00000005726;ID_1002/ENSGACG00000013909;ID_8014/ENSGACG00000013909;ID_2958/ENSGACG00000016541;ID_3161/ENSGACG00000012911;ID_3620/ENSGACG00000002080;ID_5952/ENSGACG00000017182;ID_6456/ENSGACG00000020554;ID_9178/ENSGACG00000012407	8.0679634745622e-10
Spermatogonia	biological_process	0034960 cellular biopolymer metabolic process	ID_1080/ENSGACG00000000930;ID_3125/ENSGACG00000019335;ID_7170/ENSGACG00000020165;ID_1163/ENSGACG00000020165;ID_4813/ENSGACG00000020165;ID_8247/ENSGACG00000020165;ID_2172/ENSGACG00000004108;ID_7360/ENSGACG00000014552;ID_6426/ENSGACG00000014552;ID_3286/ENSGACG00000002407;ID_5241/ENSDARG00000056339;ID_2502/ENSGACG00000010517;ID_3419/ENSGACG00000010517;ID_3150/ENSGACG00000013533;ID_7608/ENSGACG000000…	1.68159329634859e-09
Spermatogonia	biological_process	0008380 RNA splicing	ID_3125/ENSGACG00000019335;ID_7170/ENSGACG00000020165;ID_1163/ENSGACG00000020165;ID_4813/ENSGACG00000020165;ID_8247/ENSGACG00000020165;ID_4004/ENSGACG00000011792;ID_231/ENSGACG00000020004;ID_455/ENSGACG00000010920;ID_590/ENSGACG00000006878;ID_1116/ENSGACG00000017832;ID_1144/ENSGACG00000011733;ID_1834/ENSGACG00000008703;ID_7358/ENSGACG00000008703;ID_8575/ENSGACG00000008703;ID_2042/ENSGACG000000154…	3.21846798779792e-09
Spermatogonia	biological_process	0034470 ncRNA processing	ID_3551/ENSGACG00000020564;ID_231/ENSGACG00000020004;ID_936/ENSGACG00000001454;ID_1127/ENSGACG00000013746;ID_9109/ENSGACG00000013746;ID_1464/ENSGACG00000000856;ID_2180/ENSGACG00000001488;ID_2622/ENSGACG00000012986;ID_3031/ENSGACG00000003207;ID_3092/ENSGACG00000020617;ID_4945/ENSGACG00000020617;ID_3885/ENSGACG00000004194;ID_4280/ENSGACG00000008251;ID_5825/ENSGACG00000004373;ID_6000/ENSGACG00000003…	9.51151369625133e-09
Spermatogonia	biological_process	0006364 rRNA processing	ID_3551/ENSGACG00000020564;ID_231/ENSGACG00000020004;ID_1127/ENSGACG00000013746;ID_9109/ENSGACG00000013746;ID_1464/ENSGACG00000000856;ID_2180/ENSGACG00000001488;ID_2622/ENSGACG00000012986;ID_3885/ENSGACG00000004194;ID_4280/ENSGACG00000008251;ID_5825/ENSGACG00000004373;ID_6000/ENSGACG00000003085;ID_6493/ENSGACG00000006018	8.70957931636466e-08
Spermatogonia	biological_process	0006986 response to unfolded protein	ID_2502/ENSGACG00000010517;ID_3419/ENSGACG00000010517;ID_414/ENSGACG00000012875;ID_8944/ENSGACG00000018188;ID_4335/ENSGACG00000013530;ID_597/ENSGACG00000006375;ID_1726/ENSGACG00000008995;ID_4685/ENSGACG00000020152;ID_6920/ENSGACG00000009640	1.04968851357231e-07
Spermatogonia	biological_process	0006397 mRNA processing	ID_3125/ENSGACG00000019335;ID_7170/ENSGACG00000020165;ID_1163/ENSGACG00000020165;ID_4813/ENSGACG00000020165;ID_8247/ENSGACG00000020165;ID_4004/ENSGACG00000011792;ID_231/ENSGACG00000020004;ID_455/ENSGACG00000010920;ID_590/ENSGACG00000006878;ID_1116/ENSGACG00000017832;ID_1144/ENSGACG00000011733;ID_1834/ENSGACG00000008703;ID_7358/ENSGACG00000008703;ID_8575/ENSGACG00000008703;ID_2042/ENSGACG000000154…	1.68722940218899e-07
Spermatogonia	biological_process	0050658 RNA transport	ID_3125/ENSGACG00000019335;ID_7761/ENSGACG00000014098;ID_2022/ENSGACG00000013655;ID_2599/ENSGACG00000007209;ID_4429/ENSGACG00000013328;ID_4903/ENSGACG00000013862;ID_4927/ENSGACG00000015023;ID_5936/ENSGACG00000015023;ID_7190/ENSGACG00000019736	1.81441158265854e-07
Spermatogonia	biological_process	0016447 somatic recombination of immunoglobulin gene segments	ID_1791/ENSGACG00000005392;ID_5125/ENSGACG00000005392;ID_3218/ENSGACG00000002745;ID_3959/ENSGACG00000008939	2.66412678912704e-07
Spermatogonia	biological_process	0044238 primary metabolic process	ID_1080/ENSGACG00000000930;ID_3125/ENSGACG00000019335;ID_7170/ENSGACG00000020165;ID_1163/ENSGACG00000020165;ID_4813/ENSGACG00000020165;ID_8247/ENSGACG00000020165;ID_2172/ENSGACG00000004108;ID_7360/ENSGACG00000014552;ID_6426/ENSGACG00000014552;ID_3286/ENSGACG00000002407;ID_5241/ENSDARG00000056339;ID_2502/ENSGACG00000010517;ID_3419/ENSGACG00000010517;ID_3150/ENSGACG00000013533;ID_7608/ENSGACG000000…	3.63861501399435e-07
Spermatogonia	biological_process	0006284 base-excision repair	ID_8368/ENSGACG00000005726;ID_1791/ENSGACG00000005392;ID_5125/ENSGACG00000005392;ID_3161/ENSGACG00000012911;ID_3959/ENSGACG00000008939	3.8106289854436e-07
Spermatogonia	biological_process	0010467 gene expression	ID_3125/ENSGACG00000019335;ID_7170/ENSGACG00000020165;ID_1163/ENSGACG00000020165;ID_4813/ENSGACG00000020165;ID_8247/ENSGACG00000020165;ID_2172/ENSGACG00000004108;ID_7360/ENSGACG00000014552;ID_6426/ENSGACG00000014552;ID_4004/ENSGACG00000011792;ID_3551/ENSGACG00000020564;ID_7579/ENSGACG00000016738;ID_6950/ENSGACG00000009851;ID_7506/ENSGACG00000007069;ID_231/ENSGACG00000020004;ID_455/ENSGACG00000010…	9.75929783719246e-07
Spermatogonia	biological_process	0006261 DNA-dependent DNA replication	ID_262/ENSGACG00000005437;ID_825/ENSGACG00000000027;ID_4292/ENSGACG00000000027;ID_1002/ENSGACG00000013909;ID_8014/ENSGACG00000013909;ID_1044/ENSGACG00000012377;ID_1115/ENSGACG00000006776;ID_1238/ENSGACG00000017929;ID_1897/ENSGACG00000017929;ID_1423/ENSGACG00000006105;ID_1791/ENSGACG00000005392;ID_5125/ENSGACG00000005392;ID_3161/ENSGACG00000012911;ID_3218/ENSGACG00000002745;ID_3620/ENSGACG00000002…	4.7831431493771e-21
Spermatogonia	biological_process	0007049 cell cycle	ID_7533/ENSGACG00000013814;ID_3286/ENSGACG00000002407;ID_7761/ENSGACG00000014098;ID_68/ENSGACG00000019393;ID_825/ENSGACG00000000027;ID_4292/ENSGACG00000000027;ID_942/ENSGACG00000006582;ID_1044/ENSGACG00000012377;ID_1046/ENSGACG00000014243;ID_1056/ENSGACG00000016167;ID_1115/ENSGACG00000006776;ID_1144/ENSGACG00000011733;ID_1791/ENSGACG00000005392;ID_5125/ENSGACG00000005392;ID_2156/ENSGACG0000000773…	5.29496641856869e-09
Spermatogonia	molecular_function	0016851 magnesium chelatase activity	ID_825/ENSGACG00000000027;ID_4292/ENSGACG00000000027;ID_1238/ENSGACG00000017929;ID_1897/ENSGACG00000017929;ID_6069/ENSGACG00000004469;ID_6450/ENSGACG00000016398;ID_7375/ENSGACG00000016398	5.65152606003044e-21
Spermatogonia	molecular_function	0008094 DNA-dependent ATPase activity	ID_3783/ENSGACG00000004868;ID_825/ENSGACG00000000027;ID_4292/ENSGACG00000000027;ID_1044/ENSGACG00000012377;ID_1115/ENSGACG00000006776;ID_1238/ENSGACG00000017929;ID_1897/ENSGACG00000017929;ID_3620/ENSGACG00000002080;ID_6069/ENSGACG00000004469;ID_6382/ENSGACG00000017405;ID_6450/ENSGACG00000016398;ID_7375/ENSGACG00000016398;ID_6456/ENSGACG00000020554;ID_6863/ENSGACG00000018705;ID_9178/ENSGACG0000001…	2.73568345999773e-20
Spermatogonia	molecular_function	0051082 unfolded protein binding	ID_2502/ENSGACG00000010517;ID_3419/ENSGACG00000010517;ID_414/ENSGACG00000012875;ID_2533/ENSGACG00000010080;ID_7986/ENSGACG00000010080;ID_4335/ENSGACG00000013530;ID_8577/ENSGACG00000016633;ID_1533/ENSGACG00000016633;ID_3216/ENSGACG00000016633;ID_4416/ENSGACG00000016633;ID_597/ENSGACG00000006375;ID_1127/ENSGACG00000013746;ID_9109/ENSGACG00000013746;ID_1168/ENSGACG00000014681;ID_2759/ENSGACG00000014…	3.03115587747977e-13
Spermatogonia	molecular_function	0032405 MutLalpha complex binding	ID_8368/ENSGACG00000005726;ID_1791/ENSGACG00000005392;ID_5125/ENSGACG00000005392;ID_3218/ENSGACG00000002745	2.88990874555325e-12
Spermatogonia	molecular_function	0042623 ATPase activity, coupled	ID_3125/ENSGACG00000019335;ID_2502/ENSGACG00000010517;ID_3419/ENSGACG00000010517;ID_3783/ENSGACG00000004868;ID_4004/ENSGACG00000011792;ID_231/ENSGACG00000020004;ID_234/ENSGACG00000013054;ID_825/ENSGACG00000000027;ID_4292/ENSGACG00000000027;ID_1044/ENSGACG00000012377;ID_1115/ENSGACG00000006776;ID_1238/ENSGACG00000017929;ID_1897/ENSGACG00000017929;ID_1464/ENSGACG00000000856;ID_2785/ENSGACG000000153…	6.62538652466766e-12
Spermatogonia	molecular_function	0016887 ATPase activity	ID_3125/ENSGACG00000019335;ID_2502/ENSGACG00000010517;ID_3419/ENSGACG00000010517;ID_3783/ENSGACG00000004868;ID_4004/ENSGACG00000011792;ID_231/ENSGACG00000020004;ID_234/ENSGACG00000013054;ID_825/ENSGACG00000000027;ID_4292/ENSGACG00000000027;ID_1044/ENSGACG00000012377;ID_1115/ENSGACG00000006776;ID_1238/ENSGACG00000017929;ID_1897/ENSGACG00000017929;ID_1464/ENSGACG00000000856;ID_1791/ENSGACG000000053…	3.64343817335295e-11
Spermatogonia	molecular_function	0003697 single-stranded DNA binding	ID_1002/ENSGACG00000013909;ID_8014/ENSGACG00000013909;ID_1044/ENSGACG00000012377;ID_1238/ENSGACG00000017929;ID_1897/ENSGACG00000017929;ID_2958/ENSGACG00000016541;ID_3218/ENSGACG00000002745;ID_4429/ENSGACG00000013328;ID_6450/ENSGACG00000016398;ID_7375/ENSGACG00000016398	1.67885484737570e-10
Spermatogonia	molecular_function	0004839 ubiquitin activating enzyme activity	ID_3798/ENSGACG00000003219;ID_7910/ENSGACG00000003219;ID_4520/ENSGACG00000009903;ID_8059/ENSGACG00000012342	6.69291768719886e-10
Spermatogonia	molecular_function	0003723 RNA binding	ID_1080/ENSGACG00000000930;ID_7170/ENSGACG00000020165;ID_1163/ENSGACG00000020165;ID_4813/ENSGACG00000020165;ID_8247/ENSGACG00000020165;ID_812/ENSGACG00000016301;ID_6828/ENSDARG00000032614;ID_6301/ENSGACG00000010704;ID_3551/ENSGACG00000020564;ID_7579/ENSGACG00000016738;ID_231/ENSGACG00000020004;ID_310/ENSGACG00000007001;ID_455/ENSGACG00000010920;ID_590/ENSGACG00000006878;ID_942/ENSGACG00000006582;…	2.86527759357745e-09
Spermatogonia	molecular_function	0003678 DNA helicase activity	ID_3783/ENSGACG00000004868;ID_1044/ENSGACG00000012377;ID_1238/ENSGACG00000017929;ID_1897/ENSGACG00000017929;ID_6450/ENSGACG00000016398;ID_7375/ENSGACG00000016398;ID_6863/ENSGACG00000018705;ID_9178/ENSGACG00000012407	3.63147620680183e-09
Spermatogonia	molecular_function	0004298 threonine-type endopeptidase activity	ID_942/ENSGACG00000006582;ID_1046/ENSGACG00000014243;ID_2638/ENSGACG00000001306;ID_2823/ENSGACG00000018309;ID_7379/ENSGACG00000005807;ID_7783/ENSGACG00000001293	3.63147620680183e-09
Spermatogonia	molecular_function	0003676 nucleic acid binding	ID_7533/ENSGACG00000013814;ID_1080/ENSGACG00000000930;ID_3125/ENSGACG00000019335;ID_7170/ENSGACG00000020165;ID_1163/ENSGACG00000020165;ID_4813/ENSGACG00000020165;ID_8247/ENSGACG00000020165;ID_2172/ENSGACG00000004108;ID_812/ENSGACG00000016301;ID_3286/ENSGACG00000002407;ID_5241/ENSDARG00000056339;ID_7761/ENSGACG00000014098;ID_6828/ENSDARG00000032614;ID_3783/ENSGACG00000004868;ID_6301/ENSGACG0000001…	1.18632143708428e-08
Spermatogonia	molecular_function	0043566 structure-specific DNA binding	ID_3783/ENSGACG00000004868;ID_1002/ENSGACG00000013909;ID_8014/ENSGACG00000013909;ID_1044/ENSGACG00000012377;ID_1238/ENSGACG00000017929;ID_1897/ENSGACG00000017929;ID_1791/ENSGACG00000005392;ID_5125/ENSGACG00000005392;ID_2958/ENSGACG00000016541;ID_3218/ENSGACG00000002745;ID_4429/ENSGACG00000013328;ID_6450/ENSGACG00000016398;ID_7375/ENSGACG00000016398;ID_6692/ENSGACG00000004456	1.24057653421124e-08
Spermatogonia	molecular_function	0000166 nucleotide binding	ID_7533/ENSGACG00000013814;ID_3125/ENSGACG00000019335;ID_7170/ENSGACG00000020165;ID_1163/ENSGACG00000020165;ID_4813/ENSGACG00000020165;ID_8247/ENSGACG00000020165;ID_2172/ENSGACG00000004108;ID_5241/ENSDARG00000056339;ID_2502/ENSGACG00000010517;ID_3419/ENSGACG00000010517;ID_3150/ENSGACG00000013533;ID_7608/ENSGACG00000019293;ID_414/ENSGACG00000012875;ID_6828/ENSDARG00000032614;ID_8944/ENSGACG0000001…	8.45958636532652e-08
Spermatogonia	molecular_function	0008026 ATP-dependent helicase activity	ID_3125/ENSGACG00000019335;ID_3783/ENSGACG00000004868;ID_231/ENSGACG00000020004;ID_1464/ENSGACG00000000856;ID_2785/ENSGACG00000015323;ID_3348/ENSGACG00000003177;ID_3503/ENSGACG00000003177;ID_5004/ENSGACG00000003177;ID_6863/ENSGACG00000018705;ID_7777/ENSGACG00000017238;ID_8348/ENSGACG00000017238;ID_9178/ENSGACG00000012407	9.33015254241868e-08
Spermatogonia	molecular_function	0004857 enzyme inhibitor activity	ID_3150/ENSGACG00000013533;ID_68/ENSGACG00000019393;ID_8577/ENSGACG00000016633;ID_1533/ENSGACG00000016633;ID_3216/ENSGACG00000016633;ID_4416/ENSGACG00000016633;ID_308/ENSGACG00000017484;ID_5516/ENSGACG00000017484;ID_6955/ENSGACG00000017484;ID_597/ENSGACG00000006375;ID_942/ENSGACG00000006582;ID_1046/ENSGACG00000014243;ID_2482/ENSGACG00000005640;ID_2638/ENSGACG00000001306;ID_2676/ENSGACG00000005083…	3.26980195639396e-07
Spermatogonia	molecular_function	0043021 ribonucleoprotein binding	ID_8577/ENSGACG00000016633;ID_1533/ENSGACG00000016633;ID_3216/ENSGACG00000016633;ID_4416/ENSGACG00000016633;ID_1127/ENSGACG00000013746;ID_9109/ENSGACG00000013746;ID_5825/ENSGACG00000004373;ID_6173/ENSGACG00000011464;ID_6254/ENSGACG00000010028;ID_6493/ENSGACG00000006018	4.11187290455066e-07
Spermatogonia	molecular_function	0008408 3'-5' exonuclease activity	ID_3551/ENSGACG00000020564;ID_2622/ENSGACG00000012986;ID_3161/ENSGACG00000012911;ID_3251/ENSGACG00000017773;ID_6000/ENSGACG00000003085	6.41196258327263e-07
Spermatogonia	cellular_component	0005634 nucleus	ID_570/ENSGACG00000018295;ID_7533/ENSGACG00000013814;ID_3125/ENSGACG00000019335;ID_7170/ENSGACG00000020165;ID_1163/ENSGACG00000020165;ID_4813/ENSGACG00000020165;ID_8247/ENSGACG00000020165;ID_2172/ENSGACG00000004108;ID_812/ENSGACG00000016301;ID_3286/ENSGACG00000002407;ID_828/ENSGACG00000017099;ID_6536/ENSGACG00000017099;ID_4226/ENSGACG00000000373;ID_7761/ENSGACG00000014098;ID_3783/ENSGACG000000048…	9.17985916717325e-17
Spermatogonia	cellular_component	0005832 chaperonin-containing T-complex	ID_2533/ENSGACG00000010080;ID_7986/ENSGACG00000010080;ID_1168/ENSGACG00000014681;ID_2759/ENSGACG00000014681;ID_1383/ENSGACG00000009066;ID_7904/ENSGACG00000009066;ID_7932/ENSGACG00000009066;ID_8331/ENSGACG00000002643	1.20495774572255e-16
Spermatogonia	cellular_component	0005657 replication fork	ID_3286/ENSGACG00000002407;ID_8368/ENSGACG00000005726;ID_1002/ENSGACG00000013909;ID_8014/ENSGACG00000013909;ID_1423/ENSGACG00000006105;ID_3620/ENSGACG00000002080;ID_6069/ENSGACG00000004469;ID_6450/ENSGACG00000016398;ID_7375/ENSGACG00000016398;ID_6456/ENSGACG00000020554	7.39673582675789e-16
Spermatogonia	cellular_component	0005663 DNA replication factor C complex	ID_8368/ENSGACG00000005726;ID_3620/ENSGACG00000002080;ID_6456/ENSGACG00000020554	3.74512632183824e-12
Spermatogonia	cellular_component	0044428 nuclear part	ID_7170/ENSGACG00000020165;ID_1163/ENSGACG00000020165;ID_4813/ENSGACG00000020165;ID_8247/ENSGACG00000020165;ID_3286/ENSGACG00000002407;ID_3783/ENSGACG00000004868;ID_4004/ENSGACG00000011792;ID_7506/ENSGACG00000007069;ID_8368/ENSGACG00000005726;ID_231/ENSGACG00000020004;ID_262/ENSGACG00000005437;ID_455/ENSGACG00000010920;ID_825/ENSGACG00000000027;ID_4292/ENSGACG00000000027;ID_936/ENSGACG00000001454…	4.89937459489609e-12
Spermatogonia	cellular_component	0015030 Cajal body	ID_3885/ENSGACG00000004194;ID_6173/ENSGACG00000011464;ID_7756/ENSGACG00000014605	8.24186597298617e-10
Spermatogonia	cellular_component	0005839 proteasome core complex	ID_942/ENSGACG00000006582;ID_1046/ENSGACG00000014243;ID_2638/ENSGACG00000001306;ID_2823/ENSGACG00000018309;ID_7379/ENSGACG00000005807;ID_7783/ENSGACG00000001293	1.28979671524085e-09
Spermatogonia	cellular_component	0031981 nuclear lumen	ID_7170/ENSGACG00000020165;ID_1163/ENSGACG00000020165;ID_4813/ENSGACG00000020165;ID_8247/ENSGACG00000020165;ID_3286/ENSGACG00000002407;ID_3783/ENSGACG00000004868;ID_4004/ENSGACG00000011792;ID_8368/ENSGACG00000005726;ID_262/ENSGACG00000005437;ID_455/ENSGACG00000010920;ID_825/ENSGACG00000000027;ID_4292/ENSGACG00000000027;ID_936/ENSGACG00000001454;ID_1002/ENSGACG00000013909;ID_8014/ENSGACG0000001390…	1.48510355295121e-09
Spermatogonia	cellular_component	0070013 intracellular organelle lumen	ID_7170/ENSGACG00000020165;ID_1163/ENSGACG00000020165;ID_4813/ENSGACG00000020165;ID_8247/ENSGACG00000020165;ID_3286/ENSGACG00000002407;ID_3783/ENSGACG00000004868;ID_4004/ENSGACG00000011792;ID_6481/ENSGACG00000011314;ID_8577/ENSGACG00000016633;ID_1533/ENSGACG00000016633;ID_3216/ENSGACG00000016633;ID_4416/ENSGACG00000016633;ID_8368/ENSGACG00000005726;ID_262/ENSGACG00000005437;ID_455/ENSGACG00000010…	1.72501336193470e-09
Spermatogonia	cellular_component	0005654 nucleoplasm	ID_7170/ENSGACG00000020165;ID_1163/ENSGACG00000020165;ID_4813/ENSGACG00000020165;ID_8247/ENSGACG00000020165;ID_3286/ENSGACG00000002407;ID_3783/ENSGACG00000004868;ID_4004/ENSGACG00000011792;ID_8368/ENSGACG00000005726;ID_262/ENSGACG00000005437;ID_455/ENSGACG00000010920;ID_825/ENSGACG00000000027;ID_4292/ENSGACG00000000027;ID_936/ENSGACG00000001454;ID_1002/ENSGACG00000013909;ID_8014/ENSGACG0000001390…	2.0874439538512e-09
Spermatogonia	cellular_component	0043596 nuclear replication fork	ID_1002/ENSGACG00000013909;ID_8014/ENSGACG00000013909;ID_1423/ENSGACG00000006105;ID_6069/ENSGACG00000004469;ID_6450/ENSGACG00000016398;ID_7375/ENSGACG00000016398	2.83244673472896e-09
Spermatogonia	cellular_component	0044424 intracellular part	ID_570/ENSGACG00000018295;ID_7533/ENSGACG00000013814;ID_3125/ENSGACG00000019335;ID_7170/ENSGACG00000020165;ID_1163/ENSGACG00000020165;ID_4813/ENSGACG00000020165;ID_8247/ENSGACG00000020165;ID_2172/ENSGACG00000004108;ID_812/ENSGACG00000016301;ID_3286/ENSGACG00000002407;ID_2502/ENSGACG00000010517;ID_3419/ENSGACG00000010517;ID_3150/ENSGACG00000013533;ID_828/ENSGACG00000017099;ID_6536/ENSGACG000000170…	6.8436195942635e-09
Spermatogonia	cellular_component	0044454 nuclear chromosome part	ID_7506/ENSGACG00000007069;ID_825/ENSGACG00000000027;ID_4292/ENSGACG00000000027;ID_1002/ENSGACG00000013909;ID_8014/ENSGACG00000013909;ID_1383/ENSGACG00000009066;ID_7904/ENSGACG00000009066;ID_7932/ENSGACG00000009066;ID_1423/ENSGACG00000006105;ID_1791/ENSGACG00000005392;ID_5125/ENSGACG00000005392;ID_6069/ENSGACG00000004469;ID_6450/ENSGACG00000016398;ID_7375/ENSGACG00000016398	5.69949651428359e-08
Spermatogonia	cellular_component	0000502 proteasome complex	ID_942/ENSGACG00000006582;ID_1046/ENSGACG00000014243;ID_2232/ENSGACG00000015167;ID_2638/ENSGACG00000001306;ID_2823/ENSGACG00000018309;ID_6104/ENSGACG00000015724;ID_6405/ENSGACG00000015724;ID_7379/ENSGACG00000005807;ID_7783/ENSGACG00000001293	3.09081242735725e-07
Spermatogonia	cellular_component	0030684 preribosome	ID_2180/ENSGACG00000001488;ID_4280/ENSGACG00000008251;ID_9132/ENSDARG00000067838	4.03974526982929e-07
Spermatogonia	cellular_component	0044427 chromosomal part	ID_570/ENSGACG00000018295;ID_7533/ENSGACG00000013814;ID_3286/ENSGACG00000002407;ID_7761/ENSGACG00000014098;ID_7506/ENSGACG00000007069;ID_8368/ENSGACG00000005726;ID_825/ENSGACG00000000027;ID_4292/ENSGACG00000000027;ID_1002/ENSGACG00000013909;ID_8014/ENSGACG00000013909;ID_1383/ENSGACG00000009066;ID_7904/ENSGACG00000009066;ID_7932/ENSGACG00000009066;ID_1423/ENSGACG00000006105;ID_1791/ENSGACG00000005…	7.92720150688577e-09
Spermatogonia	cellular_component	0005694 chromosome	ID_570/ENSGACG00000018295;ID_7533/ENSGACG00000013814;ID_3286/ENSGACG00000002407;ID_7761/ENSGACG00000014098;ID_7506/ENSGACG00000007069;ID_8368/ENSGACG00000005726;ID_825/ENSGACG00000000027;ID_4292/ENSGACG00000000027;ID_1002/ENSGACG00000013909;ID_8014/ENSGACG00000013909;ID_1383/ENSGACG00000009066;ID_7904/ENSGACG00000009066;ID_7932/ENSGACG00000009066;ID_1423/ENSGACG00000006105;ID_1791/ENSGACG00000005…	6.50166100625667e-08
Meiotic/Post-Meiotic	biological_process	0007049 cell cycle	ID_4443/ENSGACG00000020717;ID_738/ENSDARG00000034855;ID_2801/ENSGACG00000017679;ID_5286/ENSGACG00000009916;ID_2002/ENSGACG00000009916;ID_407/ENSGACG00000011700;ID_3197/ENSGACG00000020554;ID_564/ENSGACG00000003681;ID_4860/ENSGACG00000011074;ID_8081/ENSGACG00000015565;ID_53/ENSGACG00000010292;ID_190/ENSGACG00000003290;ID_466/ENSGACG00000018014;ID_7854/ENSGACG00000018014;ID_1211/ENSGACG00000016208;I…	1.51416462837385e-11
Meiotic/Post-Meiotic	biological_process	0051301 cell division	ID_738/ENSDARG00000034855;ID_2801/ENSGACG00000017679;ID_5286/ENSGACG00000009916;ID_2002/ENSGACG00000009916;ID_3197/ENSGACG00000020554;ID_4860/ENSGACG00000011074;ID_53/ENSGACG00000010292;ID_190/ENSGACG00000003290;ID_466/ENSGACG00000018014;ID_7854/ENSGACG00000018014;ID_1582/ENSGACG00000002518;ID_1759/ENSGACG00000011626;ID_1821/ENSGACG00000015988;ID_1925/ENSGACG00000001594;ID_2015/ENSGACG00000015927…	4.43756749795126e-19
Meiotic/Post-Meiotic	biological_process	0000087 M phase of mitotic cell cycle	ID_5286/ENSGACG00000009916;ID_2002/ENSGACG00000009916;ID_4860/ENSGACG00000011074;ID_53/ENSGACG00000010292;ID_190/ENSGACG00000003290;ID_466/ENSGACG00000018014;ID_7854/ENSGACG00000018014;ID_1582/ENSGACG00000002518;ID_1925/ENSGACG00000001594;ID_2015/ENSGACG00000015927;ID_2289/ENSDARG00000013438;ID_2577/ENSGACG00000010712;ID_3333/ENSDARG00000071567;ID_3713/ENSGACG00000017487_ENSGACG00000017292;ID_411…	2.34303163178878e-16
Meiotic/Post-Meiotic	biological_process	0007067 mitosis	ID_5286/ENSGACG00000009916;ID_2002/ENSGACG00000009916;ID_4860/ENSGACG00000011074;ID_53/ENSGACG00000010292;ID_190/ENSGACG00000003290;ID_466/ENSGACG00000018014;ID_7854/ENSGACG00000018014;ID_1582/ENSGACG00000002518;ID_1925/ENSGACG00000001594;ID_2015/ENSGACG00000015927;ID_2289/ENSDARG00000013438;ID_2577/ENSGACG00000010712;ID_3713/ENSGACG00000017487_ENSGACG00000017292;ID_4115/ENSGACG00000020757;ID_412…	2.77002902115848e-14
Meiotic/Post-Meiotic	biological_process	0000278 mitotic cell cycle	ID_5286/ENSGACG00000009916;ID_2002/ENSGACG00000009916;ID_564/ENSGACG00000003681;ID_4860/ENSGACG00000011074;ID_53/ENSGACG00000010292;ID_190/ENSGACG00000003290;ID_466/ENSGACG00000018014;ID_7854/ENSGACG00000018014;ID_1582/ENSGACG00000002518;ID_1925/ENSGACG00000001594;ID_2015/ENSGACG00000015927;ID_2289/ENSDARG00000013438;ID_2577/ENSGACG00000010712;ID_3333/ENSDARG00000071567;ID_3569/ENSGACG00000019909…	3.26691850471387e-09
Meiotic/Post-Meiotic	biological_process	0000079 regulation of cyclin-dependent protein kinase activity	ID_1759/ENSGACG00000011626;ID_2024/ENSGACG00000004512;ID_2118/ENSGACG00000017737;ID_3569/ENSGACG00000019909;ID_4245/ENSGACG00000011791;ID_5520/ENSGACG00000004851;ID_6420/ENSGACG00000013773;ID_6922/ENSGACG00000009408;ID_8736/ENSGACG00000012873	7.72269881154958e-08
Meiotic/Post-Meiotic	biological_process	0030261 chromosome condensation	ID_53/ENSGACG00000010292;ID_2015/ENSGACG00000015927;ID_3603/ENSGACG00000008498;ID_4382/ENSGACG00000008498;ID_5351/ENSGACG00000016204	1.82740531460483e-07
Meiotic/Post-Meiotic	biological_process	0006457 protein folding	ID_5459/ENSGACG00000012845;ID_3274/ENSGACG00000004249;ID_7618/ENSGACG00000020355;ID_8513/ENSGACG00000013530;ID_3377/ENSGACG00000013530;ID_7492/ENSGACG00000002667;ID_202/ENSDARG00000012295;ID_450/ENSGACG00000017429;ID_526/ENSGACG00000010267;ID_1807/ENSGACG00000003222;ID_1952/ENSGACG00000004625;ID_2250/ENSGACG00000013836;ID_2833/ENSGACG00000010454;ID_2886/ENSGACG00000006169;ID_2888/ENSGACG000000128…	4.04847001234643e-07
Meiotic/Post-Meiotic	biological_process	0022402 cell cycle process	ID_4443/ENSGACG00000020717;ID_738/ENSDARG00000034855;ID_5286/ENSGACG00000009916;ID_2002/ENSGACG00000009916;ID_407/ENSGACG00000011700;ID_564/ENSGACG00000003681;ID_4860/ENSGACG00000011074;ID_53/ENSGACG00000010292;ID_190/ENSGACG00000003290;ID_466/ENSGACG00000018014;ID_7854/ENSGACG00000018014;ID_1540/ENSGACG00000016598;ID_5704/ENSGACG00000016598;ID_1582/ENSGACG00000002518;ID_1925/ENSGACG00000001594;I…	2.17560318177749e-13
Meiotic/Post-Meiotic	biological_process	0007059 chromosome segregation	ID_5286/ENSGACG00000009916;ID_2002/ENSGACG00000009916;ID_4860/ENSGACG00000011074;ID_53/ENSGACG00000010292;ID_1925/ENSGACG00000001594;ID_2015/ENSGACG00000015927;ID_2289/ENSDARG00000013438;ID_3603/ENSGACG00000008498;ID_4382/ENSGACG00000008498;ID_3678/ENSGACG00000005223;ID_4115/ENSGACG00000020757;ID_5351/ENSGACG00000016204	7.5060984231261e-11
Meiotic/Post-Meiotic	biological_process	0007126 meiosis	ID_4443/ENSGACG00000020717;ID_738/ENSDARG00000034855;ID_5286/ENSGACG00000009916;ID_2002/ENSGACG00000009916;ID_1928/ENSGACG00000020074;ID_2289/ENSDARG00000013438;ID_3608/ENSGACG00000014224;ID_3678/ENSGACG00000005223;ID_4115/ENSGACG00000020757;ID_5480/ENSGACG00000004755;ID_5520/ENSGACG00000004851;ID_6238/ENSGACG00000004516;ID_8267/ENSGACG00000004516;ID_6618/ENSGACG00000020558;ID_8277/ENSGACG0000000…	8.69425089719669e-11
Meiotic/Post-Meiotic	biological_process	0000070 mitotic sister chromatid segregation	ID_5286/ENSGACG00000009916;ID_2002/ENSGACG00000009916;ID_53/ENSGACG00000010292;ID_1925/ENSGACG00000001594;ID_2015/ENSGACG00000015927;ID_4115/ENSGACG00000020757;ID_5351/ENSGACG00000016204	2.31615603000732e-10
Meiotic/Post-Meiotic	biological_process	0001539 ciliary or flagellar motility	ID_4660/ENSGACG00000002328;ID_1233/ENSGACG00000006533;ID_3060/ENSDARG00000043740;ID_4244/ENSGACG00000008967;ID_5620/ENSGACG00000016715;ID_6850/ENSGACG00000002286;ID_6851/ENSGACG00000002639;ID_6942/ENSGACG00000015546;ID_8493/ENSDARG00000055736;ID_8656/ENSGACG00000002137	5.85804274539032e-08
Meiotic/Post-Meiotic	biological_process	0000279 M phase	ID_4443/ENSGACG00000020717;ID_738/ENSDARG00000034855;ID_5286/ENSGACG00000009916;ID_2002/ENSGACG00000009916;ID_4860/ENSGACG00000011074;ID_53/ENSGACG00000010292;ID_190/ENSGACG00000003290;ID_466/ENSGACG00000018014;ID_7854/ENSGACG00000018014;ID_1582/ENSGACG00000002518;ID_1925/ENSGACG00000001594;ID_1928/ENSGACG00000020074;ID_2015/ENSGACG00000015927;ID_2289/ENSDARG00000013438;ID_2577/ENSGACG00000010712…	4.47795001054496e-20
Meiotic/Post-Meiotic	biological_process	0022403 cell cycle phase	ID_4443/ENSGACG00000020717;ID_738/ENSDARG00000034855;ID_5286/ENSGACG00000009916;ID_2002/ENSGACG00000009916;ID_4860/ENSGACG00000011074;ID_53/ENSGACG00000010292;ID_190/ENSGACG00000003290;ID_466/ENSGACG00000018014;ID_7854/ENSGACG00000018014;ID_1582/ENSGACG00000002518;ID_1925/ENSGACG00000001594;ID_1928/ENSGACG00000020074;ID_2015/ENSGACG00000015927;ID_2289/ENSDARG00000013438;ID_2577/ENSGACG00000010712…	6.75927996632449e-17
Meiotic/Post-Meiotic	biological_process	0007018 microtubule-based movement	ID_4660/ENSGACG00000002328;ID_3077/ENSGACG00000010471;ID_7666/ENSGACG00000010471;ID_1194/ENSGACG00000004095;ID_1365/ENSGACG00000020689;ID_2112/ENSGACG00000013114;ID_3449/ENSGACG00000013114;ID_2498/ENSGACG00000020289;ID_2625/ENSGACG00000020289;ID_2761/ENSGACG00000015644;ID_3748/ENSGACG00000018863;ID_4006/ENSGACG00000002302;ID_4244/ENSGACG00000008967;ID_4690/ENSGACG00000007016;ID_5463/ENSGACG000000…	4.97571314731536e-15
Meiotic/Post-Meiotic	biological_process	0030705 cytoskeleton-dependent intracellular transport	ID_4660/ENSGACG00000002328;ID_3077/ENSGACG00000010471;ID_7666/ENSGACG00000010471;ID_1194/ENSGACG00000004095;ID_1365/ENSGACG00000020689;ID_2112/ENSGACG00000013114;ID_3449/ENSGACG00000013114;ID_2498/ENSGACG00000020289;ID_2625/ENSGACG00000020289;ID_2761/ENSGACG00000015644;ID_3748/ENSGACG00000018863;ID_4006/ENSGACG00000002302;ID_4244/ENSGACG00000008967;ID_4690/ENSGACG00000007016;ID_5463/ENSGACG000000…	6.68200918052129e-13
Meiotic/Post-Meiotic	biological_process	0007017 microtubule-based process	ID_704/ENSGACG00000019396;ID_4860/ENSGACG00000011074;ID_4660/ENSGACG00000002328;ID_3077/ENSGACG00000010471;ID_7666/ENSGACG00000010471;ID_190/ENSGACG00000003290;ID_1194/ENSGACG00000004095;ID_1365/ENSGACG00000020689;ID_1584/ENSGACG00000003321;ID_2112/ENSGACG00000013114;ID_3449/ENSGACG00000013114;ID_2498/ENSGACG00000020289;ID_2625/ENSGACG00000020289;ID_2761/ENSGACG00000015644;ID_3748/ENSGACG00000018…	2.21866620610104e-12
Meiotic/Post-Meiotic	molecular_function	0003774 motor activity	ID_5280/ENSGACG00000003355;ID_4660/ENSGACG00000002328;ID_6998/ENSGACG00000010018;ID_5288/ENSGACG00000010388;ID_1233/ENSGACG00000006533;ID_1365/ENSGACG00000020689;ID_1393/ENSGACG00000003003_ENSGACG00000002933_ENSGACG00000002902;ID_4847/ENSGACG00000003003_ENSGACG00000002933_ENSGACG00000002902;ID_2498/ENSGACG00000020289;ID_2625/ENSGACG00000020289;ID_2761/ENSGACG00000015644;ID_2952/ENSGACG00000001265…	6.99460454756842e-10
Meiotic/Post-Meiotic	molecular_function	0003777 microtubule motor activity	ID_4660/ENSGACG00000002328;ID_5288/ENSGACG00000010388;ID_1365/ENSGACG00000020689;ID_2498/ENSGACG00000020289;ID_2625/ENSGACG00000020289;ID_2761/ENSGACG00000015644;ID_4006/ENSGACG00000002302;ID_4244/ENSGACG00000008967;ID_6851/ENSGACG00000002639;ID_7306/ENSGACG00000004747;ID_8493/ENSDARG00000055736;ID_8520/ENSGACG00000013814;ID_8718/ENSDARG00000010948;ID_8790/ENSGACG00000004060	2.30158077918377e-09
Meiotic/Post-Meiotic	cellular_component	0044427 chromosomal part	ID_4443/ENSGACG00000020717;ID_5286/ENSGACG00000009916;ID_2002/ENSGACG00000009916;ID_3197/ENSGACG00000020554;ID_4860/ENSGACG00000011074;ID_53/ENSGACG00000010292;ID_526/ENSGACG00000010267;ID_1013/ENSGACG00000015607;ID_1119/ENSGACG00000017647;ID_1305/ENSGACG00000004347;ID_1765/ENSGACG00000012755;ID_1870/ENSGACG00000004626;ID_1925/ENSGACG00000001594;ID_2015/ENSGACG00000015927;ID_2121/ENSDARG000000689…	3.49886345614959e-09
Meiotic/Post-Meiotic	cellular_component	0005694 chromosome	ID_4443/ENSGACG00000020717;ID_5286/ENSGACG00000009916;ID_2002/ENSGACG00000009916;ID_2996/ENSGACG00000018490;ID_3197/ENSGACG00000020554;ID_4860/ENSGACG00000011074;ID_2827/ENSGACG00000009689;ID_53/ENSGACG00000010292;ID_526/ENSGACG00000010267;ID_1013/ENSGACG00000015607;ID_1119/ENSGACG00000017647;ID_1305/ENSGACG00000004347;ID_1765/ENSGACG00000012755;ID_1784/ENSGACG00000004408;ID_1870/ENSGACG000000046…	1.21818970986852e-12
Meiotic/Post-Meiotic	cellular_component	0000775 chromosome, centromeric region	ID_5286/ENSGACG00000009916;ID_2002/ENSGACG00000009916;ID_4860/ENSGACG00000011074;ID_1925/ENSGACG00000001594;ID_2213/ENSGACG00000018561;ID_4115/ENSGACG00000020757;ID_5119/ENSGACG00000006733;ID_6217/ENSGACG00000006484;ID_7338/ENSGACG00000012499;ID_8520/ENSGACG00000013814;ID_8673/ENSGACG00000017312	2.61994719075791e-09
Meiotic/Post-Meiotic	cellular_component	0005814 centriole	ID_4690/ENSGACG00000007016;ID_5620/ENSGACG00000016715;ID_6942/ENSGACG00000015546	6.60078486412456e-09
Meiotic/Post-Meiotic	cellular_component	0005815 microtubule organizing center	ID_5286/ENSGACG00000009916;ID_2002/ENSGACG00000009916;ID_6372/ENSGACG00000013899;ID_466/ENSGACG00000018014;ID_7854/ENSGACG00000018014;ID_1194/ENSGACG00000004095;ID_1925/ENSGACG00000001594;ID_2668/ENSGACG00000004883;ID_2761/ENSGACG00000015644;ID_4172/ENSGACG00000018061;ID_4690/ENSGACG00000007016;ID_4988/ENSGACG00000010060;ID_5520/ENSGACG00000004851;ID_5620/ENSGACG00000016715;ID_6217/ENSGACG0000000…	1.17239546768145e-08
Meiotic/Post-Meiotic	cellular_component	0000776 kinetochore	ID_4860/ENSGACG00000011074;ID_1925/ENSGACG00000001594;ID_2213/ENSGACG00000018561;ID_4115/ENSGACG00000020757;ID_5119/ENSGACG00000006733;ID_6217/ENSGACG00000006484;ID_7338/ENSGACG00000012499	1.23940733722801e-08
Meiotic/Post-Meiotic	cellular_component	0000777 condensed chromosome kinetochore	ID_4860/ENSGACG00000011074;ID_2213/ENSGACG00000018561;ID_4115/ENSGACG00000020757;ID_5119/ENSGACG00000006733;ID_7338/ENSGACG00000012499	2.03651135560152e-07
Meiotic/Post-Meiotic	cellular_component	0005858 axonemal dynein complex	ID_4660/ENSGACG00000002328;ID_5288/ENSGACG00000010388;ID_4006/ENSGACG00000002302;ID_4244/ENSGACG00000008967;ID_6851/ENSGACG00000002639;ID_8493/ENSDARG00000055736	4.48914955111041e-16
Meiotic/Post-Meiotic	cellular_component	0043232 intracellular non-membrane-bounded organelle	ID_5371/ENSGACG00000006052;ID_3108/ENSGACG00000006052;ID_965/ENSGACG00000003574;ID_4443/ENSGACG00000020717;ID_704/ENSGACG00000019396;ID_5286/ENSGACG00000009916;ID_2002/ENSGACG00000009916;ID_2996/ENSGACG00000018490;ID_3197/ENSGACG00000020554;ID_5280/ENSGACG00000003355;ID_1773/ENSGACG00000013027;ID_4860/ENSGACG00000011074;ID_3917/ENSGACG00000006066;ID_3059/ENSGACG00000006066;ID_4660/ENSGACG00000002…	3.01193140564573e-14
Meiotic/Post-Meiotic	cellular_component	0030286 dynein complex	ID_5280/ENSGACG00000003355;ID_4660/ENSGACG00000002328;ID_5288/ENSGACG00000010388;ID_4006/ENSGACG00000002302;ID_4244/ENSGACG00000008967;ID_6217/ENSGACG00000006484;ID_6851/ENSGACG00000002639;ID_8493/ENSDARG00000055736;ID_8790/ENSGACG00000004060	3.3443766259442e-14
Meiotic/Post-Meiotic	cellular_component	0000793 condensed chromosome	ID_5286/ENSGACG00000009916;ID_2002/ENSGACG00000009916;ID_4860/ENSGACG00000011074;ID_53/ENSGACG00000010292;ID_2015/ENSGACG00000015927;ID_2213/ENSGACG00000018561;ID_2289/ENSDARG00000013438;ID_3603/ENSGACG00000008498;ID_4382/ENSGACG00000008498;ID_4115/ENSGACG00000020757;ID_4123/ENSGACG00000000539;ID_4604/ENSGACG00000000539;ID_5119/ENSGACG00000006733;ID_5480/ENSGACG00000004755;ID_6238/ENSGACG00000004…	1.07708954861435e-11
Meiotic/Post-Meiotic	cellular_component	0005813 centrosome	ID_5286/ENSGACG00000009916;ID_2002/ENSGACG00000009916;ID_6372/ENSGACG00000013899;ID_466/ENSGACG00000018014;ID_7854/ENSGACG00000018014;ID_1194/ENSGACG00000004095;ID_2668/ENSGACG00000004883;ID_2761/ENSGACG00000015644;ID_4172/ENSGACG00000018061;ID_4690/ENSGACG00000007016;ID_4988/ENSGACG00000010060;ID_5520/ENSGACG00000004851;ID_5620/ENSGACG00000016715;ID_6217/ENSGACG00000006484;ID_6942/ENSGACG0000001…	9.12760155600503e-09
Meiotic/Post-Meiotic	cellular_component	0044463 cell projection part	ID_4660/ENSGACG00000002328;ID_5288/ENSGACG00000010388;ID_1955/ENSGACG00000011373;ID_3748/ENSGACG00000018863;ID_3944/ENSGACG00000009276;ID_4006/ENSGACG00000002302;ID_4244/ENSGACG00000008967;ID_4513/ENSGACG00000018742;ID_4540/ENSGACG00000018404;ID_5620/ENSGACG00000016715;ID_6851/ENSGACG00000002639;ID_6942/ENSGACG00000015546;ID_7715/ENSGACG00000002493;ID_8493/ENSDARG00000055736;ID_8656/ENSGACG000000…	3.6842176028973e-08
Meiotic/Post-Meiotic	cellular_component	0015630 microtubule cytoskeleton	ID_704/ENSGACG00000019396;ID_5286/ENSGACG00000009916;ID_2002/ENSGACG00000009916;ID_5280/ENSGACG00000003355;ID_4660/ENSGACG00000002328;ID_6372/ENSGACG00000013899;ID_3077/ENSGACG00000010471;ID_7666/ENSGACG00000010471;ID_5288/ENSGACG00000010388;ID_6635/ENSGACG00000009693;ID_466/ENSGACG00000018014;ID_7854/ENSGACG00000018014;ID_1194/ENSGACG00000004095;ID_1365/ENSGACG00000020689;ID_1582/ENSGACG00000002…	1.937942228816e-26
Meiotic/Post-Meiotic	cellular_component	0005874 microtubule	ID_704/ENSGACG00000019396;ID_5280/ENSGACG00000003355;ID_4660/ENSGACG00000002328;ID_3077/ENSGACG00000010471;ID_7666/ENSGACG00000010471;ID_5288/ENSGACG00000010388;ID_6635/ENSGACG00000009693;ID_1194/ENSGACG00000004095;ID_1365/ENSGACG00000020689;ID_1582/ENSGACG00000002518;ID_1584/ENSGACG00000003321;ID_1807/ENSGACG00000003222;ID_1918/ENSGACG00000014479_ENSGACG00000015906_ENSGACG00000001727;ID_2112/ENS…	6.69192422141875e-26
Meiotic/Post-Meiotic	cellular_component	0005930 axoneme	ID_4660/ENSGACG00000002328;ID_5288/ENSGACG00000010388;ID_3944/ENSGACG00000009276;ID_4006/ENSGACG00000002302;ID_4244/ENSGACG00000008967;ID_6851/ENSGACG00000002639;ID_7715/ENSGACG00000002493;ID_8493/ENSDARG00000055736	8.02531614872935e-21
Meiotic/Post-Meiotic	cellular_component	0044430 cytoskeletal part	ID_704/ENSGACG00000019396;ID_5286/ENSGACG00000009916;ID_2002/ENSGACG00000009916;ID_5280/ENSGACG00000003355;ID_4660/ENSGACG00000002328;ID_6372/ENSGACG00000013899;ID_6998/ENSGACG00000010018;ID_3077/ENSGACG00000010471;ID_7666/ENSGACG00000010471;ID_5288/ENSGACG00000010388;ID_6635/ENSGACG00000009693;ID_466/ENSGACG00000018014;ID_7854/ENSGACG00000018014;ID_1194/ENSGACG00000004095;ID_1365/ENSGACG00000020…	8.75046559240656e-17
Meiotic/Post-Meiotic	cellular_component	0005929 cilium	ID_992/ENSGACG00000005314;ID_4660/ENSGACG00000002328;ID_5288/ENSGACG00000010388;ID_1201/ENSGACG00000010480;ID_1918/ENSGACG00000014479_ENSGACG00000015906_ENSGACG00000001727;ID_3748/ENSGACG00000018863;ID_3944/ENSGACG00000009276;ID_4006/ENSGACG00000002302;ID_5730/ENSGACG00000002021;ID_6851/ENSGACG00000002639;ID_6942/ENSGACG00000015546;ID_7715/ENSGACG00000002493;ID_8493/ENSDARG00000055736;ID_8732/ENS…	3.01742198265028e-16
Meiotic/Post-Meiotic	cellular_component	0005856 cytoskeleton	ID_704/ENSGACG00000019396;ID_5286/ENSGACG00000009916;ID_2002/ENSGACG00000009916;ID_5280/ENSGACG00000003355;ID_1773/ENSGACG00000013027;ID_3917/ENSGACG00000006066;ID_3059/ENSGACG00000006066;ID_4660/ENSGACG00000002328;ID_6372/ENSGACG00000013899;ID_6998/ENSGACG00000010018;ID_3077/ENSGACG00000010471;ID_7666/ENSGACG00000010471;ID_5288/ENSGACG00000010388;ID_6635/ENSGACG00000009693;ID_8081/ENSGACG0000001…	2.43161227097465e-14
Meiotic/Post-Meiotic	cellular_component	0005875 microtubule associated complex	ID_704/ENSGACG00000019396;ID_5280/ENSGACG00000003355;ID_4660/ENSGACG00000002328;ID_5288/ENSGACG00000010388;ID_1194/ENSGACG00000004095;ID_1365/ENSGACG00000020689;ID_2498/ENSGACG00000020289;ID_2625/ENSGACG00000020289;ID_2761/ENSGACG00000015644;ID_4006/ENSGACG00000002302;ID_4244/ENSGACG00000008967;ID_6217/ENSGACG00000006484;ID_6851/ENSGACG00000002639;ID_7138/ENSGACG00000001938;ID_7306/ENSGACG0000000…	1.21583411062986e-12
Somatic_correlated	biological_process	0007044 cell-substrate junction assembly	ID_3142/ENSGACG00000015418;ID_6562/ENSGACG00000004887	3.38218272715443e-09
Somatic_correlated	biological_process	0015671 oxygen transport	ID_54/ENSGACG00000013873_ENSGACG00000013869_ENSGACG00000013880_ENSGACG00000013889;ID_3972/ENSGACG00000013873_ENSGACG00000013869_ENSGACG00000013880_ENSGACG00000013889;ID_786/ENSDARG00000069735;ID_3295/ENSDARG00000069735;ID_903/ENSGACG00000013891_ENSGACG00000013882_ENSGACG00000013876_ENSGACG00000013871_ENSGACG00000013895_ENSGACG00000013918;ID_5423/ENSGACG00000013895;ID_6786/ENSGACG00000013876;ID_78…	3.53262679447418e-29
Somatic_correlated	biological_process	0030185 nitric oxide transport	ID_903/ENSGACG00000013891_ENSGACG00000013882_ENSGACG00000013876_ENSGACG00000013871_ENSGACG00000013895_ENSGACG00000013918;ID_5423/ENSGACG00000013895;ID_6786/ENSGACG00000013876;ID_8955/ENSDARG00000045143_ENSDARG00000038147	6.79354277602587e-25
Somatic_correlated	biological_process	0043589 skin morphogenesis	ID_3595/ENSGACG00000006511;ID_7937/ENSGACG00000006511;ID_7532/ENSGACG00000003361;ID_7626/ENSGACG00000005143	3.84947604926553e-19
Somatic_correlated	biological_process	0008015 blood circulation	ID_4938/ENSGACG00000008124;ID_405/ENSGACG00000014324;ID_1214/ENSGACG00000014324;ID_903/ENSGACG00000013891_ENSGACG00000013882_ENSGACG00000013876_ENSGACG00000013871_ENSGACG00000013895_ENSGACG00000013918;ID_3595/ENSGACG00000006511;ID_7937/ENSGACG00000006511;ID_5423/ENSGACG00000013895;ID_6224/ENSGACG00000017767;ID_6786/ENSGACG00000013876;ID_8252/ENSGACG00000009759;ID_8660/ENSDARG00000002791;ID_8955/E…	5.7681015667526e-07
Somatic_correlated	biological_process	0051291 protein heterooligomerization	ID_903/ENSGACG00000013891_ENSGACG00000013882_ENSGACG00000013876_ENSGACG00000013871_ENSGACG00000013895_ENSGACG00000013918;ID_5423/ENSGACG00000013895;ID_6786/ENSGACG00000013876;ID_8955/ENSDARG00000045143_ENSDARG00000038147	2.76437782454303e-14
Somatic_correlated	biological_process	0042476 odontogenesis	ID_2304/ENSGACG00000002028;ID_3142/ENSGACG00000015418;ID_3595/ENSGACG00000006511;ID_7937/ENSGACG00000006511;ID_6562/ENSGACG00000004887;ID_7532/ENSGACG00000003361;ID_7626/ENSGACG00000005143	3.06665736524363e-13
Somatic_correlated	biological_process	0043249 erythrocyte maturation	ID_54/ENSGACG00000013873_ENSGACG00000013869_ENSGACG00000013880_ENSGACG00000013889;ID_3972/ENSGACG00000013873_ENSGACG00000013869_ENSGACG00000013880_ENSGACG00000013889;ID_542/ENSGACG00000002715;ID_786/ENSDARG00000069735;ID_3295/ENSDARG00000069735;ID_7879/ENSGACG00000014492	1.64498974389098e-12
Somatic_correlated	biological_process	0045428 regulation of nitric oxide biosynthetic process	ID_903/ENSGACG00000013891_ENSGACG00000013882_ENSGACG00000013876_ENSGACG00000013871_ENSGACG00000013895_ENSGACG00000013918;ID_5423/ENSGACG00000013895;ID_6786/ENSGACG00000013876;ID_6960/ENSGACG00000017478;ID_8955/ENSDARG00000045143_ENSDARG00000038147	1.27776003258897e-11
Somatic_correlated	biological_process	0006937 regulation of muscle contraction	ID_405/ENSGACG00000014324;ID_1214/ENSGACG00000014324;ID_2322/ENSGACG00000001296;ID_3297/ENSGACG00000011815;ID_4197/ENSGACG00000018367;ID_4523/ENSGACG00000018367;ID_6224/ENSGACG00000017767;ID_8604/ENSGACG00000010629;ID_8660/ENSDARG00000002791	4.72063966768901e-11
Somatic_correlated	biological_process	0048821 erythrocyte development	ID_54/ENSGACG00000013873_ENSGACG00000013869_ENSGACG00000013880_ENSGACG00000013889;ID_3972/ENSGACG00000013873_ENSGACG00000013869_ENSGACG00000013880_ENSGACG00000013889;ID_542/ENSGACG00000002715;ID_786/ENSDARG00000069735;ID_3295/ENSDARG00000069735;ID_4977/ENSGACG00000008464;ID_7879/ENSGACG00000014492	4.98906787115089e-10
Somatic_correlated	biological_process	0034329 cell junction assembly	ID_3142/ENSGACG00000015418;ID_6562/ENSGACG00000004887;ID_7989/ENSGACG00000002142	8.17641819551878e-10
Somatic_correlated	biological_process	0007179 transforming growth factor beta receptor signaling pathway	ID_4950/ENSGACG00000011225;ID_530/ENSGACG00000011225;ID_2304/ENSGACG00000002028;ID_2421/ENSGACG00000001662;ID_3595/ENSGACG00000006511;ID_7937/ENSGACG00000006511;ID_4361/ENSGACG00000019462;ID_4974/ENSGACG00000010046;ID_9206/ENSGACG00000010046;ID_6190/ENSGACG00000011225_ENSGACG00000019916;ID_7722/ENSGACG00000016510	2.96014561398552e-09
Somatic_correlated	biological_process	0008217 regulation of blood pressure	ID_405/ENSGACG00000014324;ID_1214/ENSGACG00000014324;ID_903/ENSGACG00000013891_ENSGACG00000013882_ENSGACG00000013876_ENSGACG00000013871_ENSGACG00000013895_ENSGACG00000013918;ID_3595/ENSGACG00000006511;ID_7937/ENSGACG00000006511;ID_5423/ENSGACG00000013895;ID_6224/ENSGACG00000017767;ID_6786/ENSGACG00000013876;ID_8660/ENSDARG00000002791;ID_8955/ENSDARG00000045143_ENSDARG00000038147	2.96014561398552e-09
Somatic_correlated	biological_process	0045429 positive regulation of nitric oxide biosynthetic process	ID_903/ENSGACG00000013891_ENSGACG00000013882_ENSGACG00000013876_ENSGACG00000013871_ENSGACG00000013895_ENSGACG00000013918;ID_5423/ENSGACG00000013895;ID_6786/ENSGACG00000013876;ID_8955/ENSDARG00000045143_ENSDARG00000038147	4.09738768416471e-09
Somatic_correlated	biological_process	0048519 negative regulation of biological process	ID_5522/ENSGACG00000015800;ID_3151/ENSGACG00000010174;ID_4950/ENSGACG00000011225;ID_530/ENSGACG00000011225;ID_8716/ENSGACG00000010185;ID_7428/ENSGACG00000007396;ID_2730/ENSGACG00000001894;ID_7965/ENSGACG00000011929;ID_54/ENSGACG00000013873_ENSGACG00000013869_ENSGACG00000013880_ENSGACG00000013889;ID_3972/ENSGACG00000013873_ENSGACG00000013869_ENSGACG00000013880_ENSGACG00000013889;ID_343/ENSGACG0000…	5.58622327734656e-09
Somatic_correlated	biological_process	0048523 negative regulation of cellular process	ID_5522/ENSGACG00000015800;ID_3151/ENSGACG00000010174;ID_4950/ENSGACG00000011225;ID_530/ENSGACG00000011225;ID_8716/ENSGACG00000010185;ID_7428/ENSGACG00000007396;ID_7965/ENSGACG00000011929;ID_54/ENSGACG00000013873_ENSGACG00000013869_ENSGACG00000013880_ENSGACG00000013889;ID_3972/ENSGACG00000013873_ENSGACG00000013869_ENSGACG00000013880_ENSGACG00000013889;ID_343/ENSGACG00000019588;ID_405/ENSGACG00000…	1.33252156523825e-08
Somatic_correlated	biological_process	0045933 positive regulation of muscle contraction	ID_405/ENSGACG00000014324;ID_1214/ENSGACG00000014324;ID_3297/ENSGACG00000011815;ID_8660/ENSDARG00000002791	1.79680310275961e-08
Somatic_correlated	biological_process	0006007 glucose catabolic process	ID_7428/ENSGACG00000007396;ID_1767/ENSGACG00000020795;ID_216/ENSGACG00000016957;ID_1254/ENSGACG00000018725;ID_4014/ENSGACG00000018725;ID_4854/ENSGACG00000007164;ID_7290/ENSGACG00000007727;ID_8886/ENSGACG00000007727;ID_7526/ENSGACG00000020773;ID_7562/ENSGACG00000007744;ID_7649/ENSGACG00000010219;ID_8155/ENSGACG00000010219	5.01955740702635e-08
Somatic_correlated	biological_process	0032502 developmental process	ID_5522/ENSGACG00000015800;ID_4253/ENSGACG00000017204;ID_8716/ENSGACG00000010185;ID_65/ENSGACG00000000514;ID_2730/ENSGACG00000001894;ID_7098/ENSGACG00000001140;ID_54/ENSGACG00000013873_ENSGACG00000013869_ENSGACG00000013880_ENSGACG00000013889;ID_3972/ENSGACG00000013873_ENSGACG00000013869_ENSGACG00000013880_ENSGACG00000013889;ID_139/ENSGACG00000005149;ID_246/ENSGACG00000003048;ID_405/ENSGACG0000001…	9.81491382149827e-08
Somatic_correlated	biological_process	0031324 negative regulation of cellular metabolic process	ID_5522/ENSGACG00000015800;ID_3151/ENSGACG00000010174;ID_4950/ENSGACG00000011225;ID_530/ENSGACG00000011225;ID_7428/ENSGACG00000007396;ID_54/ENSGACG00000013873_ENSGACG00000013869_ENSGACG00000013880_ENSGACG00000013889;ID_3972/ENSGACG00000013873_ENSGACG00000013869_ENSGACG00000013880_ENSGACG00000013889;ID_405/ENSGACG00000014324;ID_1214/ENSGACG00000014324;ID_786/ENSDARG00000069735;ID_3295/ENSDARG00000…	1.12314791037563e-07
Somatic_correlated	biological_process	0030574 collagen catabolic process	ID_3595/ENSGACG00000006511;ID_7937/ENSGACG00000006511;ID_7532/ENSGACG00000003361;ID_7626/ENSGACG00000005143	1.83554423624162e-07
Somatic_correlated	biological_process	0006006 glucose metabolic process	ID_4961/ENSGACG00000002198;ID_3754/ENSGACG00000002198;ID_7428/ENSGACG00000007396;ID_1767/ENSGACG00000020795;ID_216/ENSGACG00000016957;ID_1254/ENSGACG00000018725;ID_4014/ENSGACG00000018725;ID_4260/ENSGACG00000003457;ID_4854/ENSGACG00000007164;ID_7290/ENSGACG00000007727;ID_8886/ENSGACG00000007727;ID_7526/ENSGACG00000020773;ID_7562/ENSGACG00000007744;ID_7649/ENSGACG00000010219;ID_8155/ENSGACG0000001…	2.14544597579242e-07
Somatic_correlated	biological_process	0032269 negative regulation of cellular protein metabolic process	ID_5522/ENSGACG00000015800;ID_4950/ENSGACG00000011225;ID_530/ENSGACG00000011225;ID_4405/ENSGACG00000018404;ID_6190/ENSGACG00000011225_ENSGACG00000019916;ID_6312/ENSGACG00000006146;ID_8263/ENSGACG00000016273;ID_9036/ENSGACG00000014608_ENSGACG00000016273;ID_9070/ENSGACG00000008729	2.24814919472488e-07
Somatic_correlated	biological_process	0048856 anatomical structure development	ID_4253/ENSGACG00000017204;ID_8716/ENSGACG00000010185;ID_2730/ENSGACG00000001894;ID_7098/ENSGACG00000001140;ID_54/ENSGACG00000013873_ENSGACG00000013869_ENSGACG00000013880_ENSGACG00000013889;ID_3972/ENSGACG00000013873_ENSGACG00000013869_ENSGACG00000013880_ENSGACG00000013889;ID_139/ENSGACG00000005149;ID_246/ENSGACG00000003048;ID_405/ENSGACG00000014324;ID_1214/ENSGACG00000014324;ID_542/ENSGACG000000…	2.60256122428615e-07
Somatic_correlated	biological_process	0051129 negative regulation of cellular component organization	ID_4950/ENSGACG00000011225;ID_530/ENSGACG00000011225;ID_4405/ENSGACG00000018404;ID_5534/ENSGACG00000004003_ENSGACG00000007004;ID_6190/ENSGACG00000011225_ENSGACG00000019916;ID_8371/ENSGACG00000005544;ID_9070/ENSGACG00000008729	2.82227117437256e-07
Somatic_correlated	biological_process	0048731 system development	ID_4253/ENSGACG00000017204;ID_8716/ENSGACG00000010185;ID_2730/ENSGACG00000001894;ID_7098/ENSGACG00000001140;ID_54/ENSGACG00000013873_ENSGACG00000013869_ENSGACG00000013880_ENSGACG00000013889;ID_3972/ENSGACG00000013873_ENSGACG00000013869_ENSGACG00000013880_ENSGACG00000013889;ID_139/ENSGACG00000005149;ID_246/ENSGACG00000003048;ID_405/ENSGACG00000014324;ID_1214/ENSGACG00000014324;ID_542/ENSGACG000000…	9.50516032530385e-07
Somatic_correlated	molecular_function	0005391 sodium:potassium-exchanging ATPase activity	ID_405/ENSGACG00000014324;ID_1214/ENSGACG00000014324;ID_8660/ENSDARG00000002791	9.55329224705695e-10
Somatic_correlated	molecular_function	0005344 oxygen transporter activity	ID_54/ENSGACG00000013873_ENSGACG00000013869_ENSGACG00000013880_ENSGACG00000013889;ID_3972/ENSGACG00000013873_ENSGACG00000013869_ENSGACG00000013880_ENSGACG00000013889;ID_786/ENSDARG00000069735;ID_3295/ENSDARG00000069735;ID_903/ENSGACG00000013891_ENSGACG00000013882_ENSGACG00000013876_ENSGACG00000013871_ENSGACG00000013895_ENSGACG00000013918;ID_5423/ENSGACG00000013895;ID_6786/ENSGACG00000013876;ID_78…	3.09710294439577e-28
Somatic_correlated	molecular_function	0031721 hemoglobin alpha binding	ID_903/ENSGACG00000013891_ENSGACG00000013882_ENSGACG00000013876_ENSGACG00000013871_ENSGACG00000013895_ENSGACG00000013918;ID_5423/ENSGACG00000013895;ID_6786/ENSGACG00000013876;ID_8955/ENSDARG00000045143_ENSDARG00000038147	1.63517866867252e-26
Somatic_correlated	molecular_function	0031722 hemoglobin beta binding	ID_903/ENSGACG00000013891_ENSGACG00000013882_ENSGACG00000013876_ENSGACG00000013871_ENSGACG00000013895_ENSGACG00000013918;ID_5423/ENSGACG00000013895;ID_6786/ENSGACG00000013876;ID_8955/ENSDARG00000045143_ENSDARG00000038147	1.63517866867252e-26
Somatic_correlated	molecular_function	0019825 oxygen binding	ID_54/ENSGACG00000013873_ENSGACG00000013869_ENSGACG00000013880_ENSGACG00000013889;ID_3972/ENSGACG00000013873_ENSGACG00000013869_ENSGACG00000013880_ENSGACG00000013889;ID_786/ENSDARG00000069735;ID_3295/ENSDARG00000069735;ID_903/ENSGACG00000013891_ENSGACG00000013882_ENSGACG00000013876_ENSGACG00000013871_ENSGACG00000013895_ENSGACG00000013918;ID_5423/ENSGACG00000013895;ID_6786/ENSGACG00000013876;ID_78…	6.53504546953865e-18
Somatic_correlated	molecular_function	0005200 structural constituent of cytoskeleton	ID_4950/ENSGACG00000011225;ID_530/ENSGACG00000011225;ID_2322/ENSGACG00000001296;ID_4405/ENSGACG00000018404;ID_4977/ENSGACG00000008464;ID_6190/ENSGACG00000011225_ENSGACG00000019916;ID_8604/ENSGACG00000010629;ID_8900/ENSGACG00000016657	2.65088322736785e-14
Somatic_correlated	molecular_function	0008092 cytoskeletal protein binding	ID_4950/ENSGACG00000011225;ID_530/ENSGACG00000011225;ID_246/ENSGACG00000003048;ID_1292/ENSDARG00000014248;ID_1969/ENSGACG00000007578;ID_2322/ENSGACG00000001296;ID_2686/ENSGACG00000013804;ID_3296/ENSGACG00000004365;ID_4197/ENSGACG00000018367;ID_4523/ENSGACG00000018367;ID_4250/ENSGACG00000000162;ID_4254/ENSGACG00000011546;ID_4405/ENSGACG00000018404;ID_4977/ENSGACG00000008464;ID_6190/ENSGACG00000011…	5.77363460239699e-07
Somatic_correlated	molecular_function	0048407 platelet-derived growth factor binding	ID_3595/ENSGACG00000006511;ID_7937/ENSGACG00000006511;ID_7532/ENSGACG00000003361;ID_7626/ENSGACG00000005143	2.00930482333670e-12
Somatic_correlated	cellular_component	0005890 sodium:potassium-exchanging ATPase complex	ID_405/ENSGACG00000014324;ID_1214/ENSGACG00000014324;ID_8660/ENSDARG00000002791	4.27404439412531e-09
Somatic_correlated	cellular_component	0005833 hemoglobin complex	ID_54/ENSGACG00000013873_ENSGACG00000013869_ENSGACG00000013880_ENSGACG00000013889;ID_3972/ENSGACG00000013873_ENSGACG00000013869_ENSGACG00000013880_ENSGACG00000013889;ID_786/ENSDARG00000069735;ID_3295/ENSDARG00000069735;ID_903/ENSGACG00000013891_ENSGACG00000013882_ENSGACG00000013876_ENSGACG00000013871_ENSGACG00000013895_ENSGACG00000013918;ID_5423/ENSGACG00000013895;ID_6786/ENSGACG00000013876;ID_78…	2.90322644182712e-36
Somatic_correlated	cellular_component	0005886 plasma membrane	ID_7622/ENSGACG00000018827;ID_4950/ENSGACG00000011225;ID_530/ENSGACG00000011225;ID_7101/ENSGACG00000014653;ID_5063/ENSGACG00000011771;ID_7428/ENSGACG00000007396;ID_4938/ENSGACG00000008124;ID_7965/ENSGACG00000011929;ID_8000/ENSGACG00000019962;ID_197/ENSGACG00000019734;ID_246/ENSGACG00000003048;ID_343/ENSGACG00000019588;ID_405/ENSGACG00000014324;ID_1214/ENSGACG00000014324;ID_534/ENSGACG00000020216;…	9.6270175922113e-07
Somatic_correlated	cellular_component	0016323 basolateral plasma membrane	ID_405/ENSGACG00000014324;ID_1214/ENSGACG00000014324;ID_1969/ENSGACG00000007578;ID_2608/ENSGACG00000017383;ID_3142/ENSGACG00000015418;ID_4254/ENSGACG00000011546;ID_4977/ENSGACG00000008464;ID_5534/ENSGACG00000004003_ENSGACG00000007004;ID_6562/ENSGACG00000004887;ID_7989/ENSGACG00000002142;ID_8179/ENSGACG00000003398;ID_8660/ENSDARG00000002791	1.45391976059047e-09
Somatic_correlated	cellular_component	0030863 cortical cytoskeleton	ID_4950/ENSGACG00000011225;ID_530/ENSGACG00000011225;ID_1969/ENSGACG00000007578;ID_2322/ENSGACG00000001296;ID_4405/ENSGACG00000018404;ID_6190/ENSGACG00000011225_ENSGACG00000019916	1.78459159084502e-11
Somatic_correlated	cellular_component	0005583 fibrillar collagen	ID_3595/ENSGACG00000006511;ID_7937/ENSGACG00000006511;ID_7532/ENSGACG00000003361;ID_7626/ENSGACG00000005143	1.49843652777892e-11
Somatic_correlated	cellular_component	0008091 spectrin	ID_4950/ENSGACG00000011225;ID_530/ENSGACG00000011225;ID_4405/ENSGACG00000018404;ID_6190/ENSGACG00000011225_ENSGACG00000019916	6.46607907707663e-19
Somatic_correlated	cellular_component	0005584 collagen type I	ID_3595/ENSGACG00000006511;ID_7937/ENSGACG00000006511;ID_7532/ENSGACG00000003361;ID_7626/ENSGACG00000005143	6.46607907707663e-19
Somatic_correlated	cellular_component	0030864 cortical actin cytoskeleton	ID_4950/ENSGACG00000011225;ID_530/ENSGACG00000011225;ID_1969/ENSGACG00000007578;ID_4405/ENSGACG00000018404;ID_6190/ENSGACG00000011225_ENSGACG00000019916	1.90366588604659e-16
Somatic_correlated	cellular_component	0044448 cell cortex part	ID_4950/ENSGACG00000011225;ID_530/ENSGACG00000011225;ID_1969/ENSGACG00000007578;ID_2322/ENSGACG00000001296;ID_3278/ENSGACG00000017441;ID_4405/ENSGACG00000018404;ID_6190/ENSGACG00000011225_ENSGACG00000019916	2.54554206929423e-10
Somatic_correlated	cellular_component	0031941 filamentous actin	ID_1969/ENSGACG00000007578;ID_2322/ENSGACG00000001296;ID_8604/ENSGACG00000010629	2.251897117344e-08
Somatic_correlated	cellular_component	0042470 melanosome	ID_2730/ENSGACG00000001894;ID_405/ENSGACG00000014324;ID_1214/ENSGACG00000014324;ID_534/ENSGACG00000020216;ID_822/ENSGACG00000007238;ID_1334/ENSGACG00000003641;ID_4197/ENSGACG00000018367;ID_4523/ENSGACG00000018367;ID_5075/ENSGACG00000016892;ID_7745/ENSGACG00000017583;ID_8660/ENSDARG00000002791	1.50585415108269e-07
Somatic_correlated	cellular_component	0009897 external side of plasma membrane	ID_1863/ENSGACG00000020101;ID_2328/ENSGACG00000011456;ID_3142/ENSGACG00000015418;ID_6562/ENSGACG00000004887;ID_7526/ENSGACG00000020773	2.41042075519109e-07
Somatic_correlated	cellular_component	0044449 contractile fiber part	ID_1292/ENSDARG00000014248;ID_1876/ENSGACG00000008944;ID_2322/ENSGACG00000001296;ID_4405/ENSGACG00000018404;ID_6842/ENSGACG00000005985;ID_7290/ENSGACG00000007727;ID_8886/ENSGACG00000007727;ID_7989/ENSGACG00000002142;ID_8604/ENSGACG00000010629	6.63613362410147e-07
Spermatogonia_correlated	biological_process	0015995 chlorophyll biosynthetic process	ID_825/ENSGACG00000000027	4.68780964737654e-07
Spermatogonia_correlated	biological_process	0016446 somatic hypermutation of immunoglobulin genes	ID_3218/ENSGACG00000002745	4.68780964737654e-07
Spermatogonia_correlated	biological_process	0002562 somatic diversification of immune receptors via germline recombination within a single locus	ID_3783/ENSGACG00000004868;ID_3218/ENSGACG00000002745	1.98072265652142e-12
Spermatogonia_correlated	biological_process	0006261 DNA-dependent DNA replication	ID_825/ENSGACG00000000027;ID_3161/ENSGACG00000012911;ID_3218/ENSGACG00000002745;ID_7282/ENSGACG00000015636	5.84403081475764e-08
Spermatogonia_correlated	biological_process	0010212 response to ionizing radiation	ID_3783/ENSGACG00000004868;ID_3218/ENSGACG00000002745;ID_4973/ENSGACG00000018379	2.54848464534176e-14
Spermatogonia_correlated	biological_process	0009411 response to UV	ID_3161/ENSGACG00000012911;ID_3218/ENSGACG00000002745;ID_4973/ENSGACG00000018379	2.03136330046681e-11
Spermatogonia_correlated	molecular_function	0016851 magnesium chelatase activity	ID_825/ENSGACG00000000027	8.38974614233316e-07
Spermatogonia_correlated	molecular_function	0032405 MutLalpha complex binding	ID_3218/ENSGACG00000002745	8.38974614233316e-07
Spermatogonia_correlated	cellular_component	0005832 chaperonin-containing T-complex	ID_2533/ENSGACG00000010080;ID_2759/ENSGACG00000014681	2.87026820594757e-18
Meiotic/Post-Meiotic_correlated	biological_process	0007049 cell cycle	ID_5286/ENSGACG00000009916;ID_2002/ENSGACG00000009916;ID_4860/ENSGACG00000011074;ID_8081/ENSGACG00000015565;ID_1211/ENSGACG00000016208;ID_1540/ENSGACG00000016598;ID_5704/ENSGACG00000016598;ID_1821/ENSGACG00000015988;ID_1928/ENSGACG00000020074;ID_3380/ENSGACG00000009235;ID_3608/ENSGACG00000014224;ID_3713/ENSGACG00000017487_ENSGACG00000017292;ID_4245/ENSGACG00000011791;ID_5048/ENSGACG00000016175;ID…	1.14030583239464e-07
Meiotic/Post-Meiotic_correlated	biological_process	0022402 cell cycle process	ID_5286/ENSGACG00000009916;ID_2002/ENSGACG00000009916;ID_4860/ENSGACG00000011074;ID_1540/ENSGACG00000016598;ID_5704/ENSGACG00000016598;ID_1928/ENSGACG00000020074;ID_3380/ENSGACG00000009235;ID_3608/ENSGACG00000014224;ID_3713/ENSGACG00000017487_ENSGACG00000017292;ID_4245/ENSGACG00000011791;ID_5048/ENSGACG00000016175;ID_5838/ENSGACG00000020831;ID_6217/ENSGACG00000006484;ID_6246/ENSGACG00000006925;ID…	3.61438200905822e-09
Meiotic/Post-Meiotic_correlated	biological_process	0001539 ciliary or flagellar motility	ID_4660/ENSGACG00000002328;ID_1233/ENSGACG00000006533;ID_4244/ENSGACG00000008967;ID_5620/ENSGACG00000016715;ID_6851/ENSGACG00000002639;ID_8493/ENSDARG00000055736	3.85119326575957e-11
Meiotic/Post-Meiotic_correlated	biological_process	0000279 M phase	ID_5286/ENSGACG00000009916;ID_2002/ENSGACG00000009916;ID_4860/ENSGACG00000011074;ID_1928/ENSGACG00000020074;ID_3608/ENSGACG00000014224;ID_3713/ENSGACG00000017487_ENSGACG00000017292;ID_5048/ENSGACG00000016175;ID_6217/ENSGACG00000006484;ID_6246/ENSGACG00000006925;ID_6618/ENSGACG00000020558;ID_6849/ENSDARG00000026338;ID_8277/ENSGACG00000002290	3.78084973668144e-08
Meiotic/Post-Meiotic_correlated	biological_process	0022403 cell cycle phase	ID_5286/ENSGACG00000009916;ID_2002/ENSGACG00000009916;ID_4860/ENSGACG00000011074;ID_1928/ENSGACG00000020074;ID_3608/ENSGACG00000014224;ID_3713/ENSGACG00000017487_ENSGACG00000017292;ID_4245/ENSGACG00000011791;ID_5048/ENSGACG00000016175;ID_6217/ENSGACG00000006484;ID_6246/ENSGACG00000006925;ID_6618/ENSGACG00000020558;ID_6849/ENSDARG00000026338;ID_8277/ENSGACG00000002290;ID_8736/ENSGACG00000012873;ID…	6.8254392430658e-09
Meiotic/Post-Meiotic_correlated	biological_process	0007018 microtubule-based movement	ID_4660/ENSGACG00000002328;ID_2761/ENSGACG00000015644;ID_4006/ENSGACG00000002302;ID_4244/ENSGACG00000008967;ID_4690/ENSGACG00000007016;ID_6851/ENSGACG00000002639;ID_7306/ENSGACG00000004747;ID_8493/ENSDARG00000055736;ID_8790/ENSGACG00000004060	5.5598023963252e-12
Meiotic/Post-Meiotic_correlated	biological_process	0030705 cytoskeleton-dependent intracellular transport	ID_4660/ENSGACG00000002328;ID_2761/ENSGACG00000015644;ID_4006/ENSGACG00000002302;ID_4244/ENSGACG00000008967;ID_4690/ENSGACG00000007016;ID_6851/ENSGACG00000002639;ID_7306/ENSGACG00000004747;ID_8493/ENSDARG00000055736;ID_8790/ENSGACG00000004060	1.42991630721712e-10
Meiotic/Post-Meiotic_correlated	biological_process	0007017 microtubule-based process	ID_704/ENSGACG00000019396;ID_4860/ENSGACG00000011074;ID_4660/ENSGACG00000002328;ID_1584/ENSGACG00000003321;ID_2761/ENSGACG00000015644;ID_4006/ENSGACG00000002302;ID_4244/ENSGACG00000008967;ID_4690/ENSGACG00000007016;ID_6217/ENSGACG00000006484;ID_6246/ENSGACG00000006925;ID_6851/ENSGACG00000002639;ID_7306/ENSGACG00000004747;ID_8493/ENSDARG00000055736;ID_8790/ENSGACG00000004060;ID_8801/ENSGACG0000001…	1.32888519772189e-14
Meiotic/Post-Meiotic_correlated	biological_process	0030317 sperm motility	ID_1918/ENSGACG00000014479_ENSGACG00000015906_ENSGACG00000001727;ID_3753/ENSGACG00000002399;ID_7715/ENSGACG00000002493;ID_9093/ENSGACG00000001268_ENSGACG00000002859_ENSGACG00000002579_ENSGACG00000001249_ENSGACG00000014874_ENSGACG00000013915_ENSGACG00000001271_ENSGACG00000002586_ENSGACG00000002709_ENSGACG00000001253_ENSGACG00000000444_ENSGACG00000013927	5.0103418936266e-11
Meiotic/Post-Meiotic_correlated	biological_process	0009566 fertilization	ID_48/ENSGACG00000014215;ID_2543/ENSGACG00000014215;ID_3753/ENSGACG00000002399;ID_8710/ENSGACG00000011337;ID_9093/ENSGACG00000001268_ENSGACG00000002859_ENSGACG00000002579_ENSGACG00000001249_ENSGACG00000014874_ENSGACG00000013915_ENSGACG00000001271_ENSGACG00000002586_ENSGACG00000002709_ENSGACG00000001253_ENSGACG00000000444_ENSGACG00000013927	7.57467052200016e-07
Meiotic/Post-Meiotic_correlated	biological_process	0007283 spermatogenesis	ID_7618/ENSGACG00000020355;ID_3917/ENSGACG00000006066;ID_3059/ENSGACG00000006066;ID_48/ENSGACG00000014215;ID_2543/ENSGACG00000014215;ID_3656/ENSGACG00000016913;ID_3704/ENSDARG00000036189;ID_3753/ENSGACG00000002399;ID_4006/ENSGACG00000002302;ID_4063/ENSGACG00000018115;ID_4772/ENSGACG00000018115;ID_4690/ENSGACG00000007016;ID_5710/ENSGACG00000020247;ID_6618/ENSGACG00000020558;ID_7715/ENSGACG00000002…	1.76947947151409e-16
Meiotic/Post-Meiotic_correlated	biological_process	0007276 gamete generation	ID_7618/ENSGACG00000020355;ID_3917/ENSGACG00000006066;ID_3059/ENSGACG00000006066;ID_48/ENSGACG00000014215;ID_2543/ENSGACG00000014215;ID_3656/ENSGACG00000016913;ID_3704/ENSDARG00000036189;ID_3753/ENSGACG00000002399;ID_4006/ENSGACG00000002302;ID_4063/ENSGACG00000018115;ID_4772/ENSGACG00000018115;ID_4690/ENSGACG00000007016;ID_5710/ENSGACG00000020247;ID_6618/ENSGACG00000020558;ID_7715/ENSGACG00000002…	5.45288705291259e-12
Meiotic/Post-Meiotic_correlated	molecular_function	0003774 motor activity	ID_5280/ENSGACG00000003355;ID_4660/ENSGACG00000002328;ID_5288/ENSGACG00000010388;ID_1233/ENSGACG00000006533;ID_2761/ENSGACG00000015644;ID_4006/ENSGACG00000002302;ID_4244/ENSGACG00000008967;ID_6217/ENSGACG00000006484;ID_6851/ENSGACG00000002639;ID_7306/ENSGACG00000004747;ID_8493/ENSDARG00000055736;ID_8790/ENSGACG00000004060	4.88355149050338e-14
Meiotic/Post-Meiotic_correlated	molecular_function	0003777 microtubule motor activity	ID_4660/ENSGACG00000002328;ID_5288/ENSGACG00000010388;ID_2761/ENSGACG00000015644;ID_4006/ENSGACG00000002302;ID_4244/ENSGACG00000008967;ID_6851/ENSGACG00000002639;ID_7306/ENSGACG00000004747;ID_8493/ENSDARG00000055736;ID_8790/ENSGACG00000004060	8.98749761936173e-18
Meiotic/Post-Meiotic_correlated	molecular_function	0016776 phosphotransferase activity, phosphate group as acceptor	ID_1494/ENSDARG00000030961;ID_1198/ENSGACG00000017465;ID_3917/ENSGACG00000006066;ID_3059/ENSGACG00000006066;ID_1540/ENSGACG00000016598;ID_5704/ENSGACG00000016598;ID_4063/ENSGACG00000018115;ID_4772/ENSGACG00000018115;ID_5207/ENSGACG00000013067	5.4038668226753e-13
Meiotic/Post-Meiotic_correlated	molecular_function	0004017 adenylate kinase activity	ID_1494/ENSDARG00000030961;ID_1540/ENSGACG00000016598;ID_5704/ENSGACG00000016598;ID_5207/ENSGACG00000013067	9.07829515164175e-12
Meiotic/Post-Meiotic_correlated	molecular_function	0019205 nucleobase, nucleoside, nucleotide kinase activity	ID_1494/ENSDARG00000030961;ID_3917/ENSGACG00000006066;ID_3059/ENSGACG00000006066;ID_1540/ENSGACG00000016598;ID_5704/ENSGACG00000016598;ID_4063/ENSGACG00000018115;ID_4772/ENSGACG00000018115;ID_5207/ENSGACG00000013067;ID_6754/ENSGACG00000003886	7.33830189514879e-09
Meiotic/Post-Meiotic_correlated	molecular_function	0004765 shikimate kinase activity	ID_1494/ENSDARG00000030961;ID_1317/ENSGACG00000017224;ID_1540/ENSGACG00000016598;ID_5704/ENSGACG00000016598	1.19411581338121e-07
Meiotic/Post-Meiotic_correlated	cellular_component	0005814 centriole	ID_4690/ENSGACG00000007016;ID_5620/ENSGACG00000016715	3.08136037249349e-13
Meiotic/Post-Meiotic_correlated	cellular_component	0005858 axonemal dynein complex	ID_4660/ENSGACG00000002328;ID_5288/ENSGACG00000010388;ID_4006/ENSGACG00000002302;ID_4244/ENSGACG00000008967;ID_6851/ENSGACG00000002639;ID_8493/ENSDARG00000055736	2.95704891497686e-54
Meiotic/Post-Meiotic_correlated	cellular_component	0043232 intracellular non-membrane-bounded organelle	ID_5371/ENSGACG00000006052;ID_704/ENSGACG00000019396;ID_5286/ENSGACG00000009916;ID_2002/ENSGACG00000009916;ID_5280/ENSGACG00000003355;ID_4860/ENSGACG00000011074;ID_3917/ENSGACG00000006066;ID_3059/ENSGACG00000006066;ID_4660/ENSGACG00000002328;ID_6372/ENSGACG00000013899;ID_5288/ENSGACG00000010388;ID_8081/ENSGACG00000015565;ID_1305/ENSGACG00000004347;ID_1584/ENSGACG00000003321;ID_1765/ENSGACG0000001…	7.18723010296992e-08
Meiotic/Post-Meiotic_correlated	cellular_component	0030286 dynein complex	ID_5280/ENSGACG00000003355;ID_4660/ENSGACG00000002328;ID_5288/ENSGACG00000010388;ID_4006/ENSGACG00000002302;ID_4244/ENSGACG00000008967;ID_6217/ENSGACG00000006484;ID_6851/ENSGACG00000002639;ID_8493/ENSDARG00000055736;ID_8790/ENSGACG00000004060	4.43157652545974e-51
Meiotic/Post-Meiotic_correlated	cellular_component	0044463 cell projection part	ID_4660/ENSGACG00000002328;ID_5288/ENSGACG00000010388;ID_3944/ENSGACG00000009276;ID_4006/ENSGACG00000002302;ID_4244/ENSGACG00000008967;ID_4513/ENSGACG00000018742;ID_5620/ENSGACG00000016715;ID_6851/ENSGACG00000002639;ID_7715/ENSGACG00000002493;ID_8493/ENSDARG00000055736	8.06665851711357e-16
Meiotic/Post-Meiotic_correlated	cellular_component	0015630 microtubule cytoskeleton	ID_704/ENSGACG00000019396;ID_5286/ENSGACG00000009916;ID_2002/ENSGACG00000009916;ID_5280/ENSGACG00000003355;ID_4660/ENSGACG00000002328;ID_6372/ENSGACG00000013899;ID_5288/ENSGACG00000010388;ID_1584/ENSGACG00000003321;ID_1807/ENSGACG00000003222;ID_1918/ENSGACG00000014479_ENSGACG00000015906_ENSGACG00000001727;ID_2761/ENSGACG00000015644;ID_3713/ENSGACG00000017487_ENSGACG00000017292;ID_4006/ENSGACG0000…	3.20045741043916e-23
Meiotic/Post-Meiotic_correlated	cellular_component	0005874 microtubule	ID_704/ENSGACG00000019396;ID_5280/ENSGACG00000003355;ID_4660/ENSGACG00000002328;ID_5288/ENSGACG00000010388;ID_1584/ENSGACG00000003321;ID_1807/ENSGACG00000003222;ID_1918/ENSGACG00000014479_ENSGACG00000015906_ENSGACG00000001727;ID_2761/ENSGACG00000015644;ID_4006/ENSGACG00000002302;ID_4244/ENSGACG00000008967;ID_4690/ENSGACG00000007016;ID_6217/ENSGACG00000006484;ID_6851/ENSGACG00000002639;ID_7306/ENS…	1.16772088736537e-29
Meiotic/Post-Meiotic_correlated	cellular_component	0005930 axoneme	ID_4660/ENSGACG00000002328;ID_5288/ENSGACG00000010388;ID_3944/ENSGACG00000009276;ID_4006/ENSGACG00000002302;ID_4244/ENSGACG00000008967;ID_6851/ENSGACG00000002639;ID_7715/ENSGACG00000002493;ID_8493/ENSDARG00000055736	1.16741906690900e-71
Meiotic/Post-Meiotic_correlated	cellular_component	0044430 cytoskeletal part	ID_704/ENSGACG00000019396;ID_5286/ENSGACG00000009916;ID_2002/ENSGACG00000009916;ID_5280/ENSGACG00000003355;ID_4660/ENSGACG00000002328;ID_6372/ENSGACG00000013899;ID_5288/ENSGACG00000010388;ID_1584/ENSGACG00000003321;ID_1807/ENSGACG00000003222;ID_1821/ENSGACG00000015988;ID_1918/ENSGACG00000014479_ENSGACG00000015906_ENSGACG00000001727;ID_2761/ENSGACG00000015644;ID_4006/ENSGACG00000002302;ID_4244/ENS…	1.51188598292333e-13
Meiotic/Post-Meiotic_correlated	cellular_component	0005929 cilium	ID_992/ENSGACG00000005314;ID_4660/ENSGACG00000002328;ID_5288/ENSGACG00000010388;ID_1918/ENSGACG00000014479_ENSGACG00000015906_ENSGACG00000001727;ID_3944/ENSGACG00000009276;ID_4006/ENSGACG00000002302;ID_5730/ENSGACG00000002021;ID_6851/ENSGACG00000002639;ID_7715/ENSGACG00000002493;ID_8493/ENSDARG00000055736;ID_8732/ENSGACG00000006953;ID_8801/ENSGACG00000018901;ID_8922/ENSGACG00000006020	4.25627808976691e-42
Meiotic/Post-Meiotic_correlated	cellular_component	0005856 cytoskeleton	ID_704/ENSGACG00000019396;ID_5286/ENSGACG00000009916;ID_2002/ENSGACG00000009916;ID_5280/ENSGACG00000003355;ID_3917/ENSGACG00000006066;ID_3059/ENSGACG00000006066;ID_4660/ENSGACG00000002328;ID_6372/ENSGACG00000013899;ID_5288/ENSGACG00000010388;ID_8081/ENSGACG00000015565;ID_1584/ENSGACG00000003321;ID_1807/ENSGACG00000003222;ID_1821/ENSGACG00000015988;ID_1918/ENSGACG00000014479_ENSGACG00000015906_ENS…	2.69044729734453e-14
Meiotic/Post-Meiotic_correlated	cellular_component	0005875 microtubule associated complex	ID_704/ENSGACG00000019396;ID_5280/ENSGACG00000003355;ID_4660/ENSGACG00000002328;ID_5288/ENSGACG00000010388;ID_2761/ENSGACG00000015644;ID_4006/ENSGACG00000002302;ID_4244/ENSGACG00000008967;ID_6217/ENSGACG00000006484;ID_6851/ENSGACG00000002639;ID_7306/ENSGACG00000004747;ID_8493/ENSDARG00000055736;ID_8790/ENSGACG00000004060	1.92240742737058e-23
Meiotic/Post-Meiotic_correlated	cellular_component	0019861 flagellum	ID_992/ENSGACG00000005314;ID_1233/ENSGACG00000006533;ID_1918/ENSGACG00000014479_ENSGACG00000015906_ENSGACG00000001727;ID_2743/ENSDARG00000067587;ID_7261/ENSDARG00000067587;ID_3753/ENSGACG00000002399;ID_3944/ENSGACG00000009276;ID_4244/ENSGACG00000008967;ID_5620/ENSGACG00000016715;ID_7715/ENSGACG00000002493;ID_8801/ENSGACG00000018901	3.80168529795599e-15
Somatic_Testis_specific	cellular_component	0030659 cytoplasmic vesicle membrane	ID_1279/ENSGACG00000006647;ID_5962/ENSGACG00000015072;ID_7215/ENSGACG00000009202	5.86491695234173e-10
Meiotic/Post-Meiotic_Testis_specific	biological_process	0007059 chromosome segregation	ID_2002/ENSGACG00000009916;ID_4115/ENSGACG00000020757;ID_5733/ENSGACG00000010151	4.68455665861604e-12
Meiotic/Post-Meiotic_Testis_specific	biological_process	0007126 meiosis	ID_2002/ENSGACG00000009916;ID_4115/ENSGACG00000020757;ID_8267/ENSGACG00000004516	4.7457282171579e-07
Meiotic/Post-Meiotic_Testis_specific	biological_process	0000070 mitotic sister chromatid segregation	ID_2002/ENSGACG00000009916;ID_4115/ENSGACG00000020757;ID_5733/ENSGACG00000010151	2.52548941885575e-27
Meiotic/Post-Meiotic_Testis_specific	biological_process	0000279 M phase	ID_1559/ENSGACG00000013503;ID_2002/ENSGACG00000009916;ID_4115/ENSGACG00000020757;ID_5733/ENSGACG00000010151;ID_6849/ENSDARG00000026338;ID_8267/ENSGACG00000004516	5.17917345746687e-09
Meiotic/Post-Meiotic_Testis_specific	biological_process	0022403 cell cycle phase	ID_1559/ENSGACG00000013503;ID_2002/ENSGACG00000009916;ID_4115/ENSGACG00000020757;ID_4245/ENSGACG00000011791;ID_5733/ENSGACG00000010151;ID_6849/ENSDARG00000026338;ID_8267/ENSGACG00000004516	1.67503830521675e-08
Meiotic/Post-Meiotic_Testis_specific	biological_process	0007018 microtubule-based movement	ID_1194/ENSGACG00000004095;ID_4006/ENSGACG00000002302;ID_4244/ENSGACG00000008967;ID_7306/ENSGACG00000004747	2.03668950764976e-08
Meiotic/Post-Meiotic_Testis_specific	biological_process	0030705 cytoskeleton-dependent intracellular transport	ID_1194/ENSGACG00000004095;ID_4006/ENSGACG00000002302;ID_4244/ENSGACG00000008967;ID_7306/ENSGACG00000004747	1.47356586247783e-07
Meiotic/Post-Meiotic_Testis_specific	biological_process	0007017 microtubule-based process	ID_1194/ENSGACG00000004095;ID_1559/ENSGACG00000013503;ID_1584/ENSGACG00000003321;ID_4006/ENSGACG00000002302;ID_4244/ENSGACG00000008967;ID_7306/ENSGACG00000004747	1.77616566423194e-08
Meiotic/Post-Meiotic_Testis_specific	biological_process	0007283 spermatogenesis	ID_7618/ENSGACG00000020355;ID_3704/ENSDARG00000036189;ID_4006/ENSGACG00000002302;ID_4063/ENSGACG00000018115;ID_5585/ENSGACG00000017197;ID_8267/ENSGACG00000004516	1.12283335122356e-10
Meiotic/Post-Meiotic_Testis_specific	biological_process	0007276 gamete generation	ID_7618/ENSGACG00000020355;ID_3704/ENSDARG00000036189;ID_4006/ENSGACG00000002302;ID_4063/ENSGACG00000018115;ID_5585/ENSGACG00000017197;ID_8267/ENSGACG00000004516	3.52540921689859e-07
Meiotic/Post-Meiotic_Testis_specific	biological_process	0000226 microtubule cytoskeleton organization	ID_1194/ENSGACG00000004095;ID_1559/ENSGACG00000013503;ID_1584/ENSGACG00000003321	1.23991394075994e-07
Meiotic/Post-Meiotic_Testis_specific	cellular_component	0005858 axonemal dynein complex	ID_4006/ENSGACG00000002302;ID_4244/ENSGACG00000008967	1.60225351250933e-18
Meiotic/Post-Meiotic_Testis_specific	cellular_component	0030286 dynein complex	ID_4006/ENSGACG00000002302;ID_4244/ENSGACG00000008967	1.84297357601958e-08
Meiotic/Post-Meiotic_Testis_specific	cellular_component	0000793 condensed chromosome	ID_2002/ENSGACG00000009916;ID_4115/ENSGACG00000020757;ID_5733/ENSGACG00000010151;ID_8267/ENSGACG00000004516	9.02629942630535e-14
Meiotic/Post-Meiotic_Testis_specific	cellular_component	0005813 centrosome	ID_1194/ENSGACG00000004095;ID_1559/ENSGACG00000013503;ID_2002/ENSGACG00000009916;ID_4988/ENSGACG00000010060	2.66566065468701e-07
Meiotic/Post-Meiotic_Testis_specific	cellular_component	0015630 microtubule cytoskeleton	ID_1194/ENSGACG00000004095;ID_1559/ENSGACG00000013503;ID_1584/ENSGACG00000003321;ID_2002/ENSGACG00000009916;ID_4006/ENSGACG00000002302;ID_4115/ENSGACG00000020757;ID_4244/ENSGACG00000008967;ID_4988/ENSGACG00000010060;ID_7306/ENSGACG00000004747;ID_8732/ENSGACG00000006953	3.02131333892601e-13
Meiotic/Post-Meiotic_Testis_specific	cellular_component	0005874 microtubule	ID_1194/ENSGACG00000004095;ID_1584/ENSGACG00000003321;ID_4006/ENSGACG00000002302;ID_4115/ENSGACG00000020757;ID_4244/ENSGACG00000008967;ID_7306/ENSGACG00000004747;ID_8732/ENSGACG00000006953	7.97645240162664e-13
Meiotic/Post-Meiotic_Testis_specific	cellular_component	0005930 axoneme	ID_3944/ENSGACG00000009276;ID_4006/ENSGACG00000002302;ID_4244/ENSGACG00000008967	4.07392882341627e-30
Meiotic/Post-Meiotic_Testis_specific	cellular_component	0044430 cytoskeletal part	ID_1194/ENSGACG00000004095;ID_1559/ENSGACG00000013503;ID_1584/ENSGACG00000003321;ID_2002/ENSGACG00000009916;ID_4006/ENSGACG00000002302;ID_4115/ENSGACG00000020757;ID_4244/ENSGACG00000008967;ID_4988/ENSGACG00000010060;ID_7306/ENSGACG00000004747;ID_8732/ENSGACG00000006953	2.45468949153271e-08
Meiotic/Post-Meiotic_Testis_specific	cellular_component	0005929 cilium	ID_992/ENSGACG00000005314;ID_3944/ENSGACG00000009276;ID_4006/ENSGACG00000002302;ID_5730/ENSGACG00000002021;ID_8732/ENSGACG00000006953	3.79618060580494e-19
Meiotic/Post-Meiotic_Testis_specific	cellular_component	0005856 cytoskeleton	ID_1194/ENSGACG00000004095;ID_1559/ENSGACG00000013503;ID_1584/ENSGACG00000003321;ID_2002/ENSGACG00000009916;ID_2900/ENSGACG00000015237;ID_3944/ENSGACG00000009276;ID_4006/ENSGACG00000002302;ID_4088/ENSGACG00000005968;ID_4115/ENSGACG00000020757;ID_4244/ENSGACG00000008967;ID_4988/ENSGACG00000010060;ID_6815/ENSGACG00000017122;ID_7306/ENSGACG00000004747;ID_8732/ENSGACG00000006953	2.99262931355358e-08
Meiotic/Post-Meiotic_Testis_specific	cellular_component	0005875 microtubule associated complex	ID_1194/ENSGACG00000004095;ID_4006/ENSGACG00000002302;ID_4244/ENSGACG00000008967;ID_7306/ENSGACG00000004747	1.35268548390619e-08
Meiotic/Post-Meiotic_Testis_specific	cellular_component	0019861 flagellum	ID_992/ENSGACG00000005314;ID_3060/ENSDARG00000043740;ID_3944/ENSGACG00000009276;ID_4244/ENSGACG00000008967	4.0849993360041e-08
Meiotic/Post-Meiotic_Testis_specific	cellular_component	0005819 spindle	ID_1194/ENSGACG00000004095;ID_2002/ENSGACG00000009916;ID_4115/ENSGACG00000020757	1.66631591504178e-07
